# Supplementary material for: Inhibition of TRPA1, Endoplasmic Reticulum Stress, Human Airway Epithelial Cell Damage, and Ectopic MUC5AC Expression by Vasaka (Adhatoda vasica; Malabar Nut) Tea
Source: Pharmaceuticals (Basel). 2023 Jun 17;16(6):890. doi: 10.3390/ph16060890 (PMC10303053; doi:10.3390/ph16060890)
Supplement: Supplementary file 1 [file pharmaceuticals-16-00890-s001.zip]

Archive with 6 entries (6 files):
- Metabolomics_Supplmental.xlsx
- Vasaka Paper Supplemental Figures.pdf
- Vasaka_GNPS_All_IDs_ComboAnalyses.xlsx
- Vehicle Control.mp4
- WSPM + Vasaka.mp4
- WSPM.mp4
