# Supplementary material for: Inhibition of TRPA1, Endoplasmic Reticulum Stress, Human Airway Epithelial Cell Damage, and Ectopic MUC5AC Expression by Vasaka (Adhatoda vasica; Malabar Nut) Tea
Source: Pharmaceuticals (Basel). 2023 Jun 17;16(6):890. doi: 10.3390/ph16060890 (PMC10303053; doi:10.3390/ph16060890)
Supplement: Supplementary file 1 [file pharmaceuticals-16-00890-s001.zip › Metabolomics_Supplmental.xlsx]

## Sheet: All L2FC 
Label	BEAS_control	BEAS_control	BEAS_control	BEAS_4 hr	BEAS_4 hr	BEAS_4 hr	BEAS_24 hr	BEAS_24 hr	BEAS_24 hr	Fold Changes Ct/Ct			Fold Change 4h/Ct			FoldChange 24h/Ct			L2FC Ct			L2FC 4h			L2FC 24h			Avg LOG2FC Ct	Avg LOG2FC 4h	Avg LOG2FC 4h
1,5-anhydro-D-sorbitol	136426	125133	130780	128503	114242	121372	346963	324520	335742	1.04318	0.956824	1	0.982593	0.873547	0.92807	2.65304	2.48143	2.56723	0.0609822	-0.0636741	0	-0.0253344	-0.195043	-0.107695	1.40765	1.31117	1.36021	-0.0008973	-0.109357	1.35968
1-monomyristin	53382	67643	60512.5	40935	28148	34541.5	16555	60978	38766.5	0.882165	1.11784	1	0.676472	0.46516	0.570816	0.27358	1.00769	0.640636	-0.18088	0.160707	0	-0.563898	-1.1042	-0.808902	-1.86997	0.0110556	-0.642423	-0.00672412	-0.825667	-0.833778
1-octadecene	8179	4727	6453	8335	8727	8531	5984	7137	3568.5	1.26747	0.732528	1	1.29165	1.35239	1.32202	0.927321	1.106	0.552999	0.341954	-0.449045	0	0.369212	0.435516	0.402745	-0.10886	0.145348	-0.854652	-0.0356969	0.402491	-0.272721
1-Palmitoylglycerol	44316	46336	45326	30118	55045	42581.5	48400	53121	50760.5	0.977717	1.02228	1	0.664475	1.21442	0.93945	1.06782	1.17198	1.1199	-0.0325112	0.0317947	0	-0.589713	0.280273	-0.0901121	0.0946682	0.228943	0.163367	-0.000238841	-0.133184	0.162326
1-Steroylglycerol	1013279	1261798	1.13754e+06	790929	890861	840895	718867	1348964	1.03392e+06	0.890765	1.10924	1	0.695299	0.783148	0.739223	0.63195	1.18586	0.908906	-0.166884	0.149566	0	-0.524295	-0.352643	-0.435918	-0.662119	0.245936	-0.137797	-0.00577277	-0.437619	-0.18466
2-Hydroxyglutaric acid	22761	22234	22497.5	16915	16485	16700	15967	16761	16364	1.01171	0.988288	1	0.751861	0.732748	0.742305	0.709723	0.745016	0.72737	0.0167993	-0.0169972	0	-0.411462	-0.448611	-0.429917	-0.494671	-0.424656	-0.459239	-6.59745e-05	-0.429996	-0.459522
2-ketoglutarate	18597	23205	20901	17018	12477	14747.5	6032	11749	8890.5	0.889766	1.11023	1	0.814219	0.596957	0.705588	0.288599	0.562126	0.425362	-0.168502	0.150864	0	-0.29651	-0.744301	-0.503102	-1.79286	-0.831034	-1.23324	-0.00587944	-0.514638	-1.28571
2-Ketoisocaproic acid	2759	2464	2611.5	6076	3600	4838	2549	3583	3066	1.05648	0.943519	1	2.32663	1.37852	1.85258	0.976067	1.37201	1.17404	0.0792668	-0.0838764	0	1.21824	0.463118	0.889532	-0.0349473	0.456289	0.231479	-0.00153656	0.856964	0.217607
2-monopalmitoylglycerol	27397	37634	32515.5	19983	20844	20413.5	14644	39094	26869	0.842583	1.15742	1	0.614568	0.641048	0.627808	0.45037	1.20232	0.826344	-0.24711	0.210909	0	-0.702354	-0.641495	-0.671604	-1.15082	0.26582	-0.275185	-0.0120669	-0.671818	-0.386728
2-Steroylglycerol	10992	22176	16584	10480	9644	10062	7252	22622	14937	0.662808	1.33719	1	0.631934	0.581524	0.606729	0.437289	1.36409	0.900687	-0.593338	0.419207	0	-0.662153	-0.782088	-0.720875	-1.19334	0.447934	-0.150902	-0.0580437	-0.721706	-0.298769
3-hydroxybutyric acid	11826	11293	11559.5	9810	8540	9175	8218	8078	8148	1.02305	0.976945	1	0.848653	0.738786	0.793719	0.71093	0.698819	0.704875	0.0328832	-0.0336502	0	-0.236754	-0.436771	-0.333299	-0.49222	-0.517009	-0.504561	-0.000255673	-0.335608	-0.504597
Adenine	139280	150719	145000	133655	145692	139674	113732	9145	61438.5	0.960555	1.03944	1	0.921762	1.00478	0.963269	0.784361	0.0630692	0.423715	-0.0580598	0.0558134	0	-0.117534	0.00687374	-0.0539896	-0.35041	-3.98692	-1.23883	-0.000748815	-0.0548833	-1.85872
Adenosine 5'-monophosphate	48093	44571	46332	54460	67381	60920.5	71761	40795	56278	1.03801	0.961992	1	1.17543	1.45431	1.31487	1.54884	0.880493	1.21467	0.053818	-0.0559036	0	0.233188	0.540333	0.394919	0.631191	-0.183617	0.280562	-0.000695222	0.38948	0.242712
alpha-D-glucosamine 1-phosphate	6049	3792	4920.5	5060	5665	5362.5	19215	12396	15805.5	1.22935	0.770653	1	1.02835	1.15131	1.08983	3.90509	2.51926	3.21217	0.297892	-0.375846	0	0.0403325	0.203271	0.124101	1.96536	1.333	1.68355	-0.0259847	0.122568	1.66063
Aminoadipic acid	14121	12185	13153	11381	17989	14685	18223	3166	10694.5	1.0736	0.926405	1	0.865278	1.36767	1.11648	1.38546	0.240706	0.813084	0.10245	-0.110286	0	-0.208765	0.451723	0.158951	0.470369	-2.05466	-0.298523	-0.00261176	0.13397	-0.627604
Arachidic acid	37395	20570	28982.5	20840	73185	47012.5	82662	20743	51702.5	1.29026	0.709739	1	0.719055	2.52514	1.6221	2.85213	0.715708	1.78392	0.367663	-0.49464	0	-0.475827	1.33637	0.697862	1.51204	-0.482557	0.835052	-0.0423256	0.519467	0.621512
Arachidonic acid	28839	30747	29793	10826	105637	58231.5	29811	8874	19342.5	0.967979	1.03202	1	0.363374	3.5457	1.95454	1.0006	0.297855	0.64923	-0.0469523	0.0454723	0	-1.46047	1.82607	0.966826	0.000871368	-1.74732	-0.623199	-0.000493338	0.444141	-0.789882
Beta-Alanine	3465	2593	3029	2378	2853	2615.5	2346	1899	2122.5	1.14394	0.856058	1	0.785078	0.941895	0.863486	0.774513	0.62694	0.700726	0.194014	-0.224219	0	-0.349093	-0.0863618	-0.211755	-0.368639	-0.673602	-0.513077	-0.0100685	-0.215737	-0.518439
Beta-Glycerophosphoric acid	1480	1394	1437	1113	676	894.5	553	1823	1188	1.02992	0.970077	1	0.77453	0.470424	0.622477	0.38483	1.26862	0.826722	0.0425371	-0.0438295	0	-0.368606	-1.08796	-0.683907	-1.37771	0.343254	-0.274525	-0.000430796	-0.713493	-0.436326
Capric acid	8314	7992	8153	9635	6542	8088.5	5551	7663	6607	1.01975	0.980253	1	1.18177	0.802404	0.992089	0.680854	0.939899	0.810377	0.0282117	-0.0287744	0	0.240954	-0.317599	-0.0114588	-0.554583	-0.0894217	-0.303336	-0.000187566	-0.0293681	-0.31578
Cholesterol	3256189	3600904	3.42855e+06	3089724	2869585	2.97965e+06	2299900	3588926	2944413	0.949729	1.05027	1	0.901176	0.836968	0.869072	0.670809	1.04678	0.858793	-0.0744126	0.070762	0	-0.150119	-0.256755	-0.202452	-0.576026	0.0659551	-0.219617	-0.00121687	-0.203109	-0.243229
cis-Aconitic acid	1405	993	1199	1090	986	1038	496	729	612.5	1.17181	0.82819	1	0.909091	0.822352	0.865721	0.413678	0.608007	0.510842	0.228738	-0.271966	0	-0.137504	-0.282172	-0.208025	-1.27342	-0.717841	-0.96905	-0.0144092	-0.209234	-0.98677
Citric acid	48712	43004	45858	40504	56182	48343	69906	49670	59788	1.06224	0.937764	1	0.883248	1.22513	1.05419	1.5244	1.08313	1.30376	0.0871038	-0.0927026	0	-0.179109	0.292935	0.0761336	0.608243	0.115201	0.382683	-0.00186627	0.0633197	0.368709
creatinine	38681	44512	41596.5	42388	77013	59700.5	55705	8398	32051.5	0.92991	1.07009	1	1.01903	1.85143	1.43523	1.33918	0.201892	0.770534	-0.104837	0.0977322	0	0.0271938	0.88864	0.521281	0.421345	-2.30834	-0.37607	-0.00236829	0.479038	-0.754357
D-Fructose	16016	15914	15965	12725	10936	11830.5	8743	12734	10738.5	1.00319	0.996806	1	0.797056	0.684998	0.741027	0.547635	0.79762	0.672628	0.00460133	-0.00461605	0	-0.327247	-0.545827	-0.432402	-0.868712	-0.326227	-0.57212	-4.90747e-06	-0.435159	-0.58902
D-glucose	9018	8539	8778.5	17364	14367	15865.5	66609	13970	40289.5	1.02728	0.972717	1	1.97801	1.63661	1.80731	7.58774	1.59139	4.58957	0.0388331	-0.0399073	0	0.984053	0.710712	0.853847	2.92367	0.670286	2.19836	-0.000358084	0.849537	1.93077
Diglycerol	18804	19423	19113.5	26607	20670	23638.5	54562	42160	48361	0.983807	1.01619	1	1.39205	1.08143	1.23674	2.85463	2.20577	2.5302	-0.0235524	0.0231741	0	0.477214	0.112946	0.306547	1.5133	1.14128	1.33925	-0.00012611	0.298902	1.33128
D-Malic acid	44560	40536	42548	26240	32081	29160.5	23512	15318	19415	1.04729	0.952712	1	0.616715	0.753995	0.685355	0.552599	0.360017	0.456308	0.0666579	-0.0698876	0	-0.697324	-0.407372	-0.545076	-0.855694	-1.47386	-1.13192	-0.00107656	-0.549924	-1.15383
D-Mannose	7660	7150	7405	8286	6751	7518.5	7699	8900	8299.5	1.03444	0.965564	1	1.11897	0.911681	1.01533	1.0397	1.20189	1.1208	0.0488447	-0.0505565	0	0.162176	-0.133399	0.0219451	0.0561713	0.265306	0.164525	-0.000570612	0.0169076	0.162001
D-ribose-5-phosphate	9486	9946	9716	6092	5064	5578	2660	3806	3233	0.976328	1.02367	1	0.627007	0.521202	0.574105	0.273775	0.391725	0.33275	-0.0345626	0.0337539	0	-0.673447	-0.940085	-0.800615	-1.86894	-1.35209	-1.58749	-0.00026956	-0.804715	-1.60284
D-Threitol	54314	139583	96948.5	105633	42689	74161	48542	47836	48189	0.560236	1.43976	1	1.08958	0.440327	0.764953	0.500699	0.493417	0.497058	-0.835894	0.525833	0	0.12377	-1.18335	-0.386558	-0.997985	-1.01912	-1.00851	-0.103354	-0.482047	-1.00854
Eicosane	13830	19285	16557.5	16762	10892	13827	9788	18503	14145.5	0.835271	1.16473	1	1.01235	0.657829	0.83509	0.591152	1.1175	0.854326	-0.259684	0.219994	0	0.0177094	-0.604216	-0.259997	-0.758399	0.160274	-0.227142	-0.0132298	-0.282168	-0.275089
Elaidic acid	1141696	1116248	1128972	1169086	1243409	1.20625e+06	800196	1092924	946560	1.01127	0.98873	1	1.03553	1.10136	1.06845	0.708783	0.96807	0.838426	0.0161688	-0.0163521	0	0.0503714	0.139291	0.0955162	-0.496584	-0.0468166	-0.254244	-6.10888e-05	0.0950596	-0.265882
Fructose-6-phosphate	11870	9654	10762	8373	4340	#DIV/0!	7602	17654	12628	1.10295	0.897045	1	0.778015	0.403271	#DIV/0!	0.706374	1.6404	1.17339	0.141374	-0.156747	0	-0.36213	-1.31018	#DIV/0!	-0.501495	0.714049	0.23068	-0.00512459	#DIV/0!	0.147745
Fumaric acid	16072	15791	15931.5	7861	14654	11257.5	7137	3175	5156	1.00882	0.991181	1	0.493425	0.919813	0.706619	0.44798	0.199291	0.323636	0.0126674	-0.0127796	0	-1.0191	-0.120588	-0.500996	-1.15849	-2.32705	-1.62756	-3.74033e-05	-0.546894	-1.70437
Galactonic acid	106929	111297	109113	89931	98456	94193.5	48639	23942	36290.5	0.979984	1.02002	1	0.824201	0.902331	0.863266	0.445767	0.219424	0.332596	-0.0291698	0.0285917	0	-0.278933	-0.148272	-0.212124	-1.16564	-2.18821	-1.58816	-0.000192705	-0.213109	-1.64733
gluconic acid	130052	111191	120622	94734	91017	92875.5	84193	73866	79029.5	1.07818	0.921817	1	0.785382	0.754567	0.769975	0.697993	0.612378	0.655186	0.108602	-0.117447	0	-0.348533	-0.406279	-0.377117	-0.518715	-0.707505	-0.610024	-0.00294852	-0.37731	-0.612081
Glucose 6-phosphate	32594	28154	30374	17467	12524	14995.5	16489	25947	21218	1.07309	0.926911	1	0.575064	0.412326	0.493695	0.542866	0.85425	0.698558	0.10177	-0.109497	0	-0.798205	-1.27814	-1.01831	-0.881333	-0.227269	-0.517548	-0.00257583	-1.03155	-0.54205
glutamine	19730	12088	15909	11025	17149	14087	17504	8923	13213.5	1.24018	0.759821	1	0.693004	1.07794	0.885474	1.10026	0.560877	0.830568	0.310548	-0.396268	0	-0.529064	0.108281	-0.175479	0.137841	-0.834242	-0.26783	-0.0285733	-0.198754	-0.32141
Glycerol	417560	356550	387055	466684	628326	547505	555013	344313	449663	1.07881	0.921187	1	1.20573	1.62335	1.41454	1.43394	0.889571	1.16175	0.109445	-0.118434	0	0.269907	0.698975	0.500334	0.519983	-0.168818	0.216306	-0.00299642	0.489739	0.189157
glycerol 3-phosphate	92975	93279	93127	52753	50921	51837	100635	102714	101674	0.998368	1.00163	1	0.566463	0.546791	0.556627	1.08062	1.10295	1.09178	-0.00235666	0.00235282	0	-0.819946	-0.870939	-0.845217	0.111861	0.141361	0.126686	-1.28112e-06	-0.845367	0.126636
Glycine	79584	66641	73112.5	57496	67892	62694	139793	92794	116294	1.08851	0.911486	1	0.786405	0.928596	0.8575	1.91203	1.26919	1.59061	0.12236	-0.133708	0	-0.346656	-0.106876	-0.221791	0.935102	0.343913	0.66958	-0.00378257	-0.225108	0.649532
Heptadecanoic acid	15230	12040	13635	13340	23188	18264	26459	10341	18400	1.11698	0.883022	1	0.978365	1.70062	1.33949	1.94052	0.758416	1.34947	0.159601	-0.179479	0	-0.031556	0.766064	0.421688	0.956444	-0.398939	0.432391	-0.00662602	0.385399	0.329965
Hypotaurine	51412	47629	49520.5	53575	45892	49733.5	22551	34746	28648.5	1.0382	0.961804	1	1.08188	0.926727	1.0043	0.455387	0.701649	0.578518	0.0540793	-0.0561856	0	0.113534	-0.109783	0.00619208	-1.13483	-0.511179	-0.789566	-0.000702123	0.00331432	-0.81186
Hypoxanthine	64256	63095	63675.5	30543	45949	38246	34821	12593	23707	1.00912	0.990883	1	0.479666	0.721612	0.600639	0.546851	0.197768	0.37231	0.0130928	-0.0132127	0	-1.0599	-0.470705	-0.73543	-0.870781	-2.33812	-1.42543	-3.99697e-05	-0.755344	-1.54477
Inosine	33512	34420	33966	21490	26920	24205	30627	19556	25091.5	0.986634	1.01337	1	0.632692	0.792557	0.712624	0.901696	0.575752	0.738724	-0.0194135	0.0191558	0	-0.660426	-0.335413	-0.488786	-0.149287	-0.79648	-0.436893	-8.59241e-05	-0.494875	-0.460887
Inosine 5'-monophosphate	172737	241361	207049	274618	240364	257491	88101	99943	94022	0.834281	1.16572	1	1.32634	1.1609	1.24362	0.425508	0.482702	0.454105	-0.261395	0.22122	0	0.407454	0.215249	0.31455	-1.23274	-1.05079	-1.1389	-0.0133916	0.312417	-1.14081
Inositol phosphate	74985	91749	83367	75674	75123	75398.5	32134	61886	47010	0.899457	1.10054	1	0.907721	0.901112	0.904417	0.385452	0.742332	0.563892	-0.152874	0.138216	0	-0.139679	-0.150222	-0.144941	-1.37538	-0.429863	-0.826509	-0.00488613	-0.144947	-0.877249
Isocitric acid	34741	29986	32363.5	26412	30178	28295	24400	26865	25632.5	1.07346	0.926538	1	0.816105	0.93247	0.874287	0.753936	0.830102	0.792019	0.102272	-0.110079	0	-0.293174	-0.10087	-0.193821	-0.407486	-0.26864	-0.336393	-0.0026023	-0.195955	-0.337507
L-Alanine	351021	301225	326123	269081	319741	294411	380278	348206	364242	1.07635	0.923655	1	0.825091	0.980431	0.902761	1.16606	1.06771	1.11689	0.106141	-0.114575	0	-0.277376	-0.0285124	-0.147585	0.221638	0.0945249	0.159481	-0.00281118	-0.151158	0.158548
L-Allothreonine	14360	13759	14059.5	14353	18059	16206	23270	8682	15976	1.02137	0.978627	1	1.02088	1.28447	1.15267	1.65511	0.617518	1.13631	0.0305105	-0.0311697	0	0.029807	0.361173	0.204983	0.726926	-0.695446	0.184361	-0.000219736	0.198654	0.071947
L-Asparagine	85316	59054	72185	58139	140031	99085	89180	3204	46192	1.18191	0.818092	1	0.805417	1.93989	1.37265	1.23544	0.044386	0.639911	0.241117	-0.289664	0	-0.312193	0.955975	0.456968	0.305021	-4.49375	-0.644056	-0.0161823	0.366917	-1.61093
L-Aspartic acid	38204	30301	34252.5	17770	26048	21909	10481	16439	13460	1.11536	0.884636	1	0.518794	0.76047	0.639632	0.305992	0.479936	0.392964	0.157514	-0.176844	0	-0.946766	-0.395037	-0.644686	-1.70843	-1.05909	-1.34753	-0.00644316	-0.662163	-1.37168
L-Dopa	1697	5595	3646	0	1158	579	124	300	212	0.465442	1.53456	1	0	0.317608	0.158804	0.0340099	0.082282	0.0581459	-1.10333	0.617824	0	#NUM!	-1.65468	-2.65468	-4.8779	-3.60328	-4.10418	-0.161835	#NUM!	-4.19512
L-Glutamic acid	2126070	1988385	2.05723e+06	1741400	1885197	1.8133e+06	1758112	1661334	1709723	1.03346	0.966536	1	0.846479	0.916378	0.881428	0.854603	0.80756	0.831081	0.0474878	-0.0491042	0	-0.240454	-0.125986	-0.182085	-0.226674	-0.308359	-0.266939	-0.000538822	-0.182842	-0.267324
Linoleic acid	7055	9147	8101	9621	8273	8947	7082	8410	7746	0.87088	1.12912	1	1.18763	1.02123	1.10443	0.874213	1.03814	0.956178	-0.199454	0.175199	0	0.248087	0.0303106	0.143304	-0.193943	0.0540058	-0.0646485	-0.00808509	0.140567	-0.0681953
L-Isoleucine	11554	10948	11251	11218	10159	10688.5	9067	6896	7981.5	1.02693	0.973069	1	0.997067	0.902942	0.950004	0.805884	0.612923	0.709404	0.0383392	-0.0393859	0	-0.00423775	-0.147295	-0.0739938	-0.311356	-0.706222	-0.495321	-0.00034891	-0.0751755	-0.5043
L-Lactic acid	40651	40595	40623	22049	22410	22229.5	45425	32082	38753.5	1.00069	0.999311	1	0.542771	0.551658	0.547215	1.11821	0.78975	0.953979	0.000994056	-0.000994742	0	-0.881584	-0.858154	-0.869821	0.16119	-0.340533	-0.0679702	-2.28468e-07	-0.869853	-0.0824377
L-Leucine	324099	352299	338199	325210	355105	340158	351951	335573	343762	0.958309	1.04169	1	0.961594	1.04999	1.00579	1.04066	0.992235	1.01645	-0.0614378	0.058928	0	-0.0565008	0.0703733	0.0083305	0.0575022	-0.0112458	0.0235377	-0.000836613	0.007401	0.0232647
L-Lysine	5709	4174	4941.5	4486	3473	3979.5	10548	9594	10071	1.15532	0.844683	1	0.907822	0.702823	0.805322	2.13457	1.94152	2.03805	0.208289	-0.243518	0	-0.139519	-0.508767	-0.312362	1.09395	0.957183	1.02719	-0.0117431	-0.320216	1.02611
L-Methionine	83357	87605	85481	67704	77811	72757.5	58189	45647	51918	0.975152	1.02485	1	0.792036	0.910272	0.851154	0.680724	0.534002	0.607363	-0.0363004	0.0354094	0	-0.336363	-0.13563	-0.232508	-0.554857	-0.905084	-0.719369	-0.000297001	-0.234833	-0.726437
L-Phenylalanine	115554	128299	121926	93943	107006	100474	71011	37835	54423	0.947735	1.05227	1	0.770489	0.877627	0.824058	0.582408	0.31031	0.446359	-0.0774445	0.0734982	0	-0.376154	-0.18832	-0.279182	-0.779897	-1.68822	-1.16372	-0.00131544	-0.281219	-1.21061
L-Proline	217717	203069	210393	172098	216135	194116	340535	266616	303576	1.03481	0.965189	1	0.817983	1.02729	0.922638	1.61857	1.26723	1.4429	0.0493674	-0.0511167	0	-0.289856	0.038846	-0.116164	0.694716	0.341677	0.528969	-0.00058311	-0.122391	0.521787
L-Serine	45309	43080	44194.5	35736	45348	40542	57034	21055	39044.5	1.02522	0.974782	1	0.808607	1.0261	0.917354	1.29052	0.476417	0.88347	0.0359308	-0.0368486	0	-0.306489	0.0371721	-0.12445	0.367955	-1.0697	-0.178747	-0.000305925	-0.131255	-0.293499
L-Threonine	7598	7453	7525.5	5504	5128	5316	5648	9736	7692	1.00963	0.990366	1	0.73138	0.681417	0.706398	0.750515	1.29373	1.02212	0.0138323	-0.0139662	0	-0.451307	-0.553391	-0.501446	-0.414047	0.371542	0.0315713	-4.46353e-05	-0.502048	-0.00364477
L-Tryptophan	243617	288447	266032	221005	42865	131935	18536	152443	#DIV/0!	0.915743	1.08426	1	0.830746	0.161127	0.495937	0.0696758	0.573025	#DIV/0!	-0.126985	0.116706	0	-0.267521	-2.63373	-1.01177	-3.8432	-0.80333	#DIV/0!	-0.00342617	-1.30434	#DIV/0!
L-Valine	223095	227932	225514	206082	222272	214177	252325	219982	236154	0.989276	1.01072	1	0.913834	0.985626	0.94973	1.11889	0.975472	1.04718	-0.0155556	0.0153897	0	-0.129995	-0.0208876	-0.0744102	0.162069	-0.0358283	0.0665111	-5.53128e-05	-0.0750977	0.0642507
Malonic acid	145624	185968	165796	167909	92880	130394	58215	300736	179476	0.878332	1.12167	1	1.01274	0.560207	0.786476	0.351124	1.81389	1.08251	-0.187161	0.165645	0	0.0182704	-0.835969	-0.346526	-1.50995	0.859088	0.114378	-0.00717195	-0.388075	-0.178827
-methylnicotinamide	269779	249424	259602	240322	355041	297682	72555	95779	84167	1.0392	0.960796	1	0.925734	1.36764	1.14669	0.279486	0.368946	0.324216	0.0554793	-0.0576984	0	-0.11133	0.451687	0.197471	-1.83915	-1.43852	-1.62497	-0.000739699	0.179276	-1.63421
Myo-inositol	103926	87893	95909.5	75882	89563	82722.5	110751	67543	89147	1.08358	0.916416	1	0.791183	0.933828	0.862506	1.15474	0.704237	0.929491	0.115811	-0.125925	0	-0.337916	-0.0987709	-0.213394	0.207574	-0.505867	-0.105487	-0.00337148	-0.216694	-0.134594
Myristic acid	1203488	1054631	1.12906e+06	956031	1138037	1047034	879128	885292	882210	1.06592	0.934079	1	0.84675	1.00795	0.927351	0.778637	0.784097	0.781367	0.0921002	-0.0983832	0	-0.239992	0.0114259	-0.108813	-0.360976	-0.350896	-0.355927	-0.00209432	-0.11246	-0.355933
Oleic acid	160847	87630	124238	72253	109740	90996.5	123535	172453	147994	1.29466	0.705337	1	0.581567	0.883301	0.732434	0.994338	1.38808	1.19121	0.372577	-0.503616	0	-0.781983	-0.179023	-0.449229	-0.00819247	0.473091	0.252426	-0.0436796	-0.470078	0.239108
O-Phosphoethanolamine	4566	3268	3917	4582	5522	5052	2940	1842	2391	1.16569	0.834312	1	1.16977	1.40975	1.28976	0.750574	0.470258	0.610416	0.221182	-0.261341	0	0.226228	0.495442	0.367106	-0.413933	-1.08848	-0.712135	-0.0133865	0.362925	-0.738181
Oxalic acid	185755	153158	169456	159392	165662	162527	133307	144139	138723	1.09618	0.903819	1	0.940607	0.977608	0.959107	0.786674	0.850596	0.818635	0.132486	-0.145894	0	-0.0883358	-0.0326723	-0.0602356	-0.346162	-0.233454	-0.288708	-0.00446939	-0.0604145	-0.289442
Palmitic acid	560903	465585	513244	437999	585857	511928	521793	497618	509706	1.09286	0.907142	1	0.853393	1.14148	0.997436	1.01666	0.969554	0.993106	0.128106	-0.1406	0	-0.228717	0.190904	-0.00370394	0.0238327	-0.0446062	-0.00998094	-0.00416461	-0.0138392	-0.0102515
Palmitoleic acid	756526	530465	643496	501741	692972	597356	355234	488330	421782	1.17565	0.824349	1	0.779712	1.07689	0.928299	0.552038	0.758871	0.655454	0.23346	-0.278672	0	-0.358987	0.106867	-0.107338	-0.85716	-0.398074	-0.609433	-0.015071	-0.119819	-0.621556
Pantothenic acid	9476	8239	8857.5	6967	4310	5638.5	3146	6414	4780	1.06983	0.930172	1	0.786565	0.486593	0.636579	0.355179	0.724132	0.539656	0.0973786	-0.10443	0	-0.346362	-1.03921	-0.651588	-1.49338	-0.465675	-0.889889	-0.00235056	-0.679054	-0.949648
Phosphate	1611781	1511583	1561682	1594437	1881534	1.73799e+06	1778644	1429818	1604231	1.03208	0.96792	1	1.02097	1.20481	1.11289	1.13893	0.915563	1.02725	0.045555	-0.0470405	0	0.0299464	0.268809	0.154315	0.187677	-0.127269	0.0387812	-0.000495165	0.151023	0.033063
phosphatidyl glycerol	24796	25574	25185	18820	15499	17159.5	11722	13036	12379	0.984554	1.01545	1	0.74727	0.615406	0.681338	0.465436	0.51761	0.491523	-0.0224573	0.0221131	0	-0.420298	-0.70039	-0.553557	-1.10335	-0.950063	-1.02467	-0.000114741	-0.558082	-1.02603
Pyroglutamic acid	627801	536804	582302	466678	404222	435450	348987	598802	473894	1.07814	0.921864	1	0.801436	0.694179	0.747807	0.599323	1.02833	0.813829	0.108539	-0.117373	0	-0.319341	-0.526621	-0.419262	-0.738596	0.0403102	-0.297203	-0.00294496	-0.421741	-0.331829
Pyrophosphate	479513	579047	529280	411446	501276	456361	174479	314480	244480	0.905972	1.09403	1	0.777369	0.94709	0.86223	0.329653	0.594166	0.46191	-0.142461	0.129649	0	-0.363328	-0.078426	-0.213856	-1.60098	-0.751063	-1.11432	-0.00427063	-0.218537	-1.15545
Pyruvic acid	191691	187557	189624	144884	115374	130129	107267	167052	137160	1.0109	0.989099	1	0.764059	0.608436	0.686248	0.565683	0.880964	0.723324	0.015641	-0.0158125	0	-0.388243	-0.716823	-0.543199	-0.821935	-0.182844	-0.467287	-5.71444e-05	-0.549422	-0.490689
Ribitol	13919	13091	13505	14365	22957	18661	21998	7553	14775.5	1.03066	0.969345	1	1.06368	1.69989	1.38178	1.62888	0.559274	1.09408	0.0435619	-0.0449183	0	0.0890644	0.76544	0.466533	0.703879	-0.838372	0.129713	-0.000452136	0.440346	-0.0015933
scyllo-inositol	147447	134597	141022	116886	127821	122354	94686	102818	98752	1.04556	0.95444	1	0.828849	0.90639	0.86762	0.671427	0.729092	0.70026	0.0642762	-0.067274	0	-0.270818	-0.141795	-0.204865	-0.574697	-0.455827	-0.514038	-0.000999256	-0.205826	-0.514854
Sedoheptulose 7-phosphate	79783	89813	84798	52260	47520	49890	41439	68051	54745	0.940859	1.05914	1	0.616288	0.560391	0.588339	0.488679	0.802507	0.645593	-0.0879489	0.082894	0	-0.698323	-0.835495	-0.76528	-1.03304	-0.317414	-0.631303	-0.00168494	-0.766366	-0.660586
Sorbitol	37030	36695	36862.5	29894	25387	27640.5	46263	48937	47600	1.00454	0.995456	1	0.81096	0.688694	0.749827	1.25502	1.32756	1.29129	0.00654063	-0.00657042	0	-0.302298	-0.538064	-0.41537	0.327705	0.408772	0.368808	-9.92928e-06	-0.418577	0.368428
Stearic acid	211763	216469	214116	177192	236004	206598	206375	275963	241169	0.989011	1.01099	1	0.827551	1.10222	0.964888	0.963847	1.28885	1.12635	-0.0159421	0.0157678	0	-0.273079	0.140419	-0.0515663	-0.0531244	0.366082	0.171652	-5.80798e-05	-0.0614089	0.161537
Succinic acid	273912	264339	269126	179490	160858	170174	145235	137556	141396	1.01779	0.982215	1	0.666938	0.597706	0.632322	0.539655	0.511122	0.525389	0.0254334	-0.0258898	0	-0.584376	-0.742491	-0.661268	-0.88989	-0.96826	-0.928543	-0.000152142	-0.662712	-0.928898
Threonic acid	4929	4938	4933.5	3222	3218	3220	1386	1068	1227	0.999088	1.00091	1	0.653086	0.652275	0.652681	0.280936	0.216479	0.248708	-0.00131653	0.00131533	0	-0.614655	-0.616447	-0.615551	-1.83168	-2.2077	-2.00748	-4.001e-07	-0.615551	-2.01562
Urea	59736	59617	59676.5	51822	61514	56668	31598	26347	28972.5	1.001	0.999003	1	0.868382	1.03079	0.949587	0.529488	0.441497	0.485493	0.00143771	-0.00143915	0	-0.203598	0.0437519	-0.0746286	-0.91733	-1.17952	-1.04248	-4.78058e-07	-0.0781583	-1.04644
2-isopropylmalic acid?	216361	210582	213471	231920	227797	229859	155819	102506	129162	1.01354	0.986464	1	1.08642	1.06711	1.07677	0.729928	0.480185	0.605057	0.0193969	-0.0196612	3.20343e-16	0.119587	0.0937094	0.106706	-0.454173	-1.05834	-0.724858	-8.81155e-05	0.106667	-0.74579
hypoxanthine	14893.4	16004.3	15448.9	6366.37	12017.5	9191.95	11620.1	1914.48	6767.31	0.964046	1.03595	1	0.412093	0.777891	0.594992	0.752168	0.123924	0.438046	-0.0528263	0.0509601	3.11284e-10	-1.27896	-0.362359	-0.749057	-0.410873	-3.01247	-1.19085	-0.000622059	-0.796791	-1.53806
L-homoserine?	14136.6	15404.6	14770.6	17333	23229.5	20281.2	36798.8	29313.3	33056	0.957076	1.04292	1	1.17348	1.57268	1.37308	2.49135	1.98457	2.23796	-0.0632942	0.0606336	3.25577e-10	0.230788	0.653225	0.457413	1.31693	0.988826	1.16218	-0.000886846	0.447142	1.15598
orotic acid?	773277	565603	669440	849515	1.06079e+06	955154	374599	299738	337169	1.15511	0.844889	1	1.26899	1.5846	1.4268	0.559572	0.447745	0.503658	0.208031	-0.243165	3.20343e-16	0.343685	0.664118	0.512779	-0.837606	-1.15925	-0.989483	-0.0117115	0.506861	-0.995446
Tyrosine	11601.5	10052.4	10826.9	11208.8	12856.2	12032.5	4977.39	4945.87	4961.63	1.07154	0.928463	1	1.03527	1.18743	1.11135	0.459723	0.456812	0.458267	0.0996815	-0.107083	0	0.0500089	0.247845	0.152315	-1.12116	-1.13033	-1.12574	-0.00246733	0.150056	-1.12574

## Sheet: 4h
ID	Log2FC	-Log10(padj)			4h	Increased 1.25X			Reduced 1.25X				*P Adjusted calculated in Prism 9.0 from raw data.
2-Ketoisocaproic acid	0.856964	0.06031				2-Ketoisocaproic acid			3-hydroxybutyric acid
D-glucose	0.849537	0.9851				D-glucose			gluconic acid
Arachidic acid	0.519467	0.0001123				Arachidic acid			Malonic acid
orotic acid?	0.506861	0.08522				orotic acid?			Sorbitol
Glycerol	0.489739	0.07224				Glycerol			Pyroglutamic acid
creatinine	0.479038	0.001599				creatinine			2-Hydroxyglutaric acid
L-homoserine?	0.447142	0.06751				L-homoserine?			D-Fructose
Arachidonic acid	0.444141	0.0001123				Arachidonic acid			1-Steroylglycerol
Ribitol	0.440346	0.003359				Ribitol			Oleic acid
1-octadecene	0.402491	0.003359				1-octadecene			D-Threitol
Adenosine 5'-monophosphate	0.38948	0.1462				Adenosine 5'-monophosphate			Inosine
Heptadecanoic acid	0.385399	0.0004966				Heptadecanoic acid			L-Threonine
L-Asparagine	0.366917	0.0001123				L-Asparagine			2-ketoglutarate
O-Phosphoethanolamine	0.362925	0.01074				O-Phosphoethanolamine			Fumaric acid
Inosine 5'-monophosphate	0.312417	0.007064							Pyruvic acid
Diglycerol	0.298902	0.01715							D-Malic acid
L-Allothreonine	0.198654	0.003018							phosphatidyl glycerol
-methylnicotinamide	0.179276	0.0001123							Threonic acid
Phosphate	0.151023	0.003018							L-Aspartic acid
Tyrosine	0.150056	0.001751							Succinic acid
Linoleic acid	0.140567	0.0001123							2-monopalmitoylglycerol
Aminoadipic acid	0.13397	4.135e-05							Pantothenic acid
alpha-D-glucosamine 1-phosphate	0.122568	4.135e-05							Beta-Glycerophosphoric acid
2-isopropylmalic acid?	0.106667	0.9761							2-Steroylglycerol
Elaidic acid	0.09506	0.09285							Hypoxanthine
Citric acid	0.06332	4.135e-05							Sedoheptulose 7-phosphate
D-Mannose	0.016908	4.135e-05							hypoxanthine
L-Leucine	0.007401	4.135e-05							D-ribose-5-phosphate
Hypotaurine	0.003314	4.135e-05							1-monomyristin
Palmitic acid	-0.01384	4.135e-05							glycerol 3-phosphate
Capric acid	-0.02937	4.135e-05							L-Lactic acid
Adenine	-0.05488	0.0001123							Glucose 6-phosphate
Oxalic acid	-0.06041	4.135e-05							L-Tryptophan
Stearic acid	-0.06141	4.135e-05							Fructose-6-phosphate
L-Valine	-0.0751	0.007064
L-Isoleucine	-0.07518	0.0006117
Urea	-0.07816	0.0001123
1,5-anhydro-D-sorbitol	-0.10936	0.001599
Myristic acid	-0.11246	0.0001123
Palmitoleic acid	-0.11982	4.135e-05
L-Proline	-0.12239	0.0001123
L-Serine	-0.13126	0.0001721
1-Palmitoylglycerol	-0.13318	4.135e-05
Inositol phosphate	-0.14495	0.0007555
L-Alanine	-0.15116	0.0004966
L-Glutamic acid	-0.18284	0.2102
Isocitric acid	-0.19596	0.007064
glutamine	-0.19875	4.135e-05
Cholesterol	-0.20311	0.1462
scyllo-inositol	-0.20583	0.1462
cis-Aconitic acid	-0.20923	0.0001755
Galactonic acid	-0.21311	0.4524
Beta-Alanine	-0.21574	0.0002926
Myo-inositol	-0.21669	0.004798
Pyrophosphate	-0.21854	0.001949
Glycine	-0.22511	0.004798
L-Methionine	-0.23483	0.1786
L-Phenylalanine	-0.28122	0.1837
Eicosane	-0.28217	0.0001123
L-Lysine	-0.32022	0.001599
3-hydroxybutyric acid	-0.33561	0.5816
gluconic acid	-0.37731	0.3655
Malonic acid	-0.38808	0.0002926
Sorbitol	-0.41858	0.7979
Pyroglutamic acid	-0.42174	0.2853
2-Hydroxyglutaric acid	-0.43	3.142
D-Fructose	-0.43516	0.9761
1-Steroylglycerol	-0.43762	0.1462
Oleic acid	-0.47008	0.0002926
D-Threitol	-0.48205	4.135e-05
Inosine	-0.49488	0.6095
L-Threonine	-0.50205	2.386
2-ketoglutarate	-0.51464	0.08099
Fumaric acid	-0.54689	0.008487
Pyruvic acid	-0.54942	0.7704
D-Malic acid	-0.54992	0.6931
phosphatidyl glycerol	-0.55808	0.9923
Threonic acid	-0.61555	8.364
L-Aspartic acid	-0.66216	0.1462
Succinic acid	-0.66271	2.135
2-monopalmitoylglycerol	-0.67182	0.1837
Pantothenic acid	-0.67905	0.1462
Beta-Glycerophosphoric acid	-0.71349	0.2086
2-Steroylglycerol	-0.72171	0.003018
Hypoxanthine	-0.75534	0.5186
Sedoheptulose 7-phosphate	-0.76637	1.459
hypoxanthine	-0.79679	0.1462
D-ribose-5-phosphate	-0.80472	1.713
1-monomyristin	-0.82567	0.3008
glycerol 3-phosphate	-0.84537	4.8
L-Lactic acid	-0.86985	6.215
Glucose 6-phosphate	-1.03155	0.9761
L-Tryptophan	-1.30434	0.01358
Fructose-6-phosphate		0.007064

## Sheet: 24h
ID	Log2FC	-Log10(padj)			24h	Increased 1.25X			Reduced 1.25X			*P Adjusted calculated in Prism 9.0 from raw data.
D-glucose	1.93077	0.007513				D-glucose		glutamine
alpha-D-glucosamine 1-phosphate	1.66064	0.478				alpha-D-glucosamine 1-phosphate		Pyroglutamic acid
1,5-anhydro-D-sorbitol	1.35968	3.067				1,5-anhydro-D-sorbitol		Isocitric acid
Diglycerol	1.33128	1.05				Diglycerol		Myristic acid
L-homoserine?	1.15598	1.08				L-homoserine		2-monopalmitoylglycerol
L-Lysine	1.02611	1.318				L-Lysine		Beta-Glycerophosphoric acid
Glycine	0.649532	0.07029				Glycine		2-Hydroxyglutaric acid
Arachidic acid	0.621512	3.314e-05				Arachidic acid		Inosine
L-Proline	0.521787	0.2756				L-Proline		Pyruvic acid
Citric acid	0.368709	0.0148				Citric acid		L-Isoleucine
Sorbitol	0.368428	1.87				Sorbitol		3-hydroxybutyric acid
Heptadecanoic acid	0.329965	3.873e-06				Heptadecanoic acid		scyllo-inositol
Adenosine 5'-monophosphate	0.242712	1.17e-05						Beta-Alanine
Oleic acid	0.239108	3.873e-06						Glucose 6-phosphate
2-Ketoisocaproic acid	0.217607	0.0001732						D-Fructose
Glycerol	0.189157	3.873e-06						gluconic acid
1-Palmitoylglycerol	0.162326	0.1569						Palmitoleic acid
D-Mannose	0.162001	0.01845						Aminoadipic acid
Stearic acid	0.161537	7.687e-05						Sedoheptulose 7-phosphate
L-Alanine	0.158548	0.0124						L-Methionine
Fructose-6-phosphate	0.147745	6.323e-07						O-Phosphoethanolamine
glycerol 3-phosphate	0.126636	1.9						2-isopropylmalic acid?
L-Allothreonine	0.071947	6.323e-07						creatinine
L-Valine	0.064251	1.17e-05						Arachidonic acid
Phosphate	0.033063	6.323e-07						Hypotaurine
L-Leucine	0.023265	6.323e-07						1-monomyristin
Ribitol	-0.00159	6.323e-07						Inositol phosphate
L-Threonine	-0.00364	6.323e-07						Succinic acid
Palmitic acid	-0.01025	6.323e-07						Pantothenic acid
Linoleic acid	-0.0682	6.323e-07						cis-Aconitic acid
L-Lactic acid	-0.08244	6.323e-07						orotic acid?
Myo-inositol	-0.13459	6.323e-07						D-Threitol
Malonic acid	-0.17883	6.323e-07						phosphatidylglycerol
1-Steroylglycerol	-0.18466	6.323e-07						Urea
Cholesterol	-0.24323	3.545e-05						Tyrosine
Elaidic acid	-0.26588	0.009697						Inosine 5'-monophosphate
L-Glutamic acid	-0.26732	0.8568						D-Malic acid
1-octadecene	-0.27272	6.323e-07						Pyrophosphate
Eicosane	-0.27509	9.64e-07						L-Phenylalanine
Oxalic acid	-0.28944	0.07029						2-ketoglutarate
L-Serine	-0.2935	6.323e-07						L-Aspartic acid
2-Steroylglycerol	-0.29877	6.323e-07						hypoxanthine
Capric acid	-0.31578	0.02691						Hypoxanthine
glutamine	-0.32141	9.64e-07						D-ribose-5-phosphate
Pyroglutamic acid	-0.33183	0.000128						L-Asparagine
Isocitric acid	-0.33751	0.2848						-methylnicotinamide
Myristic acid	-0.35593	0.563						Galactonic acid
2-monopalmitoylglycerol	-0.38673	7.822e-07						Fumaric acid
Beta-Glycerophosphoric acid	-0.43633	6.323e-07						Adenine
2-Hydroxyglutaric acid	-0.45952	2.662						Threonic acid
Inosine	-0.46089	0.0496						L-Dopa
Pyruvic acid	-0.49069	0.07029						L-Tryptophan
L-Isoleucine	-0.5043	0.4348
3-hydroxybutyric acid	-0.5046	2.6
scyllo-inositol	-0.51485	1.29
Beta-Alanine	-0.51844	0.08153
Glucose 6-phosphate	-0.54205	0.07029
D-Fructose	-0.58902	0.3224
gluconic acid	-0.61208	0.7646
Palmitoleic acid	-0.62156	0.06813
Aminoadipic acid	-0.6276	6.323e-07
Sedoheptulose 7-phosphate	-0.66059	0.1569
L-Methionine	-0.72644	1.151
O-Phosphoethanolamine	-0.73818	0.07029
2-isopropylmalic acid?	-0.74579	0.5197
creatinine	-0.75436	6.323e-07
Arachidonic acid	-0.78988	0.00115
Hypotaurine	-0.81186	0.5555
1-monomyristin	-0.83378	0.000581
Inositol phosphate	-0.87725	0.1572
Succinic acid	-0.9289	3.479
Pantothenic acid	-0.94965	0.2282
cis-Aconitic acid	-0.98677	0.2756
orotic acid?	-0.99545	0.475
D-Threitol	-1.00854	0.005247
phosphatidyl glycerol	-1.02603	3.11
Urea	-1.04644	2.506
Tyrosine	-1.12574	1.789
Inosine 5'-monophosphate	-1.14081	0.5555
D-Malic acid	-1.15383	1.151
Pyrophosphate	-1.15545	0.563
L-Phenylalanine	-1.21061	0.7433
2-ketoglutarate	-1.28571	0.5555
L-Aspartic acid	-1.37168	0.8776
hypoxanthine	-1.53806	0.07029
Hypoxanthine	-1.54477	0.6679
D-ribose-5-phosphate	-1.60284	2.331
L-Asparagine	-1.61093	3.873e-06
-methylnicotinamide	-1.63421	2.462
Galactonic acid	-1.64733	1.351
Fumaric acid	-1.70437	1.255
Adenine	-1.85872	0.0496
Threonic acid	-2.01562	3.67
L-Dopa	-4.19512	0.07029
L-Tryptophan		0.06973

## Sheet: Peak Int. For Metaboanalyst
Sample	Label	1,5-anhydro-D-sorbitol	1-monomyristin	1-octadecene	1-Palmitoylglycerol	1-Steroylglycerol	2-Hydroxyglutaric acid	2-ketoglutarate	2-Ketoisocaproic acid	2-monopalmitoylglycerol	2-Steroylglycerol	3-hydroxybutyric acid	Adenine	Adenosine 5'-monophosphate	alpha-D-glucosamine 1-phosphate	Aminoadipic acid	Arachidic acid	Arachidonic acid	Beta-Alanine	Beta-Glycerophosphoric acid	Capric acid	Cholesterol	cis-Aconitic acid	Citric acid	creatinine	D-Fructose	D-glucose	Diglycerol	D-Malic acid	D-Mannose	D-ribose-5-phosphate	D-Threitol	Eicosane	Elaidic acid	Fructose-6-phosphate	Fumaric acid	Galactonic acid	gluconic acid	Glucose 6-phosphate	glutamine	Glycerol	glycerol 3-phosphate	Glycine	Heptadecanoic acid	Hypotaurine	Hypoxanthine	Inosine	Inosine 5'-monophosphate	Inositol phosphate
1	BEAS_control	136426	53382	8179	44316	1013279	22761	18597	2759	27397	10992	11826	139280	48093	6049	14121	37395	28839	3465	1480	8314	3256189	1405	48712	38681	16016	9018	18804	44560	7660	9486	54314	13830	1141696	11870	16072	106929	130052	32594	19730	417560	92975	79584	15230	51412	64256	33512	172737	74985
2	BEAS_control	125133	67643	4727	46336	1261798	22234	23205	2464	37634	22176	11293	150719	44571	3792	12185	20570	30747	2593	1394	7992	3600904	993	43004	44512	15914	8539	19423	40536	7150	9946	139583	19285	1116248	9654	15791	111297	111191	28154	12088	356550	93279	66641	12040	47629	63095	34420	241361	91749
3	BEAS_control	130780	60512.5	6453	45326	1.13754e+06	22497.5	20901	2611.5	32515.5	16584	11559.5	145000	46332	4920.5	13153	28982.5	29793	3029	1437	8153	3.42855e+06	1199	45858	41596.5	15965	8778.5	19113.5	42548	7405	9716	96948.5	16557.5	1128972	10762	15931.5	109113	120622	30374	15909	387055	93127	73112.5	13635	49520.5	63675.5	33966	207049	83367
4	BEAS_4 hr	128503	40935	8335	30118	790929	16915	17018	6076	19983	10480	9810	133655	54460	5060	11381	20840	10826	2378	1113	9635	3089724	1090	40504	42388	12725	17364	26607	26240	8286	6092	105633	16762	1169086	8373	7861	89931	94734	17467	11025	466684	52753	57496	13340	53575	30543	21490	274618	75674
5	BEAS_4 hr	114242	28148	8727	55045	890861	16485	12477	3600	20844	9644	8540	145692	67381	5665	17989	73185	105637	2853	676	6542	2869585	986	56182	77013	10936	14367	20670	32081	6751	5064	42689	10892	1243409	4340	14654	98456	91017	12524	17149	628326	50921	67892	23188	45892	45949	26920	240364	75123
6	BEAS_4 hr	121372	34541.5	8531	42581.5	840895	16700	14747.5	4838	20413.5	10062	9175	139674	60920.5	5362.5	14685	47012.5	58231.5	2615.5	894.5	8088.5	2.97965e+06	1038	48343	59700.5	11830.5	15865.5	23638.5	29160.5	7518.5	5578	74161	13827	1.20625e+06	#DIV/0!	11257.5	94193.5	92875.5	14995.5	14087	547505	51837	62694	18264	49733.5	38246	24205	257491	75398.5
7	BEAS_24 hr	346963	16555	5940	48400	718867	15967	6032	2549	14644	7252	8218	113732	71761	19215	18223	82662	29811	2346	553	5551	2299900	496	69906	55705	8743	66609	54562	23512	7699	2660	48542	9788	800196	7602	7137	48639	84193	16489	17504	555013	100635	139793	26459	22551	34821	30627	88101	32134
8	BEAS_24 hr	324520	60978	7137	53121	1348964	16761	11749	3583	39094	22622	8078	9145	40795	12396	3166	20743	8874	1899	1823	7663	3588926	729	49670	8398	12734	13970	42160	15318	8900	3806	47836	18503	1092924	17654	3175	23942	73866	25947	8923	344313	102714	92794	10341	34746	12593	19556	99943	61886
9	BEAS_24 hr	335742	38766.5	3568.5	50760.5	1.03392e+06	16364	8890.5	3066	26869	14937	8148	61438.5	56278	15805.5	10694.5	51702.5	19342.5	2122.5	1188	6607	2944413	612.5	59788	32051.5	10738.5	40289.5	48361	19415	8299.5	3233	48189	14145.5	946560	12628	5156	36290.5	79029.5	21218	13213.5	449663	101674	116294	18400	28648.5	23707	25091.5	94022	47010
[truncated: 47 more columns]
