# Supplementary material for: Inhibition of TRPA1, Endoplasmic Reticulum Stress, Human Airway Epithelial Cell Damage, and Ectopic MUC5AC Expression by Vasaka (Adhatoda vasica; Malabar Nut) Tea
Source: Pharmaceuticals (Basel). 2023 Jun 17;16(6):890. doi: 10.3390/ph16060890 (PMC10303053; doi:10.3390/ph16060890)
Supplement: Supplementary file 1 [file pharmaceuticals-16-00890-s001.zip › Vasaka_GNPS_All_IDs_ComboAnalyses.xlsx]

## Sheet: All IDs
SpectrumID	Compound_Name	Ion_Source	Instrument	Compound_Source	PI	Data_Collector	Adduct	Precursor_MZ	ExactMass	Charge	CAS_Number	Pubmed_ID	Smiles	INCHI	INCHI_AUX	Library_Class	IonMode	UpdateWorkflowName	LibraryQualityString	#Scan#	SpectrumFile	LibraryName	MQScore	Organism	TIC_Query	RT_Query	MZErrorPPM	SharedPeaks	MassDiff	LibMZ	SpecMZ	SpecCharge	FileScanUniqueID	NumberHits	full_CCMS_path	tags	MoleculeExplorerDatasets	MoleculeExplorerFiles	InChIKey	InChIKey-Planar	superclass	class	subclass	npclassifier_superclass	npclassifier_class	npclassifier_pathway
CCMSLIB00006718100	383.11	LC-ESI	qTof	Lysate	Tra Nguyen		M+H	383.11	0	1						3	Positive	UPDATE-SINGLE-ANNOTATED-BRONZE	Bronze	5541	temp/spec-00003.mzML	lib-00042.mgf	0.879506	GNPS-LIBRARY	919786	1709.01	2129.72	12	0.815918	383.11	382.294	0	temp/spec-00003.mzML5541	3	Creilly12/VASAKA_GNPS_202.mzML		0	0	N/A	N/A	N/A	N/A	N/A	N/A	N/A	N/A
CCMSLIB00006718100	383.11	LC-ESI	qTof	Lysate	Tra Nguyen		M+H	383.11	0	1						3	Positive	UPDATE-SINGLE-ANNOTATED-BRONZE	Bronze	5537	temp/spec-00003.mzML	lib-00042.mgf	0.879892	GNPS-LIBRARY	4425310	1707.81	2193.53	11	0.840363	383.11	382.27	0	temp/spec-00003.mzML5537	3	Creilly12/VASAKA_GNPS_202.mzML		0	0	N/A	N/A	N/A	N/A	N/A	N/A	N/A	N/A
CCMSLIB00008961125	16942	LC-ESI	Hybrid FT	Other	E. Gaquerel	D. Elser, D. Pflieger	M+H	118.123	0	1	N/A	N/A	CC(C[N+](C)(C)C)O	InChI=1S/C6H16NO/c1-6(8)5-7(2,3)4/h6,8H,5H2,1-4H3/q+1	N/A	3	Positive	UPDATE-SINGLE-ANNOTATED-BRONZE	Bronze	1273	temp/spec-00022.mzML	lib-00107.mgf	0.799051	INSILICO-CFM-ESLER	14771.9	217.493	7998.09	4	0.944756	118.123	119.067	0	temp/spec-00022.mzML1273	4	Creilly12/Vasaka_SlowDDS_041123_001.mzML		0	0	JPKKMFOXWKNEEN-UHFFFAOYSA-N	JPKKMFOXWKNEEN	Organic nitrogen compounds	Organonitrogen compounds	Quaternary ammonium salts	N/A	N/A	N/A
CCMSLIB00008961125	16942	LC-ESI	Hybrid FT	Other	E. Gaquerel	D. Elser, D. Pflieger	M+H	118.123	0	1	N/A	N/A	CC(C[N+](C)(C)C)O	InChI=1S/C6H16NO/c1-6(8)5-7(2,3)4/h6,8H,5H2,1-4H3/q+1	N/A	3	Positive	UPDATE-SINGLE-ANNOTATED-BRONZE	Bronze	1342	temp/spec-00023.mzML	lib-00107.mgf	0.73613	INSILICO-CFM-ESLER	9554.2	225.263	16469.9	4	1.94547	118.123	120.068	0	temp/spec-00023.mzML1342	5	Creilly12/Vasaka_SlowDDS_041123_002.mzML		0	0	JPKKMFOXWKNEEN-UHFFFAOYSA-N	JPKKMFOXWKNEEN	Organic nitrogen compounds	Organonitrogen compounds	Quaternary ammonium salts	N/A	N/A	N/A
CCMSLIB00008961125	16942	LC-ESI	Hybrid FT	Other	E. Gaquerel	D. Elser, D. Pflieger	M+H	118.123	0	1	N/A	N/A	CC(C[N+](C)(C)C)O	InChI=1S/C6H16NO/c1-6(8)5-7(2,3)4/h6,8H,5H2,1-4H3/q+1	N/A	3	Positive	UPDATE-SINGLE-ANNOTATED-BRONZE	Bronze	1214	temp/spec-00024.mzML	lib-00107.mgf	0.734159	INSILICO-CFM-ESLER	3985.67	227.661	16713.3	4	1.97422	118.123	120.097	0	temp/spec-00024.mzML1214	5	Creilly12/Vasaka_SlowDDS_041123_003.mzML		0	0	JPKKMFOXWKNEEN-UHFFFAOYSA-N	JPKKMFOXWKNEEN	Organic nitrogen compounds	Organonitrogen compounds	Quaternary ammonium salts	N/A	N/A	N/A
CCMSLIB00008961125	16942	LC-ESI	Hybrid FT	Other	E. Gaquerel	D. Elser, D. Pflieger	M+H	118.123	0	1	N/A	N/A	CC(C[N+](C)(C)C)O	InChI=1S/C6H16NO/c1-6(8)5-7(2,3)4/h6,8H,5H2,1-4H3/q+1	N/A	3	Positive	UPDATE-SINGLE-ANNOTATED-BRONZE	Bronze	1273	temp/spec-00023.mzML	lib-00107.mgf	0.8607	INSILICO-CFM-ESLER	3187.45	214.232	6753.21	4	0.797707	118.123	118.92	0	temp/spec-00023.mzML1273	5	Creilly12/Vasaka_SlowDDS_041123_002.mzML		0	0	JPKKMFOXWKNEEN-UHFFFAOYSA-N	JPKKMFOXWKNEEN	Organic nitrogen compounds	Organonitrogen compounds	Quaternary ammonium salts	N/A	N/A	N/A
CCMSLIB00008961125	16942	LC-ESI	Hybrid FT	Other	E. Gaquerel	D. Elser, D. Pflieger	M+H	118.123	0	1	N/A	N/A	CC(C[N+](C)(C)C)O	InChI=1S/C6H16NO/c1-6(8)5-7(2,3)4/h6,8H,5H2,1-4H3/q+1	N/A	3	Positive	UPDATE-SINGLE-ANNOTATED-BRONZE	Bronze	1204	temp/spec-00024.mzML	lib-00107.mgf	0.739095	INSILICO-CFM-ESLER	6171.87	225.956	16239.1	4	1.91821	118.123	120.041	0	temp/spec-00024.mzML1204	5	Creilly12/Vasaka_SlowDDS_041123_003.mzML		0	0	JPKKMFOXWKNEEN-UHFFFAOYSA-N	JPKKMFOXWKNEEN	Organic nitrogen compounds	Organonitrogen compounds	Quaternary ammonium salts	N/A	N/A	N/A
CCMSLIB00008961125	16942	LC-ESI	Hybrid FT	Other	E. Gaquerel	D. Elser, D. Pflieger	M+H	118.123	0	1	N/A	N/A	CC(C[N+](C)(C)C)O	InChI=1S/C6H16NO/c1-6(8)5-7(2,3)4/h6,8H,5H2,1-4H3/q+1	N/A	3	Positive	UPDATE-SINGLE-ANNOTATED-BRONZE	Bronze	1335	temp/spec-00022.mzML	lib-00107.mgf	0.75717	INSILICO-CFM-ESLER	6281.31	227.471	16669	4	1.96899	118.123	120.092	0	temp/spec-00022.mzML1335	4	Creilly12/Vasaka_SlowDDS_041123_001.mzML		0	0	JPKKMFOXWKNEEN-UHFFFAOYSA-N	JPKKMFOXWKNEEN	Organic nitrogen compounds	Organonitrogen compounds	Quaternary ammonium salts	N/A	N/A	N/A
CCMSLIB00008966485	150789	LC-ESI	Hybrid FT	Other	E. Gaquerel	D. Elser, D. Pflieger	M+H	222.068	0	1	N/A	N/A	C1=CC=C2C=C3C(=CC2=C1)C=CC=C3C(=O)O	InChI=1S/C15H10O2/c16-15(17)13-7-3-6-12-8-10-4-1-2-5-11(10)9-14(12)13/h1-9H,(H,16,17)	N/A	3	Positive	UPDATE-SINGLE-ANNOTATED-BRONZE	Bronze	6797	temp/spec-00022.mzML	lib-00107.mgf	0.759084	INSILICO-CFM-ESLER	3694.08	1155.24	4437.3	4	0.985382	222.068	223.053	0	temp/spec-00022.mzML6797	2	Creilly12/Vasaka_SlowDDS_041123_001.mzML		0	0	CCFAKBRKTKVJPO-UHFFFAOYSA-N	CCFAKBRKTKVJPO	Benzenoids	Anthracenes	Anthracenecarboxylic acids and derivatives	Phenanthrenoids	Phenanthrenes	Shikimates and Phenylpropanoids
CCMSLIB00008966485	150789	LC-ESI	Hybrid FT	Other	E. Gaquerel	D. Elser, D. Pflieger	M+H	222.068	0	1	N/A	N/A	C1=CC=C2C=C3C(=CC2=C1)C=CC=C3C(=O)O	InChI=1S/C15H10O2/c16-15(17)13-7-3-6-12-8-10-4-1-2-5-11(10)9-14(12)13/h1-9H,(H,16,17)	N/A	3	Positive	UPDATE-SINGLE-ANNOTATED-BRONZE	Bronze	5799	temp/spec-00022.mzML	lib-00107.mgf	0.77932	INSILICO-CFM-ESLER	3047.69	983.147	4086.52	4	0.907486	222.068	222.976	0	temp/spec-00022.mzML5799	4	Creilly12/Vasaka_SlowDDS_041123_001.mzML		0	0	CCFAKBRKTKVJPO-UHFFFAOYSA-N	CCFAKBRKTKVJPO	Benzenoids	Anthracenes	Anthracenecarboxylic acids and derivatives	Phenanthrenoids	Phenanthrenes	Shikimates and Phenylpropanoids
CCMSLIB00008966485	150789	LC-ESI	Hybrid FT	Other	E. Gaquerel	D. Elser, D. Pflieger	M+H	222.068	0	1	N/A	N/A	C1=CC=C2C=C3C(=CC2=C1)C=CC=C3C(=O)O	InChI=1S/C15H10O2/c16-15(17)13-7-3-6-12-8-10-4-1-2-5-11(10)9-14(12)13/h1-9H,(H,16,17)	N/A	3	Positive	UPDATE-SINGLE-ANNOTATED-BRONZE	Bronze	5794	temp/spec-00022.mzML	lib-00107.mgf	0.793861	INSILICO-CFM-ESLER	7838.95	982.294	4102.81	4	0.911102	222.068	222.979	0	temp/spec-00022.mzML5794	5	Creilly12/Vasaka_SlowDDS_041123_001.mzML		0	0	CCFAKBRKTKVJPO-UHFFFAOYSA-N	CCFAKBRKTKVJPO	Benzenoids	Anthracenes	Anthracenecarboxylic acids and derivatives	Phenanthrenoids	Phenanthrenes	Shikimates and Phenylpropanoids
CCMSLIB00008966485	150789	LC-ESI	Hybrid FT	Other	E. Gaquerel	D. Elser, D. Pflieger	M+H	222.068	0	1	N/A	N/A	C1=CC=C2C=C3C(=CC2=C1)C=CC=C3C(=O)O	InChI=1S/C15H10O2/c16-15(17)13-7-3-6-12-8-10-4-1-2-5-11(10)9-14(12)13/h1-9H,(H,16,17)	N/A	3	Positive	UPDATE-SINGLE-ANNOTATED-BRONZE	Bronze	5802	temp/spec-00022.mzML	lib-00107.mgf	0.807151	INSILICO-CFM-ESLER	9408.39	983.657	4008.12	4	0.890076	222.068	222.958	0	temp/spec-00022.mzML5802	3	Creilly12/Vasaka_SlowDDS_041123_001.mzML		0	0	CCFAKBRKTKVJPO-UHFFFAOYSA-N	CCFAKBRKTKVJPO	Benzenoids	Anthracenes	Anthracenecarboxylic acids and derivatives	Phenanthrenoids	Phenanthrenes	Shikimates and Phenylpropanoids
CCMSLIB00008969197	439823	LC-ESI	Hybrid FT	Other	E. Gaquerel	D. Elser, D. Pflieger	M+H	128.095	0	1	N/A	N/A	C1CCNC(=O)[C@@H](C1)N	InChI=1S/C6H12N2O/c7-5-3-1-2-4-8-6(5)9/h5H,1-4,7H2,(H,8,9)/t5-/m1/s1	N/A	3	Positive	UPDATE-SINGLE-ANNOTATED-BRONZE	Bronze	6723	temp/spec-00022.mzML	lib-00107.mgf	0.707714	INSILICO-CFM-ESLER	6029.99	1142.74	15161.6	4	1.94212	128.095	130.037	0	temp/spec-00022.mzML6723	5	Creilly12/Vasaka_SlowDDS_041123_001.mzML		0	0	BOWUOGIPSRVRSJ-RXMQYKEDSA-N	BOWUOGIPSRVRSJ	Organic acids and derivatives	Carboxylic acids and derivatives	Amino acids, peptides, and analogues	Lysine alkaloids	Piperidine alkaloids	Alkaloids
CCMSLIB00008972772	542718	LC-ESI	Hybrid FT	Other	E. Gaquerel	D. Elser, D. Pflieger	M+H	116.988	0	1	N/A	N/A	C1C(=O)SC(=O)N1	InChI=1S/C3H3NO2S/c5-2-1-4-3(6)7-2/h1H2,(H,4,6)	N/A	3	Positive	UPDATE-SINGLE-ANNOTATED-BRONZE	Bronze	4228	temp/spec-00024.mzML	lib-00107.mgf	0.764344	INSILICO-CFM-ESLER	1315.22	782.161	9370.34	4	1.09622	116.988	118.085	0	temp/spec-00024.mzML4228	1	Creilly12/Vasaka_SlowDDS_041123_003.mzML		0	0	STHGEDCARBQXMJ-UHFFFAOYSA-N	STHGEDCARBQXMJ	Organic acids and derivatives	Carboxylic acids and derivatives	Amino acids, peptides, and analogues			Alkaloids|Amino acids and Peptides
CCMSLIB00008973039	637986	LC-ESI	Hybrid FT	Other	E. Gaquerel	D. Elser, D. Pflieger	M+H	125.12	0	1	N/A	N/A	CN1[C@@H]2CCC[C@H]1CC2	InChI=1S/C8H15N/c1-9-7-3-2-4-8(9)6-5-7/h7-8H,2-6H2,1H3/t7-,8+	N/A	3	Positive	UPDATE-SINGLE-ANNOTATED-BRONZE	Bronze	8692	temp/spec-00022.mzML	lib-00107.mgf	0.790997	INSILICO-CFM-ESLER	12819.8	1484.57	9079.57	4	1.13604	125.12	123.984	0	temp/spec-00022.mzML8692	2	Creilly12/Vasaka_SlowDDS_041123_001.mzML		0	0	XLRPYZSEQKXZAA-OCAPTIKFSA-N	XLRPYZSEQKXZAA	N/A	N/A	N/A	Ornithine alkaloids	Tropane alkaloids	Alkaloids
CCMSLIB00008973039	637986	LC-ESI	Hybrid FT	Other	E. Gaquerel	D. Elser, D. Pflieger	M+H	125.12	0	1	N/A	N/A	CN1[C@@H]2CCC[C@H]1CC2	InChI=1S/C8H15N/c1-9-7-3-2-4-8(9)6-5-7/h7-8H,2-6H2,1H3/t7-,8+	N/A	3	Positive	UPDATE-SINGLE-ANNOTATED-BRONZE	Bronze	9805	temp/spec-00022.mzML	lib-00107.mgf	0.815123	INSILICO-CFM-ESLER	2930.35	1674.61	9004.2	4	1.12661	125.12	123.994	0	temp/spec-00022.mzML9805	3	Creilly12/Vasaka_SlowDDS_041123_001.mzML		0	0	XLRPYZSEQKXZAA-OCAPTIKFSA-N	XLRPYZSEQKXZAA	N/A	N/A	N/A	Ornithine alkaloids	Tropane alkaloids	Alkaloids
CCMSLIB00008973039	637986	LC-ESI	Hybrid FT	Other	E. Gaquerel	D. Elser, D. Pflieger	M+H	125.12	0	1	N/A	N/A	CN1[C@@H]2CCC[C@H]1CC2	InChI=1S/C8H15N/c1-9-7-3-2-4-8(9)6-5-7/h7-8H,2-6H2,1H3/t7-,8+	N/A	3	Positive	UPDATE-SINGLE-ANNOTATED-BRONZE	Bronze	9223	temp/spec-00022.mzML	lib-00107.mgf	0.749184	INSILICO-CFM-ESLER	15963.4	1575.42	8111.2	4	1.01488	125.12	124.106	0	temp/spec-00022.mzML9223	5	Creilly12/Vasaka_SlowDDS_041123_001.mzML		0	0	XLRPYZSEQKXZAA-OCAPTIKFSA-N	XLRPYZSEQKXZAA	N/A	N/A	N/A	Ornithine alkaloids	Tropane alkaloids	Alkaloids
CCMSLIB00008973039	637986	LC-ESI	Hybrid FT	Other	E. Gaquerel	D. Elser, D. Pflieger	M+H	125.12	0	1	N/A	N/A	CN1[C@@H]2CCC[C@H]1CC2	InChI=1S/C8H15N/c1-9-7-3-2-4-8(9)6-5-7/h7-8H,2-6H2,1H3/t7-,8+	N/A	3	Positive	UPDATE-SINGLE-ANNOTATED-BRONZE	Bronze	9683	temp/spec-00022.mzML	lib-00107.mgf	0.700288	INSILICO-CFM-ESLER	21136.4	1654.02	9535.49	4	1.19308	125.12	123.927	0	temp/spec-00022.mzML9683	2	Creilly12/Vasaka_SlowDDS_041123_001.mzML		0	0	XLRPYZSEQKXZAA-OCAPTIKFSA-N	XLRPYZSEQKXZAA	N/A	N/A	N/A	Ornithine alkaloids	Tropane alkaloids	Alkaloids
CCMSLIB00008973039	637986	LC-ESI	Hybrid FT	Other	E. Gaquerel	D. Elser, D. Pflieger	M+H	125.12	0	1	N/A	N/A	CN1[C@@H]2CCC[C@H]1CC2	InChI=1S/C8H15N/c1-9-7-3-2-4-8(9)6-5-7/h7-8H,2-6H2,1H3/t7-,8+	N/A	3	Positive	UPDATE-SINGLE-ANNOTATED-BRONZE	Bronze	9564	temp/spec-00022.mzML	lib-00107.mgf	0.724677	INSILICO-CFM-ESLER	15820.9	1633.68	9286.52	4	1.16193	125.12	123.959	0	temp/spec-00022.mzML9564	2	Creilly12/Vasaka_SlowDDS_041123_001.mzML		0	0	XLRPYZSEQKXZAA-OCAPTIKFSA-N	XLRPYZSEQKXZAA	N/A	N/A	N/A	Ornithine alkaloids	Tropane alkaloids	Alkaloids
CCMSLIB00008973039	637986	LC-ESI	Hybrid FT	Other	E. Gaquerel	D. Elser, D. Pflieger	M+H	125.12	0	1	N/A	N/A	CN1[C@@H]2CCC[C@H]1CC2	InChI=1S/C8H15N/c1-9-7-3-2-4-8(9)6-5-7/h7-8H,2-6H2,1H3/t7-,8+	N/A	3	Positive	UPDATE-SINGLE-ANNOTATED-BRONZE	Bronze	8995	temp/spec-00022.mzML	lib-00107.mgf	0.739684	INSILICO-CFM-ESLER	14755.4	1536.43	9201.16	4	1.15125	125.12	123.969	0	temp/spec-00022.mzML8995	3	Creilly12/Vasaka_SlowDDS_041123_001.mzML		0	0	XLRPYZSEQKXZAA-OCAPTIKFSA-N	XLRPYZSEQKXZAA	N/A	N/A	N/A	Ornithine alkaloids	Tropane alkaloids	Alkaloids
CCMSLIB00008973039	637986	LC-ESI	Hybrid FT	Other	E. Gaquerel	D. Elser, D. Pflieger	M+H	125.12	0	1	N/A	N/A	CN1[C@@H]2CCC[C@H]1CC2	InChI=1S/C8H15N/c1-9-7-3-2-4-8(9)6-5-7/h7-8H,2-6H2,1H3/t7-,8+	N/A	3	Positive	UPDATE-SINGLE-ANNOTATED-BRONZE	Bronze	9640	temp/spec-00022.mzML	lib-00107.mgf	0.703774	INSILICO-CFM-ESLER	25799.3	1646.73	9339.57	4	1.16857	125.12	123.952	0	temp/spec-00022.mzML9640	2	Creilly12/Vasaka_SlowDDS_041123_001.mzML		0	0	XLRPYZSEQKXZAA-OCAPTIKFSA-N	XLRPYZSEQKXZAA	N/A	N/A	N/A	Ornithine alkaloids	Tropane alkaloids	Alkaloids
CCMSLIB00008973039	637986	LC-ESI	Hybrid FT	Other	E. Gaquerel	D. Elser, D. Pflieger	M+H	125.12	0	1	N/A	N/A	CN1[C@@H]2CCC[C@H]1CC2	InChI=1S/C8H15N/c1-9-7-3-2-4-8(9)6-5-7/h7-8H,2-6H2,1H3/t7-,8+	N/A	3	Positive	UPDATE-SINGLE-ANNOTATED-BRONZE	Bronze	8756	temp/spec-00022.mzML	lib-00107.mgf	0.765911	INSILICO-CFM-ESLER	11121.4	1495.51	9246.77	4	1.15696	125.12	123.963	0	temp/spec-00022.mzML8756	2	Creilly12/Vasaka_SlowDDS_041123_001.mzML		0	0	XLRPYZSEQKXZAA-OCAPTIKFSA-N	XLRPYZSEQKXZAA	N/A	N/A	N/A	Ornithine alkaloids	Tropane alkaloids	Alkaloids
CCMSLIB00008973039	637986	LC-ESI	Hybrid FT	Other	E. Gaquerel	D. Elser, D. Pflieger	M+H	125.12	0	1	N/A	N/A	CN1[C@@H]2CCC[C@H]1CC2	InChI=1S/C8H15N/c1-9-7-3-2-4-8(9)6-5-7/h7-8H,2-6H2,1H3/t7-,8+	N/A	3	Positive	UPDATE-SINGLE-ANNOTATED-BRONZE	Bronze	9291	temp/spec-00022.mzML	lib-00107.mgf	0.712668	INSILICO-CFM-ESLER	18452.5	1587.03	9008.1	4	1.1271	125.12	123.993	0	temp/spec-00022.mzML9291	3	Creilly12/Vasaka_SlowDDS_041123_001.mzML		0	0	XLRPYZSEQKXZAA-OCAPTIKFSA-N	XLRPYZSEQKXZAA	N/A	N/A	N/A	Ornithine alkaloids	Tropane alkaloids	Alkaloids
CCMSLIB00008973039	637986	LC-ESI	Hybrid FT	Other	E. Gaquerel	D. Elser, D. Pflieger	M+H	125.12	0	1	N/A	N/A	CN1[C@@H]2CCC[C@H]1CC2	InChI=1S/C8H15N/c1-9-7-3-2-4-8(9)6-5-7/h7-8H,2-6H2,1H3/t7-,8+	N/A	3	Positive	UPDATE-SINGLE-ANNOTATED-BRONZE	Bronze	9330	temp/spec-00022.mzML	lib-00107.mgf	0.721452	INSILICO-CFM-ESLER	24152.2	1593.72	9305.12	4	1.16426	125.12	123.956	0	temp/spec-00022.mzML9330	2	Creilly12/Vasaka_SlowDDS_041123_001.mzML		0	0	XLRPYZSEQKXZAA-OCAPTIKFSA-N	XLRPYZSEQKXZAA	N/A	N/A	N/A	Ornithine alkaloids	Tropane alkaloids	Alkaloids
CCMSLIB00008973039	637986	LC-ESI	Hybrid FT	Other	E. Gaquerel	D. Elser, D. Pflieger	M+H	125.12	0	1	N/A	N/A	CN1[C@@H]2CCC[C@H]1CC2	InChI=1S/C8H15N/c1-9-7-3-2-4-8(9)6-5-7/h7-8H,2-6H2,1H3/t7-,8+	N/A	3	Positive	UPDATE-SINGLE-ANNOTATED-BRONZE	Bronze	9908	temp/spec-00022.mzML	lib-00107.mgf	0.712018	INSILICO-CFM-ESLER	14183.4	1692.03	9293.29	4	1.16278	125.12	123.958	0	temp/spec-00022.mzML9908	2	Creilly12/Vasaka_SlowDDS_041123_001.mzML		0	0	XLRPYZSEQKXZAA-OCAPTIKFSA-N	XLRPYZSEQKXZAA	N/A	N/A	N/A	Ornithine alkaloids	Tropane alkaloids	Alkaloids
CCMSLIB00008973039	637986	LC-ESI	Hybrid FT	Other	E. Gaquerel	D. Elser, D. Pflieger	M+H	125.12	0	1	N/A	N/A	CN1[C@@H]2CCC[C@H]1CC2	InChI=1S/C8H15N/c1-9-7-3-2-4-8(9)6-5-7/h7-8H,2-6H2,1H3/t7-,8+	N/A	3	Positive	UPDATE-SINGLE-ANNOTATED-BRONZE	Bronze	8733	temp/spec-00022.mzML	lib-00107.mgf	0.801643	INSILICO-CFM-ESLER	4805.15	1491.58	9097.25	4	1.13825	125.12	123.982	0	temp/spec-00022.mzML8733	2	Creilly12/Vasaka_SlowDDS_041123_001.mzML		0	0	XLRPYZSEQKXZAA-OCAPTIKFSA-N	XLRPYZSEQKXZAA	N/A	N/A	N/A	Ornithine alkaloids	Tropane alkaloids	Alkaloids
CCMSLIB00008973039	637986	LC-ESI	Hybrid FT	Other	E. Gaquerel	D. Elser, D. Pflieger	M+H	125.12	0	1	N/A	N/A	CN1[C@@H]2CCC[C@H]1CC2	InChI=1S/C8H15N/c1-9-7-3-2-4-8(9)6-5-7/h7-8H,2-6H2,1H3/t7-,8+	N/A	3	Positive	UPDATE-SINGLE-ANNOTATED-BRONZE	Bronze	9214	temp/spec-00022.mzML	lib-00107.mgf	0.728669	INSILICO-CFM-ESLER	19793.6	1573.9	9249.02	4	1.15724	125.12	123.963	0	temp/spec-00022.mzML9214	3	Creilly12/Vasaka_SlowDDS_041123_001.mzML		0	0	XLRPYZSEQKXZAA-OCAPTIKFSA-N	XLRPYZSEQKXZAA	N/A	N/A	N/A	Ornithine alkaloids	Tropane alkaloids	Alkaloids
CCMSLIB00008973039	637986	LC-ESI	Hybrid FT	Other	E. Gaquerel	D. Elser, D. Pflieger	M+H	125.12	0	1	N/A	N/A	CN1[C@@H]2CCC[C@H]1CC2	InChI=1S/C8H15N/c1-9-7-3-2-4-8(9)6-5-7/h7-8H,2-6H2,1H3/t7-,8+	N/A	3	Positive	UPDATE-SINGLE-ANNOTATED-BRONZE	Bronze	9366	temp/spec-00022.mzML	lib-00107.mgf	0.720182	INSILICO-CFM-ESLER	31860.8	1599.84	9258.17	4	1.15839	125.12	123.962	0	temp/spec-00022.mzML9366	2	Creilly12/Vasaka_SlowDDS_041123_001.mzML		0	0	XLRPYZSEQKXZAA-OCAPTIKFSA-N	XLRPYZSEQKXZAA	N/A	N/A	N/A	Ornithine alkaloids	Tropane alkaloids	Alkaloids
CCMSLIB00008973039	637986	LC-ESI	Hybrid FT	Other	E. Gaquerel	D. Elser, D. Pflieger	M+H	125.12	0	1	N/A	N/A	CN1[C@@H]2CCC[C@H]1CC2	InChI=1S/C8H15N/c1-9-7-3-2-4-8(9)6-5-7/h7-8H,2-6H2,1H3/t7-,8+	N/A	3	Positive	UPDATE-SINGLE-ANNOTATED-BRONZE	Bronze	9943	temp/spec-00022.mzML	lib-00107.mgf	0.751429	INSILICO-CFM-ESLER	13830.1	1697.91	9188.53	4	1.14967	125.12	123.971	0	temp/spec-00022.mzML9943	2	Creilly12/Vasaka_SlowDDS_041123_001.mzML		0	0	XLRPYZSEQKXZAA-OCAPTIKFSA-N	XLRPYZSEQKXZAA	N/A	N/A	N/A	Ornithine alkaloids	Tropane alkaloids	Alkaloids
CCMSLIB00008973039	637986	LC-ESI	Hybrid FT	Other	E. Gaquerel	D. Elser, D. Pflieger	M+H	125.12	0	1	N/A	N/A	CN1[C@@H]2CCC[C@H]1CC2	InChI=1S/C8H15N/c1-9-7-3-2-4-8(9)6-5-7/h7-8H,2-6H2,1H3/t7-,8+	N/A	3	Positive	UPDATE-SINGLE-ANNOTATED-BRONZE	Bronze	9259	temp/spec-00022.mzML	lib-00107.mgf	0.761825	INSILICO-CFM-ESLER	7409.65	1581.56	9261.28	4	1.15878	125.12	123.962	0	temp/spec-00022.mzML9259	2	Creilly12/Vasaka_SlowDDS_041123_001.mzML		0	0	XLRPYZSEQKXZAA-OCAPTIKFSA-N	XLRPYZSEQKXZAA	N/A	N/A	N/A	Ornithine alkaloids	Tropane alkaloids	Alkaloids
CCMSLIB00008973039	637986	LC-ESI	Hybrid FT	Other	E. Gaquerel	D. Elser, D. Pflieger	M+H	125.12	0	1	N/A	N/A	CN1[C@@H]2CCC[C@H]1CC2	InChI=1S/C8H15N/c1-9-7-3-2-4-8(9)6-5-7/h7-8H,2-6H2,1H3/t7-,8+	N/A	3	Positive	UPDATE-SINGLE-ANNOTATED-BRONZE	Bronze	8843	temp/spec-00022.mzML	lib-00107.mgf	0.760252	INSILICO-CFM-ESLER	13612.5	1510.32	9192.86	4	1.15022	125.12	123.97	0	temp/spec-00022.mzML8843	4	Creilly12/Vasaka_SlowDDS_041123_001.mzML		0	0	XLRPYZSEQKXZAA-OCAPTIKFSA-N	XLRPYZSEQKXZAA	N/A	N/A	N/A	Ornithine alkaloids	Tropane alkaloids	Alkaloids
CCMSLIB00008973039	637986	LC-ESI	Hybrid FT	Other	E. Gaquerel	D. Elser, D. Pflieger	M+H	125.12	0	1	N/A	N/A	CN1[C@@H]2CCC[C@H]1CC2	InChI=1S/C8H15N/c1-9-7-3-2-4-8(9)6-5-7/h7-8H,2-6H2,1H3/t7-,8+	N/A	3	Positive	UPDATE-SINGLE-ANNOTATED-BRONZE	Bronze	9595	temp/spec-00022.mzML	lib-00107.mgf	0.73982	INSILICO-CFM-ESLER	8568.32	1639.01	9199.88	4	1.15109	125.12	123.969	0	temp/spec-00022.mzML9595	2	Creilly12/Vasaka_SlowDDS_041123_001.mzML		0	0	XLRPYZSEQKXZAA-OCAPTIKFSA-N	XLRPYZSEQKXZAA	N/A	N/A	N/A	Ornithine alkaloids	Tropane alkaloids	Alkaloids
CCMSLIB00008973039	637986	LC-ESI	Hybrid FT	Other	E. Gaquerel	D. Elser, D. Pflieger	M+H	125.12	0	1	N/A	N/A	CN1[C@@H]2CCC[C@H]1CC2	InChI=1S/C8H15N/c1-9-7-3-2-4-8(9)6-5-7/h7-8H,2-6H2,1H3/t7-,8+	N/A	3	Positive	UPDATE-SINGLE-ANNOTATED-BRONZE	Bronze	9991	temp/spec-00022.mzML	lib-00107.mgf	0.807343	INSILICO-CFM-ESLER	4923.17	1706.15	9155.97	4	1.1456	125.12	123.975	0	temp/spec-00022.mzML9991	2	Creilly12/Vasaka_SlowDDS_041123_001.mzML		0	0	XLRPYZSEQKXZAA-OCAPTIKFSA-N	XLRPYZSEQKXZAA	N/A	N/A	N/A	Ornithine alkaloids	Tropane alkaloids	Alkaloids
CCMSLIB00008973039	637986	LC-ESI	Hybrid FT	Other	E. Gaquerel	D. Elser, D. Pflieger	M+H	125.12	0	1	N/A	N/A	CN1[C@@H]2CCC[C@H]1CC2	InChI=1S/C8H15N/c1-9-7-3-2-4-8(9)6-5-7/h7-8H,2-6H2,1H3/t7-,8+	N/A	3	Positive	UPDATE-SINGLE-ANNOTATED-BRONZE	Bronze	8737	temp/spec-00022.mzML	lib-00107.mgf	0.779996	INSILICO-CFM-ESLER	5117.39	1492.26	9304.57	4	1.16419	125.12	123.956	0	temp/spec-00022.mzML8737	2	Creilly12/Vasaka_SlowDDS_041123_001.mzML		0	0	XLRPYZSEQKXZAA-OCAPTIKFSA-N	XLRPYZSEQKXZAA	N/A	N/A	N/A	Ornithine alkaloids	Tropane alkaloids	Alkaloids
CCMSLIB00008973039	637986	LC-ESI	Hybrid FT	Other	E. Gaquerel	D. Elser, D. Pflieger	M+H	125.12	0	1	N/A	N/A	CN1[C@@H]2CCC[C@H]1CC2	InChI=1S/C8H15N/c1-9-7-3-2-4-8(9)6-5-7/h7-8H,2-6H2,1H3/t7-,8+	N/A	3	Positive	UPDATE-SINGLE-ANNOTATED-BRONZE	Bronze	9760	temp/spec-00022.mzML	lib-00107.mgf	0.734694	INSILICO-CFM-ESLER	17943.1	1667	8483.46	4	1.06145	125.12	124.059	0	temp/spec-00022.mzML9760	5	Creilly12/Vasaka_SlowDDS_041123_001.mzML		0	0	XLRPYZSEQKXZAA-OCAPTIKFSA-N	XLRPYZSEQKXZAA	N/A	N/A	N/A	Ornithine alkaloids	Tropane alkaloids	Alkaloids
CCMSLIB00008973039	637986	LC-ESI	Hybrid FT	Other	E. Gaquerel	D. Elser, D. Pflieger	M+H	125.12	0	1	N/A	N/A	CN1[C@@H]2CCC[C@H]1CC2	InChI=1S/C8H15N/c1-9-7-3-2-4-8(9)6-5-7/h7-8H,2-6H2,1H3/t7-,8+	N/A	3	Positive	UPDATE-SINGLE-ANNOTATED-BRONZE	Bronze	9412	temp/spec-00022.mzML	lib-00107.mgf	0.77068	INSILICO-CFM-ESLER	8575.58	1607.72	9273.05	4	1.16025	125.12	123.96	0	temp/spec-00022.mzML9412	2	Creilly12/Vasaka_SlowDDS_041123_001.mzML		0	0	XLRPYZSEQKXZAA-OCAPTIKFSA-N	XLRPYZSEQKXZAA	N/A	N/A	N/A	Ornithine alkaloids	Tropane alkaloids	Alkaloids
CCMSLIB00008973039	637986	LC-ESI	Hybrid FT	Other	E. Gaquerel	D. Elser, D. Pflieger	M+H	125.12	0	1	N/A	N/A	CN1[C@@H]2CCC[C@H]1CC2	InChI=1S/C8H15N/c1-9-7-3-2-4-8(9)6-5-7/h7-8H,2-6H2,1H3/t7-,8+	N/A	3	Positive	UPDATE-SINGLE-ANNOTATED-BRONZE	Bronze	9375	temp/spec-00022.mzML	lib-00107.mgf	0.742787	INSILICO-CFM-ESLER	12864.9	1601.39	9327.19	4	1.16702	125.12	123.953	0	temp/spec-00022.mzML9375	2	Creilly12/Vasaka_SlowDDS_041123_001.mzML		0	0	XLRPYZSEQKXZAA-OCAPTIKFSA-N	XLRPYZSEQKXZAA	N/A	N/A	N/A	Ornithine alkaloids	Tropane alkaloids	Alkaloids
CCMSLIB00008973039	637986	LC-ESI	Hybrid FT	Other	E. Gaquerel	D. Elser, D. Pflieger	M+H	125.12	0	1	N/A	N/A	CN1[C@@H]2CCC[C@H]1CC2	InChI=1S/C8H15N/c1-9-7-3-2-4-8(9)6-5-7/h7-8H,2-6H2,1H3/t7-,8+	N/A	3	Positive	UPDATE-SINGLE-ANNOTATED-BRONZE	Bronze	9451	temp/spec-00022.mzML	lib-00107.mgf	0.722019	INSILICO-CFM-ESLER	18664.2	1614.38	9220.91	4	1.15372	125.12	123.967	0	temp/spec-00022.mzML9451	2	Creilly12/Vasaka_SlowDDS_041123_001.mzML		0	0	XLRPYZSEQKXZAA-OCAPTIKFSA-N	XLRPYZSEQKXZAA	N/A	N/A	N/A	Ornithine alkaloids	Tropane alkaloids	Alkaloids
CCMSLIB00008973039	637986	LC-ESI	Hybrid FT	Other	E. Gaquerel	D. Elser, D. Pflieger	M+H	125.12	0	1	N/A	N/A	CN1[C@@H]2CCC[C@H]1CC2	InChI=1S/C8H15N/c1-9-7-3-2-4-8(9)6-5-7/h7-8H,2-6H2,1H3/t7-,8+	N/A	3	Positive	UPDATE-SINGLE-ANNOTATED-BRONZE	Bronze	9717	temp/spec-00022.mzML	lib-00107.mgf	0.803792	INSILICO-CFM-ESLER	5787.79	1659.78	9248.72	4	1.1572	125.12	123.963	0	temp/spec-00022.mzML9717	2	Creilly12/Vasaka_SlowDDS_041123_001.mzML		0	0	XLRPYZSEQKXZAA-OCAPTIKFSA-N	XLRPYZSEQKXZAA	N/A	N/A	N/A	Ornithine alkaloids	Tropane alkaloids	Alkaloids
CCMSLIB00008973039	637986	LC-ESI	Hybrid FT	Other	E. Gaquerel	D. Elser, D. Pflieger	M+H	125.12	0	1	N/A	N/A	CN1[C@@H]2CCC[C@H]1CC2	InChI=1S/C8H15N/c1-9-7-3-2-4-8(9)6-5-7/h7-8H,2-6H2,1H3/t7-,8+	N/A	3	Positive	UPDATE-SINGLE-ANNOTATED-BRONZE	Bronze	8990	temp/spec-00022.mzML	lib-00107.mgf	0.782876	INSILICO-CFM-ESLER	9148.41	1535.58	9156.34	4	1.14565	125.12	123.975	0	temp/spec-00022.mzML8990	2	Creilly12/Vasaka_SlowDDS_041123_001.mzML		0	0	XLRPYZSEQKXZAA-OCAPTIKFSA-N	XLRPYZSEQKXZAA	N/A	N/A	N/A	Ornithine alkaloids	Tropane alkaloids	Alkaloids
CCMSLIB00008973039	637986	LC-ESI	Hybrid FT	Other	E. Gaquerel	D. Elser, D. Pflieger	M+H	125.12	0	1	N/A	N/A	CN1[C@@H]2CCC[C@H]1CC2	InChI=1S/C8H15N/c1-9-7-3-2-4-8(9)6-5-7/h7-8H,2-6H2,1H3/t7-,8+	N/A	3	Positive	UPDATE-SINGLE-ANNOTATED-BRONZE	Bronze	8801	temp/spec-00022.mzML	lib-00107.mgf	0.768456	INSILICO-CFM-ESLER	12570.5	1503.16	9031.58	4	1.13004	125.12	123.99	0	temp/spec-00022.mzML8801	2	Creilly12/Vasaka_SlowDDS_041123_001.mzML		0	0	XLRPYZSEQKXZAA-OCAPTIKFSA-N	XLRPYZSEQKXZAA	N/A	N/A	N/A	Ornithine alkaloids	Tropane alkaloids	Alkaloids
CCMSLIB00008973039	637986	LC-ESI	Hybrid FT	Other	E. Gaquerel	D. Elser, D. Pflieger	M+H	125.12	0	1	N/A	N/A	CN1[C@@H]2CCC[C@H]1CC2	InChI=1S/C8H15N/c1-9-7-3-2-4-8(9)6-5-7/h7-8H,2-6H2,1H3/t7-,8+	N/A	3	Positive	UPDATE-SINGLE-ANNOTATED-BRONZE	Bronze	9797	temp/spec-00022.mzML	lib-00107.mgf	0.741336	INSILICO-CFM-ESLER	7776.59	1673.25	8920.36	4	1.11612	125.12	124.004	0	temp/spec-00022.mzML9797	2	Creilly12/Vasaka_SlowDDS_041123_001.mzML		0	0	XLRPYZSEQKXZAA-OCAPTIKFSA-N	XLRPYZSEQKXZAA	N/A	N/A	N/A	Ornithine alkaloids	Tropane alkaloids	Alkaloids
CCMSLIB00008973039	637986	LC-ESI	Hybrid FT	Other	E. Gaquerel	D. Elser, D. Pflieger	M+H	125.12	0	1	N/A	N/A	CN1[C@@H]2CCC[C@H]1CC2	InChI=1S/C8H15N/c1-9-7-3-2-4-8(9)6-5-7/h7-8H,2-6H2,1H3/t7-,8+	N/A	3	Positive	UPDATE-SINGLE-ANNOTATED-BRONZE	Bronze	9416	temp/spec-00022.mzML	lib-00107.mgf	0.740898	INSILICO-CFM-ESLER	12488.9	1608.39	9249.08	4	1.15725	125.12	123.963	0	temp/spec-00022.mzML9416	2	Creilly12/Vasaka_SlowDDS_041123_001.mzML		0	0	XLRPYZSEQKXZAA-OCAPTIKFSA-N	XLRPYZSEQKXZAA	N/A	N/A	N/A	Ornithine alkaloids	Tropane alkaloids	Alkaloids
CCMSLIB00008973039	637986	LC-ESI	Hybrid FT	Other	E. Gaquerel	D. Elser, D. Pflieger	M+H	125.12	0	1	N/A	N/A	CN1[C@@H]2CCC[C@H]1CC2	InChI=1S/C8H15N/c1-9-7-3-2-4-8(9)6-5-7/h7-8H,2-6H2,1H3/t7-,8+	N/A	3	Positive	UPDATE-SINGLE-ANNOTATED-BRONZE	Bronze	9050	temp/spec-00022.mzML	lib-00107.mgf	0.785198	INSILICO-CFM-ESLER	10547	1545.8	9094.2	4	1.13787	125.12	123.983	0	temp/spec-00022.mzML9050	2	Creilly12/Vasaka_SlowDDS_041123_001.mzML		0	0	XLRPYZSEQKXZAA-OCAPTIKFSA-N	XLRPYZSEQKXZAA	N/A	N/A	N/A	Ornithine alkaloids	Tropane alkaloids	Alkaloids
CCMSLIB00008973039	637986	LC-ESI	Hybrid FT	Other	E. Gaquerel	D. Elser, D. Pflieger	M+H	125.12	0	1	N/A	N/A	CN1[C@@H]2CCC[C@H]1CC2	InChI=1S/C8H15N/c1-9-7-3-2-4-8(9)6-5-7/h7-8H,2-6H2,1H3/t7-,8+	N/A	3	Positive	UPDATE-SINGLE-ANNOTATED-BRONZE	Bronze	9184	temp/spec-00022.mzML	lib-00107.mgf	0.725656	INSILICO-CFM-ESLER	8579.79	1568.77	9156.83	4	1.14571	125.12	123.975	0	temp/spec-00022.mzML9184	2	Creilly12/Vasaka_SlowDDS_041123_001.mzML		0	0	XLRPYZSEQKXZAA-OCAPTIKFSA-N	XLRPYZSEQKXZAA	N/A	N/A	N/A	Ornithine alkaloids	Tropane alkaloids	Alkaloids
CCMSLIB00008973039	637986	LC-ESI	Hybrid FT	Other	E. Gaquerel	D. Elser, D. Pflieger	M+H	125.12	0	1	N/A	N/A	CN1[C@@H]2CCC[C@H]1CC2	InChI=1S/C8H15N/c1-9-7-3-2-4-8(9)6-5-7/h7-8H,2-6H2,1H3/t7-,8+	N/A	3	Positive	UPDATE-SINGLE-ANNOTATED-BRONZE	Bronze	9756	temp/spec-00022.mzML	lib-00107.mgf	0.751715	INSILICO-CFM-ESLER	8475.61	1666.33	9221.46	4	1.15379	125.12	123.967	0	temp/spec-00022.mzML9756	2	Creilly12/Vasaka_SlowDDS_041123_001.mzML		0	0	XLRPYZSEQKXZAA-OCAPTIKFSA-N	XLRPYZSEQKXZAA	N/A	N/A	N/A	Ornithine alkaloids	Tropane alkaloids	Alkaloids
CCMSLIB00008973039	637986	LC-ESI	Hybrid FT	Other	E. Gaquerel	D. Elser, D. Pflieger	M+H	125.12	0	1	N/A	N/A	CN1[C@@H]2CCC[C@H]1CC2	InChI=1S/C8H15N/c1-9-7-3-2-4-8(9)6-5-7/h7-8H,2-6H2,1H3/t7-,8+	N/A	3	Positive	UPDATE-SINGLE-ANNOTATED-BRONZE	Bronze	9676	temp/spec-00022.mzML	lib-00107.mgf	0.791902	INSILICO-CFM-ESLER	5118.77	1652.85	8897.55	4	1.11327	125.12	124.007	0	temp/spec-00022.mzML9676	2	Creilly12/Vasaka_SlowDDS_041123_001.mzML		0	0	XLRPYZSEQKXZAA-OCAPTIKFSA-N	XLRPYZSEQKXZAA	N/A	N/A	N/A	Ornithine alkaloids	Tropane alkaloids	Alkaloids
CCMSLIB00008973039	637986	LC-ESI	Hybrid FT	Other	E. Gaquerel	D. Elser, D. Pflieger	M+H	125.12	0	1	N/A	N/A	CN1[C@@H]2CCC[C@H]1CC2	InChI=1S/C8H15N/c1-9-7-3-2-4-8(9)6-5-7/h7-8H,2-6H2,1H3/t7-,8+	N/A	3	Positive	UPDATE-SINGLE-ANNOTATED-BRONZE	Bronze	9298	temp/spec-00022.mzML	lib-00107.mgf	0.739357	INSILICO-CFM-ESLER	22854.5	1588.23	9422.44	4	1.17894	125.12	123.942	0	temp/spec-00022.mzML9298	2	Creilly12/Vasaka_SlowDDS_041123_001.mzML		0	0	XLRPYZSEQKXZAA-OCAPTIKFSA-N	XLRPYZSEQKXZAA	N/A	N/A	N/A	Ornithine alkaloids	Tropane alkaloids	Alkaloids
CCMSLIB00008973039	637986	LC-ESI	Hybrid FT	Other	E. Gaquerel	D. Elser, D. Pflieger	M+H	125.12	0	1	N/A	N/A	CN1[C@@H]2CCC[C@H]1CC2	InChI=1S/C8H15N/c1-9-7-3-2-4-8(9)6-5-7/h7-8H,2-6H2,1H3/t7-,8+	N/A	3	Positive	UPDATE-SINGLE-ANNOTATED-BRONZE	Bronze	8892	temp/spec-00022.mzML	lib-00107.mgf	0.787008	INSILICO-CFM-ESLER	16931.3	1518.79	9310.06	4	1.16488	125.12	123.956	0	temp/spec-00022.mzML8892	2	Creilly12/Vasaka_SlowDDS_041123_001.mzML		0	0	XLRPYZSEQKXZAA-OCAPTIKFSA-N	XLRPYZSEQKXZAA	N/A	N/A	N/A	Ornithine alkaloids	Tropane alkaloids	Alkaloids
CCMSLIB00008973039	637986	LC-ESI	Hybrid FT	Other	E. Gaquerel	D. Elser, D. Pflieger	M+H	125.12	0	1	N/A	N/A	CN1[C@@H]2CCC[C@H]1CC2	InChI=1S/C8H15N/c1-9-7-3-2-4-8(9)6-5-7/h7-8H,2-6H2,1H3/t7-,8+	N/A	3	Positive	UPDATE-SINGLE-ANNOTATED-BRONZE	Bronze	9336	temp/spec-00022.mzML	lib-00107.mgf	0.741396	INSILICO-CFM-ESLER	20916	1594.74	9023.96	4	1.12908	125.12	123.991	0	temp/spec-00022.mzML9336	2	Creilly12/Vasaka_SlowDDS_041123_001.mzML		0	0	XLRPYZSEQKXZAA-OCAPTIKFSA-N	XLRPYZSEQKXZAA	N/A	N/A	N/A	Ornithine alkaloids	Tropane alkaloids	Alkaloids
CCMSLIB00008973039	637986	LC-ESI	Hybrid FT	Other	E. Gaquerel	D. Elser, D. Pflieger	M+H	125.12	0	1	N/A	N/A	CN1[C@@H]2CCC[C@H]1CC2	InChI=1S/C8H15N/c1-9-7-3-2-4-8(9)6-5-7/h7-8H,2-6H2,1H3/t7-,8+	N/A	3	Positive	UPDATE-SINGLE-ANNOTATED-BRONZE	Bronze	9839	temp/spec-00022.mzML	lib-00107.mgf	0.735879	INSILICO-CFM-ESLER	8349.58	1680.39	9003.41	4	1.12651	125.12	123.994	0	temp/spec-00022.mzML9839	2	Creilly12/Vasaka_SlowDDS_041123_001.mzML		0	0	XLRPYZSEQKXZAA-OCAPTIKFSA-N	XLRPYZSEQKXZAA	N/A	N/A	N/A	Ornithine alkaloids	Tropane alkaloids	Alkaloids
CCMSLIB00008973039	637986	LC-ESI	Hybrid FT	Other	E. Gaquerel	D. Elser, D. Pflieger	M+H	125.12	0	1	N/A	N/A	CN1[C@@H]2CCC[C@H]1CC2	InChI=1S/C8H15N/c1-9-7-3-2-4-8(9)6-5-7/h7-8H,2-6H2,1H3/t7-,8+	N/A	3	Positive	UPDATE-SINGLE-ANNOTATED-BRONZE	Bronze	8903	temp/spec-00022.mzML	lib-00107.mgf	0.753866	INSILICO-CFM-ESLER	11612.2	1520.65	9215.97	4	1.15311	125.12	123.967	0	temp/spec-00022.mzML8903	2	Creilly12/Vasaka_SlowDDS_041123_001.mzML		0	0	XLRPYZSEQKXZAA-OCAPTIKFSA-N	XLRPYZSEQKXZAA	N/A	N/A	N/A	Ornithine alkaloids	Tropane alkaloids	Alkaloids
CCMSLIB00008973039	637986	LC-ESI	Hybrid FT	Other	E. Gaquerel	D. Elser, D. Pflieger	M+H	125.12	0	1	N/A	N/A	CN1[C@@H]2CCC[C@H]1CC2	InChI=1S/C8H15N/c1-9-7-3-2-4-8(9)6-5-7/h7-8H,2-6H2,1H3/t7-,8+	N/A	3	Positive	UPDATE-SINGLE-ANNOTATED-BRONZE	Bronze	10199	temp/spec-00022.mzML	lib-00107.mgf	0.755905	INSILICO-CFM-ESLER	7262.14	1741.21	9261.09	4	1.15875	125.12	123.962	0	temp/spec-00022.mzML10199	2	Creilly12/Vasaka_SlowDDS_041123_001.mzML		0	0	XLRPYZSEQKXZAA-OCAPTIKFSA-N	XLRPYZSEQKXZAA	N/A	N/A	N/A	Ornithine alkaloids	Tropane alkaloids	Alkaloids
CCMSLIB00008973039	637986	LC-ESI	Hybrid FT	Other	E. Gaquerel	D. Elser, D. Pflieger	M+H	125.12	0	1	N/A	N/A	CN1[C@@H]2CCC[C@H]1CC2	InChI=1S/C8H15N/c1-9-7-3-2-4-8(9)6-5-7/h7-8H,2-6H2,1H3/t7-,8+	N/A	3	Positive	UPDATE-SINGLE-ANNOTATED-BRONZE	Bronze	9042	temp/spec-00022.mzML	lib-00107.mgf	0.77282	INSILICO-CFM-ESLER	12046.1	1544.42	9078.04	4	1.13585	125.12	123.985	0	temp/spec-00022.mzML9042	2	Creilly12/Vasaka_SlowDDS_041123_001.mzML		0	0	XLRPYZSEQKXZAA-OCAPTIKFSA-N	XLRPYZSEQKXZAA	N/A	N/A	N/A	Ornithine alkaloids	Tropane alkaloids	Alkaloids
CCMSLIB00008973039	637986	LC-ESI	Hybrid FT	Other	E. Gaquerel	D. Elser, D. Pflieger	M+H	125.12	0	1	N/A	N/A	CN1[C@@H]2CCC[C@H]1CC2	InChI=1S/C8H15N/c1-9-7-3-2-4-8(9)6-5-7/h7-8H,2-6H2,1H3/t7-,8+	N/A	3	Positive	UPDATE-SINGLE-ANNOTATED-BRONZE	Bronze	9720	temp/spec-00022.mzML	lib-00107.mgf	0.745031	INSILICO-CFM-ESLER	9225.31	1660.28	9349.82	4	1.16985	125.12	123.951	0	temp/spec-00022.mzML9720	3	Creilly12/Vasaka_SlowDDS_041123_001.mzML		0	0	XLRPYZSEQKXZAA-OCAPTIKFSA-N	XLRPYZSEQKXZAA	N/A	N/A	N/A	Ornithine alkaloids	Tropane alkaloids	Alkaloids
CCMSLIB00008973039	637986	LC-ESI	Hybrid FT	Other	E. Gaquerel	D. Elser, D. Pflieger	M+H	125.12	0	1	N/A	N/A	CN1[C@@H]2CCC[C@H]1CC2	InChI=1S/C8H15N/c1-9-7-3-2-4-8(9)6-5-7/h7-8H,2-6H2,1H3/t7-,8+	N/A	3	Positive	UPDATE-SINGLE-ANNOTATED-BRONZE	Bronze	10149	temp/spec-00022.mzML	lib-00107.mgf	0.743058	INSILICO-CFM-ESLER	9603.29	1732.75	9266.83	4	1.15947	125.12	123.961	0	temp/spec-00022.mzML10149	2	Creilly12/Vasaka_SlowDDS_041123_001.mzML		0	0	XLRPYZSEQKXZAA-OCAPTIKFSA-N	XLRPYZSEQKXZAA	N/A	N/A	N/A	Ornithine alkaloids	Tropane alkaloids	Alkaloids
CCMSLIB00008973039	637986	LC-ESI	Hybrid FT	Other	E. Gaquerel	D. Elser, D. Pflieger	M+H	125.12	0	1	N/A	N/A	CN1[C@@H]2CCC[C@H]1CC2	InChI=1S/C8H15N/c1-9-7-3-2-4-8(9)6-5-7/h7-8H,2-6H2,1H3/t7-,8+	N/A	3	Positive	UPDATE-SINGLE-ANNOTATED-BRONZE	Bronze	9851	temp/spec-00022.mzML	lib-00107.mgf	0.800063	INSILICO-CFM-ESLER	3198.2	1682.44	9286.22	4	1.1619	125.12	123.959	0	temp/spec-00022.mzML9851	4	Creilly12/Vasaka_SlowDDS_041123_001.mzML		0	0	XLRPYZSEQKXZAA-OCAPTIKFSA-N	XLRPYZSEQKXZAA	N/A	N/A	N/A	Ornithine alkaloids	Tropane alkaloids	Alkaloids
CCMSLIB00008973039	637986	LC-ESI	Hybrid FT	Other	E. Gaquerel	D. Elser, D. Pflieger	M+H	125.12	0	1	N/A	N/A	CN1[C@@H]2CCC[C@H]1CC2	InChI=1S/C8H15N/c1-9-7-3-2-4-8(9)6-5-7/h7-8H,2-6H2,1H3/t7-,8+	N/A	3	Positive	UPDATE-SINGLE-ANNOTATED-BRONZE	Bronze	9487	temp/spec-00022.mzML	lib-00107.mgf	0.781173	INSILICO-CFM-ESLER	6998.07	1620.57	9211.77	4	1.15258	125.12	123.968	0	temp/spec-00022.mzML9487	3	Creilly12/Vasaka_SlowDDS_041123_001.mzML		0	0	XLRPYZSEQKXZAA-OCAPTIKFSA-N	XLRPYZSEQKXZAA	N/A	N/A	N/A	Ornithine alkaloids	Tropane alkaloids	Alkaloids
CCMSLIB00008973039	637986	LC-ESI	Hybrid FT	Other	E. Gaquerel	D. Elser, D. Pflieger	M+H	125.12	0	1	N/A	N/A	CN1[C@@H]2CCC[C@H]1CC2	InChI=1S/C8H15N/c1-9-7-3-2-4-8(9)6-5-7/h7-8H,2-6H2,1H3/t7-,8+	N/A	3	Positive	UPDATE-SINGLE-ANNOTATED-BRONZE	Bronze	9638	temp/spec-00022.mzML	lib-00107.mgf	0.828514	INSILICO-CFM-ESLER	2794.22	1646.4	9138.17	4	1.14337	125.12	123.977	0	temp/spec-00022.mzML9638	2	Creilly12/Vasaka_SlowDDS_041123_001.mzML		0	0	XLRPYZSEQKXZAA-OCAPTIKFSA-N	XLRPYZSEQKXZAA	N/A	N/A	N/A	Ornithine alkaloids	Tropane alkaloids	Alkaloids
CCMSLIB00008973039	637986	LC-ESI	Hybrid FT	Other	E. Gaquerel	D. Elser, D. Pflieger	M+H	125.12	0	1	N/A	N/A	CN1[C@@H]2CCC[C@H]1CC2	InChI=1S/C8H15N/c1-9-7-3-2-4-8(9)6-5-7/h7-8H,2-6H2,1H3/t7-,8+	N/A	3	Positive	UPDATE-SINGLE-ANNOTATED-BRONZE	Bronze	9137	temp/spec-00022.mzML	lib-00107.mgf	0.756818	INSILICO-CFM-ESLER	8260.41	1560.73	9180.48	4	1.14867	125.12	123.972	0	temp/spec-00022.mzML9137	2	Creilly12/Vasaka_SlowDDS_041123_001.mzML		0	0	XLRPYZSEQKXZAA-OCAPTIKFSA-N	XLRPYZSEQKXZAA	N/A	N/A	N/A	Ornithine alkaloids	Tropane alkaloids	Alkaloids
CCMSLIB00008973039	637986	LC-ESI	Hybrid FT	Other	E. Gaquerel	D. Elser, D. Pflieger	M+H	125.12	0	1	N/A	N/A	CN1[C@@H]2CCC[C@H]1CC2	InChI=1S/C8H15N/c1-9-7-3-2-4-8(9)6-5-7/h7-8H,2-6H2,1H3/t7-,8+	N/A	3	Positive	UPDATE-SINGLE-ANNOTATED-BRONZE	Bronze	8656	temp/spec-00022.mzML	lib-00107.mgf	0.789688	INSILICO-CFM-ESLER	10166.9	1478.44	9372.8	4	1.17273	125.12	123.948	0	temp/spec-00022.mzML8656	2	Creilly12/Vasaka_SlowDDS_041123_001.mzML		0	0	XLRPYZSEQKXZAA-OCAPTIKFSA-N	XLRPYZSEQKXZAA	N/A	N/A	N/A	Ornithine alkaloids	Tropane alkaloids	Alkaloids
CCMSLIB00008973039	637986	LC-ESI	Hybrid FT	Other	E. Gaquerel	D. Elser, D. Pflieger	M+H	125.12	0	1	N/A	N/A	CN1[C@@H]2CCC[C@H]1CC2	InChI=1S/C8H15N/c1-9-7-3-2-4-8(9)6-5-7/h7-8H,2-6H2,1H3/t7-,8+	N/A	3	Positive	UPDATE-SINGLE-ANNOTATED-BRONZE	Bronze	9604	temp/spec-00022.mzML	lib-00107.mgf	0.735902	INSILICO-CFM-ESLER	11108.2	1640.55	9028.17	4	1.12961	125.12	123.991	0	temp/spec-00022.mzML9604	2	Creilly12/Vasaka_SlowDDS_041123_001.mzML		0	0	XLRPYZSEQKXZAA-OCAPTIKFSA-N	XLRPYZSEQKXZAA	N/A	N/A	N/A	Ornithine alkaloids	Tropane alkaloids	Alkaloids
CCMSLIB00008973039	637986	LC-ESI	Hybrid FT	Other	E. Gaquerel	D. Elser, D. Pflieger	M+H	125.12	0	1	N/A	N/A	CN1[C@@H]2CCC[C@H]1CC2	InChI=1S/C8H15N/c1-9-7-3-2-4-8(9)6-5-7/h7-8H,2-6H2,1H3/t7-,8+	N/A	3	Positive	UPDATE-SINGLE-ANNOTATED-BRONZE	Bronze	8813	temp/spec-00022.mzML	lib-00107.mgf	0.794436	INSILICO-CFM-ESLER	5964.36	1505.2	9254.27	4	1.1579	125.12	123.963	0	temp/spec-00022.mzML8813	3	Creilly12/Vasaka_SlowDDS_041123_001.mzML		0	0	XLRPYZSEQKXZAA-OCAPTIKFSA-N	XLRPYZSEQKXZAA	N/A	N/A	N/A	Ornithine alkaloids	Tropane alkaloids	Alkaloids
CCMSLIB00008973039	637986	LC-ESI	Hybrid FT	Other	E. Gaquerel	D. Elser, D. Pflieger	M+H	125.12	0	1	N/A	N/A	CN1[C@@H]2CCC[C@H]1CC2	InChI=1S/C8H15N/c1-9-7-3-2-4-8(9)6-5-7/h7-8H,2-6H2,1H3/t7-,8+	N/A	3	Positive	UPDATE-SINGLE-ANNOTATED-BRONZE	Bronze	9557	temp/spec-00022.mzML	lib-00107.mgf	0.716635	INSILICO-CFM-ESLER	23344.1	1632.5	9301.58	4	1.16382	125.12	123.957	0	temp/spec-00022.mzML9557	3	Creilly12/Vasaka_SlowDDS_041123_001.mzML		0	0	XLRPYZSEQKXZAA-OCAPTIKFSA-N	XLRPYZSEQKXZAA	N/A	N/A	N/A	Ornithine alkaloids	Tropane alkaloids	Alkaloids
CCMSLIB00008973039	637986	LC-ESI	Hybrid FT	Other	E. Gaquerel	D. Elser, D. Pflieger	M+H	125.12	0	1	N/A	N/A	CN1[C@@H]2CCC[C@H]1CC2	InChI=1S/C8H15N/c1-9-7-3-2-4-8(9)6-5-7/h7-8H,2-6H2,1H3/t7-,8+	N/A	3	Positive	UPDATE-SINGLE-ANNOTATED-BRONZE	Bronze	9715	temp/spec-00022.mzML	lib-00107.mgf	0.795816	INSILICO-CFM-ESLER	5643.61	1659.44	9319.94	4	1.16611	125.12	123.954	0	temp/spec-00022.mzML9715	2	Creilly12/Vasaka_SlowDDS_041123_001.mzML		0	0	XLRPYZSEQKXZAA-OCAPTIKFSA-N	XLRPYZSEQKXZAA	N/A	N/A	N/A	Ornithine alkaloids	Tropane alkaloids	Alkaloids
CCMSLIB00008973039	637986	LC-ESI	Hybrid FT	Other	E. Gaquerel	D. Elser, D. Pflieger	M+H	125.12	0	1	N/A	N/A	CN1[C@@H]2CCC[C@H]1CC2	InChI=1S/C8H15N/c1-9-7-3-2-4-8(9)6-5-7/h7-8H,2-6H2,1H3/t7-,8+	N/A	3	Positive	UPDATE-SINGLE-ANNOTATED-BRONZE	Bronze	9261	temp/spec-00022.mzML	lib-00107.mgf	0.730516	INSILICO-CFM-ESLER	14252.7	1581.89	9147.92	4	1.14459	125.12	123.976	0	temp/spec-00022.mzML9261	2	Creilly12/Vasaka_SlowDDS_041123_001.mzML		0	0	XLRPYZSEQKXZAA-OCAPTIKFSA-N	XLRPYZSEQKXZAA	N/A	N/A	N/A	Ornithine alkaloids	Tropane alkaloids	Alkaloids
CCMSLIB00008973039	637986	LC-ESI	Hybrid FT	Other	E. Gaquerel	D. Elser, D. Pflieger	M+H	125.12	0	1	N/A	N/A	CN1[C@@H]2CCC[C@H]1CC2	InChI=1S/C8H15N/c1-9-7-3-2-4-8(9)6-5-7/h7-8H,2-6H2,1H3/t7-,8+	N/A	3	Positive	UPDATE-SINGLE-ANNOTATED-BRONZE	Bronze	9843	temp/spec-00022.mzML	lib-00107.mgf	0.79548	INSILICO-CFM-ESLER	2533.78	1681.08	9250.06	4	1.15737	125.12	123.963	0	temp/spec-00022.mzML9843	4	Creilly12/Vasaka_SlowDDS_041123_001.mzML		0	0	XLRPYZSEQKXZAA-OCAPTIKFSA-N	XLRPYZSEQKXZAA	N/A	N/A	N/A	Ornithine alkaloids	Tropane alkaloids	Alkaloids
CCMSLIB00008973039	637986	LC-ESI	Hybrid FT	Other	E. Gaquerel	D. Elser, D. Pflieger	M+H	125.12	0	1	N/A	N/A	CN1[C@@H]2CCC[C@H]1CC2	InChI=1S/C8H15N/c1-9-7-3-2-4-8(9)6-5-7/h7-8H,2-6H2,1H3/t7-,8+	N/A	3	Positive	UPDATE-SINGLE-ANNOTATED-BRONZE	Bronze	9448	temp/spec-00022.mzML	lib-00107.mgf	0.725482	INSILICO-CFM-ESLER	17264.8	1613.87	9348.47	4	1.16969	125.12	123.951	0	temp/spec-00022.mzML9448	2	Creilly12/Vasaka_SlowDDS_041123_001.mzML		0	0	XLRPYZSEQKXZAA-OCAPTIKFSA-N	XLRPYZSEQKXZAA	N/A	N/A	N/A	Ornithine alkaloids	Tropane alkaloids	Alkaloids
CCMSLIB00008973039	637986	LC-ESI	Hybrid FT	Other	E. Gaquerel	D. Elser, D. Pflieger	M+H	125.12	0	1	N/A	N/A	CN1[C@@H]2CCC[C@H]1CC2	InChI=1S/C8H15N/c1-9-7-3-2-4-8(9)6-5-7/h7-8H,2-6H2,1H3/t7-,8+	N/A	3	Positive	UPDATE-SINGLE-ANNOTATED-BRONZE	Bronze	8798	temp/spec-00022.mzML	lib-00107.mgf	0.760933	INSILICO-CFM-ESLER	14088.7	1502.64	8958.29	4	1.12086	125.12	124	0	temp/spec-00022.mzML8798	2	Creilly12/Vasaka_SlowDDS_041123_001.mzML		0	0	XLRPYZSEQKXZAA-OCAPTIKFSA-N	XLRPYZSEQKXZAA	N/A	N/A	N/A	Ornithine alkaloids	Tropane alkaloids	Alkaloids
CCMSLIB00008973039	637986	LC-ESI	Hybrid FT	Other	E. Gaquerel	D. Elser, D. Pflieger	M+H	125.12	0	1	N/A	N/A	CN1[C@@H]2CCC[C@H]1CC2	InChI=1S/C8H15N/c1-9-7-3-2-4-8(9)6-5-7/h7-8H,2-6H2,1H3/t7-,8+	N/A	3	Positive	UPDATE-SINGLE-ANNOTATED-BRONZE	Bronze	9680	temp/spec-00022.mzML	lib-00107.mgf	0.769357	INSILICO-CFM-ESLER	4614.43	1653.52	9453.05	4	1.18277	125.12	123.938	0	temp/spec-00022.mzML9680	2	Creilly12/Vasaka_SlowDDS_041123_001.mzML		0	0	XLRPYZSEQKXZAA-OCAPTIKFSA-N	XLRPYZSEQKXZAA	N/A	N/A	N/A	Ornithine alkaloids	Tropane alkaloids	Alkaloids
CCMSLIB00008973039	637986	LC-ESI	Hybrid FT	Other	E. Gaquerel	D. Elser, D. Pflieger	M+H	125.12	0	1	N/A	N/A	CN1[C@@H]2CCC[C@H]1CC2	InChI=1S/C8H15N/c1-9-7-3-2-4-8(9)6-5-7/h7-8H,2-6H2,1H3/t7-,8+	N/A	3	Positive	UPDATE-SINGLE-ANNOTATED-BRONZE	Bronze	9216	temp/spec-00022.mzML	lib-00107.mgf	0.786499	INSILICO-CFM-ESLER	9798.9	1574.24	9287.86	4	1.1621	125.12	123.958	0	temp/spec-00022.mzML9216	2	Creilly12/Vasaka_SlowDDS_041123_001.mzML		0	0	XLRPYZSEQKXZAA-OCAPTIKFSA-N	XLRPYZSEQKXZAA	N/A	N/A	N/A	Ornithine alkaloids	Tropane alkaloids	Alkaloids
CCMSLIB00008973039	637986	LC-ESI	Hybrid FT	Other	E. Gaquerel	D. Elser, D. Pflieger	M+H	125.12	0	1	N/A	N/A	CN1[C@@H]2CCC[C@H]1CC2	InChI=1S/C8H15N/c1-9-7-3-2-4-8(9)6-5-7/h7-8H,2-6H2,1H3/t7-,8+	N/A	3	Positive	UPDATE-SINGLE-ANNOTATED-BRONZE	Bronze	9519	temp/spec-00022.mzML	lib-00107.mgf	0.773724	INSILICO-CFM-ESLER	9995.2	1625.98	9206.34	4	1.1519	125.12	123.969	0	temp/spec-00022.mzML9519	2	Creilly12/Vasaka_SlowDDS_041123_001.mzML		0	0	XLRPYZSEQKXZAA-OCAPTIKFSA-N	XLRPYZSEQKXZAA	N/A	N/A	N/A	Ornithine alkaloids	Tropane alkaloids	Alkaloids
CCMSLIB00008973039	637986	LC-ESI	Hybrid FT	Other	E. Gaquerel	D. Elser, D. Pflieger	M+H	125.12	0	1	N/A	N/A	CN1[C@@H]2CCC[C@H]1CC2	InChI=1S/C8H15N/c1-9-7-3-2-4-8(9)6-5-7/h7-8H,2-6H2,1H3/t7-,8+	N/A	3	Positive	UPDATE-SINGLE-ANNOTATED-BRONZE	Bronze	9523	temp/spec-00022.mzML	lib-00107.mgf	0.735062	INSILICO-CFM-ESLER	9860.85	1626.67	8913.41	4	1.11525	125.12	124.005	0	temp/spec-00022.mzML9523	2	Creilly12/Vasaka_SlowDDS_041123_001.mzML		0	0	XLRPYZSEQKXZAA-OCAPTIKFSA-N	XLRPYZSEQKXZAA	N/A	N/A	N/A	Ornithine alkaloids	Tropane alkaloids	Alkaloids
CCMSLIB00008973039	637986	LC-ESI	Hybrid FT	Other	E. Gaquerel	D. Elser, D. Pflieger	M+H	125.12	0	1	N/A	N/A	CN1[C@@H]2CCC[C@H]1CC2	InChI=1S/C8H15N/c1-9-7-3-2-4-8(9)6-5-7/h7-8H,2-6H2,1H3/t7-,8+	N/A	3	Positive	UPDATE-SINGLE-ANNOTATED-BRONZE	Bronze	9893	temp/spec-00022.mzML	lib-00107.mgf	0.713847	INSILICO-CFM-ESLER	20562.4	1689.52	9485	4	1.18677	125.12	123.934	0	temp/spec-00022.mzML9893	2	Creilly12/Vasaka_SlowDDS_041123_001.mzML		0	0	XLRPYZSEQKXZAA-OCAPTIKFSA-N	XLRPYZSEQKXZAA	N/A	N/A	N/A	Ornithine alkaloids	Tropane alkaloids	Alkaloids
CCMSLIB00008973039	637986	LC-ESI	Hybrid FT	Other	E. Gaquerel	D. Elser, D. Pflieger	M+H	125.12	0	1	N/A	N/A	CN1[C@@H]2CCC[C@H]1CC2	InChI=1S/C8H15N/c1-9-7-3-2-4-8(9)6-5-7/h7-8H,2-6H2,1H3/t7-,8+	N/A	3	Positive	UPDATE-SINGLE-ANNOTATED-BRONZE	Bronze	8936	temp/spec-00022.mzML	lib-00107.mgf	0.767399	INSILICO-CFM-ESLER	13416.8	1526.33	9230	4	1.15486	125.12	123.966	0	temp/spec-00022.mzML8936	2	Creilly12/Vasaka_SlowDDS_041123_001.mzML		0	0	XLRPYZSEQKXZAA-OCAPTIKFSA-N	XLRPYZSEQKXZAA	N/A	N/A	N/A	Ornithine alkaloids	Tropane alkaloids	Alkaloids
CCMSLIB00008973039	637986	LC-ESI	Hybrid FT	Other	E. Gaquerel	D. Elser, D. Pflieger	M+H	125.12	0	1	N/A	N/A	CN1[C@@H]2CCC[C@H]1CC2	InChI=1S/C8H15N/c1-9-7-3-2-4-8(9)6-5-7/h7-8H,2-6H2,1H3/t7-,8+	N/A	3	Positive	UPDATE-SINGLE-ANNOTATED-BRONZE	Bronze	9890	temp/spec-00022.mzML	lib-00107.mgf	0.777694	INSILICO-CFM-ESLER	2932.91	1689.01	9177.07	4	1.14824	125.12	123.972	0	temp/spec-00022.mzML9890	2	Creilly12/Vasaka_SlowDDS_041123_001.mzML		0	0	XLRPYZSEQKXZAA-OCAPTIKFSA-N	XLRPYZSEQKXZAA	N/A	N/A	N/A	Ornithine alkaloids	Tropane alkaloids	Alkaloids
CCMSLIB00008973039	637986	LC-ESI	Hybrid FT	Other	E. Gaquerel	D. Elser, D. Pflieger	M+H	125.12	0	1	N/A	N/A	CN1[C@@H]2CCC[C@H]1CC2	InChI=1S/C8H15N/c1-9-7-3-2-4-8(9)6-5-7/h7-8H,2-6H2,1H3/t7-,8+	N/A	3	Positive	UPDATE-SINGLE-ANNOTATED-BRONZE	Bronze	9560	temp/spec-00022.mzML	lib-00107.mgf	0.73547	INSILICO-CFM-ESLER	15678.1	1633.01	8930.36	4	1.11737	125.12	124.003	0	temp/spec-00022.mzML9560	2	Creilly12/Vasaka_SlowDDS_041123_001.mzML		0	0	XLRPYZSEQKXZAA-OCAPTIKFSA-N	XLRPYZSEQKXZAA	N/A	N/A	N/A	Ornithine alkaloids	Tropane alkaloids	Alkaloids
CCMSLIB00008973039	637986	LC-ESI	Hybrid FT	Other	E. Gaquerel	D. Elser, D. Pflieger	M+H	125.12	0	1	N/A	N/A	CN1[C@@H]2CCC[C@H]1CC2	InChI=1S/C8H15N/c1-9-7-3-2-4-8(9)6-5-7/h7-8H,2-6H2,1H3/t7-,8+	N/A	3	Positive	UPDATE-SINGLE-ANNOTATED-BRONZE	Bronze	9606	temp/spec-00022.mzML	lib-00107.mgf	0.707864	INSILICO-CFM-ESLER	23133.6	1640.89	9210.24	4	1.15239	125.12	123.968	0	temp/spec-00022.mzML9606	2	Creilly12/Vasaka_SlowDDS_041123_001.mzML		0	0	XLRPYZSEQKXZAA-OCAPTIKFSA-N	XLRPYZSEQKXZAA	N/A	N/A	N/A	Ornithine alkaloids	Tropane alkaloids	Alkaloids
CCMSLIB00008973039	637986	LC-ESI	Hybrid FT	Other	E. Gaquerel	D. Elser, D. Pflieger	M+H	125.12	0	1	N/A	N/A	CN1[C@@H]2CCC[C@H]1CC2	InChI=1S/C8H15N/c1-9-7-3-2-4-8(9)6-5-7/h7-8H,2-6H2,1H3/t7-,8+	N/A	3	Positive	UPDATE-SINGLE-ANNOTATED-BRONZE	Bronze	8846	temp/spec-00022.mzML	lib-00107.mgf	0.757623	INSILICO-CFM-ESLER	13587.4	1510.83	9299.14	4	1.16351	125.12	123.957	0	temp/spec-00022.mzML8846	2	Creilly12/Vasaka_SlowDDS_041123_001.mzML		0	0	XLRPYZSEQKXZAA-OCAPTIKFSA-N	XLRPYZSEQKXZAA	N/A	N/A	N/A	Ornithine alkaloids	Tropane alkaloids	Alkaloids
CCMSLIB00008973039	637986	LC-ESI	Hybrid FT	Other	E. Gaquerel	D. Elser, D. Pflieger	M+H	125.12	0	1	N/A	N/A	CN1[C@@H]2CCC[C@H]1CC2	InChI=1S/C8H15N/c1-9-7-3-2-4-8(9)6-5-7/h7-8H,2-6H2,1H3/t7-,8+	N/A	3	Positive	UPDATE-SINGLE-ANNOTATED-BRONZE	Bronze	9994	temp/spec-00022.mzML	lib-00107.mgf	0.79515	INSILICO-CFM-ESLER	4122.02	1706.66	9421.65	4	1.17884	125.12	123.942	0	temp/spec-00022.mzML9994	3	Creilly12/Vasaka_SlowDDS_041123_001.mzML		0	0	XLRPYZSEQKXZAA-OCAPTIKFSA-N	XLRPYZSEQKXZAA	N/A	N/A	N/A	Ornithine alkaloids	Tropane alkaloids	Alkaloids
CCMSLIB00008973039	637986	LC-ESI	Hybrid FT	Other	E. Gaquerel	D. Elser, D. Pflieger	M+H	125.12	0	1	N/A	N/A	CN1[C@@H]2CCC[C@H]1CC2	InChI=1S/C8H15N/c1-9-7-3-2-4-8(9)6-5-7/h7-8H,2-6H2,1H3/t7-,8+	N/A	3	Positive	UPDATE-SINGLE-ANNOTATED-BRONZE	Bronze	9084	temp/spec-00022.mzML	lib-00107.mgf	0.778259	INSILICO-CFM-ESLER	9370.44	1551.73	9150.18	4	1.14487	125.12	123.976	0	temp/spec-00022.mzML9084	2	Creilly12/Vasaka_SlowDDS_041123_001.mzML		0	0	XLRPYZSEQKXZAA-OCAPTIKFSA-N	XLRPYZSEQKXZAA	N/A	N/A	N/A	Ornithine alkaloids	Tropane alkaloids	Alkaloids
CCMSLIB00008973039	637986	LC-ESI	Hybrid FT	Other	E. Gaquerel	D. Elser, D. Pflieger	M+H	125.12	0	1	N/A	N/A	CN1[C@@H]2CCC[C@H]1CC2	InChI=1S/C8H15N/c1-9-7-3-2-4-8(9)6-5-7/h7-8H,2-6H2,1H3/t7-,8+	N/A	3	Positive	UPDATE-SINGLE-ANNOTATED-BRONZE	Bronze	8848	temp/spec-00022.mzML	lib-00107.mgf	0.770703	INSILICO-CFM-ESLER	12233.2	1511.18	9321.16	4	1.16627	125.12	123.954	0	temp/spec-00022.mzML8848	2	Creilly12/Vasaka_SlowDDS_041123_001.mzML		0	0	XLRPYZSEQKXZAA-OCAPTIKFSA-N	XLRPYZSEQKXZAA	N/A	N/A	N/A	Ornithine alkaloids	Tropane alkaloids	Alkaloids
CCMSLIB00008973039	637986	LC-ESI	Hybrid FT	Other	E. Gaquerel	D. Elser, D. Pflieger	M+H	125.12	0	1	N/A	N/A	CN1[C@@H]2CCC[C@H]1CC2	InChI=1S/C8H15N/c1-9-7-3-2-4-8(9)6-5-7/h7-8H,2-6H2,1H3/t7-,8+	N/A	3	Positive	UPDATE-SINGLE-ANNOTATED-BRONZE	Bronze	9256	temp/spec-00022.mzML	lib-00107.mgf	0.761143	INSILICO-CFM-ESLER	15704.2	1581.04	9142.74	4	1.14394	125.12	123.977	0	temp/spec-00022.mzML9256	2	Creilly12/Vasaka_SlowDDS_041123_001.mzML		0	0	XLRPYZSEQKXZAA-OCAPTIKFSA-N	XLRPYZSEQKXZAA	N/A	N/A	N/A	Ornithine alkaloids	Tropane alkaloids	Alkaloids
CCMSLIB00008973039	637986	LC-ESI	Hybrid FT	Other	E. Gaquerel	D. Elser, D. Pflieger	M+H	125.12	0	1	N/A	N/A	CN1[C@@H]2CCC[C@H]1CC2	InChI=1S/C8H15N/c1-9-7-3-2-4-8(9)6-5-7/h7-8H,2-6H2,1H3/t7-,8+	N/A	3	Positive	UPDATE-SINGLE-ANNOTATED-BRONZE	Bronze	9521	temp/spec-00022.mzML	lib-00107.mgf	0.747043	INSILICO-CFM-ESLER	9739.2	1626.32	9210.18	4	1.15238	125.12	123.968	0	temp/spec-00022.mzML9521	2	Creilly12/Vasaka_SlowDDS_041123_001.mzML		0	0	XLRPYZSEQKXZAA-OCAPTIKFSA-N	XLRPYZSEQKXZAA	N/A	N/A	N/A	Ornithine alkaloids	Tropane alkaloids	Alkaloids
CCMSLIB00008973039	637986	LC-ESI	Hybrid FT	Other	E. Gaquerel	D. Elser, D. Pflieger	M+H	125.12	0	1	N/A	N/A	CN1[C@@H]2CCC[C@H]1CC2	InChI=1S/C8H15N/c1-9-7-3-2-4-8(9)6-5-7/h7-8H,2-6H2,1H3/t7-,8+	N/A	3	Positive	UPDATE-SINGLE-ANNOTATED-BRONZE	Bronze	9795	temp/spec-00022.mzML	lib-00107.mgf	0.770442	INSILICO-CFM-ESLER	8114.86	1672.92	9279.39	4	1.16104	125.12	123.959	0	temp/spec-00022.mzML9795	2	Creilly12/Vasaka_SlowDDS_041123_001.mzML		0	0	XLRPYZSEQKXZAA-OCAPTIKFSA-N	XLRPYZSEQKXZAA	N/A	N/A	N/A	Ornithine alkaloids	Tropane alkaloids	Alkaloids
CCMSLIB00008973039	637986	LC-ESI	Hybrid FT	Other	E. Gaquerel	D. Elser, D. Pflieger	M+H	125.12	0	1	N/A	N/A	CN1[C@@H]2CCC[C@H]1CC2	InChI=1S/C8H15N/c1-9-7-3-2-4-8(9)6-5-7/h7-8H,2-6H2,1H3/t7-,8+	N/A	3	Positive	UPDATE-SINGLE-ANNOTATED-BRONZE	Bronze	10141	temp/spec-00022.mzML	lib-00107.mgf	0.800985	INSILICO-CFM-ESLER	3488.14	1731.4	9565.37	4	1.19682	125.12	123.924	0	temp/spec-00022.mzML10141	3	Creilly12/Vasaka_SlowDDS_041123_001.mzML		0	0	XLRPYZSEQKXZAA-OCAPTIKFSA-N	XLRPYZSEQKXZAA	N/A	N/A	N/A	Ornithine alkaloids	Tropane alkaloids	Alkaloids
CCMSLIB00008973039	637986	LC-ESI	Hybrid FT	Other	E. Gaquerel	D. Elser, D. Pflieger	M+H	125.12	0	1	N/A	N/A	CN1[C@@H]2CCC[C@H]1CC2	InChI=1S/C8H15N/c1-9-7-3-2-4-8(9)6-5-7/h7-8H,2-6H2,1H3/t7-,8+	N/A	3	Positive	UPDATE-SINGLE-ANNOTATED-BRONZE	Bronze	8944	temp/spec-00022.mzML	lib-00107.mgf	0.728645	INSILICO-CFM-ESLER	12854.4	1527.69	9223.47	4	1.15405	125.12	123.966	0	temp/spec-00022.mzML8944	3	Creilly12/Vasaka_SlowDDS_041123_001.mzML		0	0	XLRPYZSEQKXZAA-OCAPTIKFSA-N	XLRPYZSEQKXZAA	N/A	N/A	N/A	Ornithine alkaloids	Tropane alkaloids	Alkaloids
CCMSLIB00008973039	637986	LC-ESI	Hybrid FT	Other	E. Gaquerel	D. Elser, D. Pflieger	M+H	125.12	0	1	N/A	N/A	CN1[C@@H]2CCC[C@H]1CC2	InChI=1S/C8H15N/c1-9-7-3-2-4-8(9)6-5-7/h7-8H,2-6H2,1H3/t7-,8+	N/A	3	Positive	UPDATE-SINGLE-ANNOTATED-BRONZE	Bronze	9414	temp/spec-00022.mzML	lib-00107.mgf	0.737169	INSILICO-CFM-ESLER	12489.7	1608.06	9163.41	4	1.14653	125.12	123.974	0	temp/spec-00022.mzML9414	2	Creilly12/Vasaka_SlowDDS_041123_001.mzML		0	0	XLRPYZSEQKXZAA-OCAPTIKFSA-N	XLRPYZSEQKXZAA	N/A	N/A	N/A	Ornithine alkaloids	Tropane alkaloids	Alkaloids
CCMSLIB00008973039	637986	LC-ESI	Hybrid FT	Other	E. Gaquerel	D. Elser, D. Pflieger	M+H	125.12	0	1	N/A	N/A	CN1[C@@H]2CCC[C@H]1CC2	InChI=1S/C8H15N/c1-9-7-3-2-4-8(9)6-5-7/h7-8H,2-6H2,1H3/t7-,8+	N/A	3	Positive	UPDATE-SINGLE-ANNOTATED-BRONZE	Bronze	10132	temp/spec-00022.mzML	lib-00107.mgf	0.796596	INSILICO-CFM-ESLER	3465.24	1729.88	9295.43	4	1.16305	125.12	123.957	0	temp/spec-00022.mzML10132	2	Creilly12/Vasaka_SlowDDS_041123_001.mzML		0	0	XLRPYZSEQKXZAA-OCAPTIKFSA-N	XLRPYZSEQKXZAA	N/A	N/A	N/A	Ornithine alkaloids	Tropane alkaloids	Alkaloids
CCMSLIB00008973039	637986	LC-ESI	Hybrid FT	Other	E. Gaquerel	D. Elser, D. Pflieger	M+H	125.12	0	1	N/A	N/A	CN1[C@@H]2CCC[C@H]1CC2	InChI=1S/C8H15N/c1-9-7-3-2-4-8(9)6-5-7/h7-8H,2-6H2,1H3/t7-,8+	N/A	3	Positive	UPDATE-SINGLE-ANNOTATED-BRONZE	Bronze	9300	temp/spec-00022.mzML	lib-00107.mgf	0.738909	INSILICO-CFM-ESLER	22372.2	1588.57	8859.14	4	1.10846	125.12	124.012	0	temp/spec-00022.mzML9300	2	Creilly12/Vasaka_SlowDDS_041123_001.mzML		0	0	XLRPYZSEQKXZAA-OCAPTIKFSA-N	XLRPYZSEQKXZAA	N/A	N/A	N/A	Ornithine alkaloids	Tropane alkaloids	Alkaloids
CCMSLIB00008973039	637986	LC-ESI	Hybrid FT	Other	E. Gaquerel	D. Elser, D. Pflieger	M+H	125.12	0	1	N/A	N/A	CN1[C@@H]2CCC[C@H]1CC2	InChI=1S/C8H15N/c1-9-7-3-2-4-8(9)6-5-7/h7-8H,2-6H2,1H3/t7-,8+	N/A	3	Positive	UPDATE-SINGLE-ANNOTATED-BRONZE	Bronze	9127	temp/spec-00022.mzML	lib-00107.mgf	0.770585	INSILICO-CFM-ESLER	9334.92	1559.03	9276.28	4	1.16065	125.12	123.96	0	temp/spec-00022.mzML9127	4	Creilly12/Vasaka_SlowDDS_041123_001.mzML		0	0	XLRPYZSEQKXZAA-OCAPTIKFSA-N	XLRPYZSEQKXZAA	N/A	N/A	N/A	Ornithine alkaloids	Tropane alkaloids	Alkaloids
CCMSLIB00008973039	637986	LC-ESI	Hybrid FT	Other	E. Gaquerel	D. Elser, D. Pflieger	M+H	125.12	0	1	N/A	N/A	CN1[C@@H]2CCC[C@H]1CC2	InChI=1S/C8H15N/c1-9-7-3-2-4-8(9)6-5-7/h7-8H,2-6H2,1H3/t7-,8+	N/A	3	Positive	UPDATE-SINGLE-ANNOTATED-BRONZE	Bronze	9765	temp/spec-00022.mzML	lib-00107.mgf	0.799455	INSILICO-CFM-ESLER	3016.96	1667.85	9477.87	4	1.18587	125.12	123.935	0	temp/spec-00022.mzML9765	5	Creilly12/Vasaka_SlowDDS_041123_001.mzML		0	0	XLRPYZSEQKXZAA-OCAPTIKFSA-N	XLRPYZSEQKXZAA	N/A	N/A	N/A	Ornithine alkaloids	Tropane alkaloids	Alkaloids
CCMSLIB00008973039	637986	LC-ESI	Hybrid FT	Other	E. Gaquerel	D. Elser, D. Pflieger	M+H	125.12	0	1	N/A	N/A	CN1[C@@H]2CCC[C@H]1CC2	InChI=1S/C8H15N/c1-9-7-3-2-4-8(9)6-5-7/h7-8H,2-6H2,1H3/t7-,8+	N/A	3	Positive	UPDATE-SINGLE-ANNOTATED-BRONZE	Bronze	8704	temp/spec-00022.mzML	lib-00107.mgf	0.786151	INSILICO-CFM-ESLER	12203.4	1486.62	9293.23	4	1.16277	125.12	123.958	0	temp/spec-00022.mzML8704	2	Creilly12/Vasaka_SlowDDS_041123_001.mzML		0	0	XLRPYZSEQKXZAA-OCAPTIKFSA-N	XLRPYZSEQKXZAA	N/A	N/A	N/A	Ornithine alkaloids	Tropane alkaloids	Alkaloids
CCMSLIB00008973039	637986	LC-ESI	Hybrid FT	Other	E. Gaquerel	D. Elser, D. Pflieger	M+H	125.12	0	1	N/A	N/A	CN1[C@@H]2CCC[C@H]1CC2	InChI=1S/C8H15N/c1-9-7-3-2-4-8(9)6-5-7/h7-8H,2-6H2,1H3/t7-,8+	N/A	3	Positive	UPDATE-SINGLE-ANNOTATED-BRONZE	Bronze	8553	temp/spec-00022.mzML	lib-00107.mgf	0.785999	INSILICO-CFM-ESLER	14040	1460.89	9341.46	4	1.16881	125.12	123.952	0	temp/spec-00022.mzML8553	4	Creilly12/Vasaka_SlowDDS_041123_001.mzML		0	0	XLRPYZSEQKXZAA-OCAPTIKFSA-N	XLRPYZSEQKXZAA	N/A	N/A	N/A	Ornithine alkaloids	Tropane alkaloids	Alkaloids
CCMSLIB00008973039	637986	LC-ESI	Hybrid FT	Other	E. Gaquerel	D. Elser, D. Pflieger	M+H	125.12	0	1	N/A	N/A	CN1[C@@H]2CCC[C@H]1CC2	InChI=1S/C8H15N/c1-9-7-3-2-4-8(9)6-5-7/h7-8H,2-6H2,1H3/t7-,8+	N/A	3	Positive	UPDATE-SINGLE-ANNOTATED-BRONZE	Bronze	8946	temp/spec-00022.mzML	lib-00107.mgf	0.744164	INSILICO-CFM-ESLER	14733.3	1528.03	9075.42	4	1.13552	125.12	123.985	0	temp/spec-00022.mzML8946	3	Creilly12/Vasaka_SlowDDS_041123_001.mzML		0	0	XLRPYZSEQKXZAA-OCAPTIKFSA-N	XLRPYZSEQKXZAA	N/A	N/A	N/A	Ornithine alkaloids	Tropane alkaloids	Alkaloids
CCMSLIB00008973039	637986	LC-ESI	Hybrid FT	Other	E. Gaquerel	D. Elser, D. Pflieger	M+H	125.12	0	1	N/A	N/A	CN1[C@@H]2CCC[C@H]1CC2	InChI=1S/C8H15N/c1-9-7-3-2-4-8(9)6-5-7/h7-8H,2-6H2,1H3/t7-,8+	N/A	3	Positive	UPDATE-SINGLE-ANNOTATED-BRONZE	Bronze	9046	temp/spec-00022.mzML	lib-00107.mgf	0.771152	INSILICO-CFM-ESLER	8281.59	1545.11	9328.96	4	1.16724	125.12	123.953	0	temp/spec-00022.mzML9046	2	Creilly12/Vasaka_SlowDDS_041123_001.mzML		0	0	XLRPYZSEQKXZAA-OCAPTIKFSA-N	XLRPYZSEQKXZAA	N/A	N/A	N/A	Ornithine alkaloids	Tropane alkaloids	Alkaloids
CCMSLIB00008973039	637986	LC-ESI	Hybrid FT	Other	E. Gaquerel	D. Elser, D. Pflieger	M+H	125.12	0	1	N/A	N/A	CN1[C@@H]2CCC[C@H]1CC2	InChI=1S/C8H15N/c1-9-7-3-2-4-8(9)6-5-7/h7-8H,2-6H2,1H3/t7-,8+	N/A	3	Positive	UPDATE-SINGLE-ANNOTATED-BRONZE	Bronze	9097	temp/spec-00022.mzML	lib-00107.mgf	0.757305	INSILICO-CFM-ESLER	18772.6	1553.93	9410.67	4	1.17747	125.12	123.943	0	temp/spec-00022.mzML9097	4	Creilly12/Vasaka_SlowDDS_041123_001.mzML		0	0	XLRPYZSEQKXZAA-OCAPTIKFSA-N	XLRPYZSEQKXZAA	N/A	N/A	N/A	Ornithine alkaloids	Tropane alkaloids	Alkaloids
CCMSLIB00008973039	637986	LC-ESI	Hybrid FT	Other	E. Gaquerel	D. Elser, D. Pflieger	M+H	125.12	0	1	N/A	N/A	CN1[C@@H]2CCC[C@H]1CC2	InChI=1S/C8H15N/c1-9-7-3-2-4-8(9)6-5-7/h7-8H,2-6H2,1H3/t7-,8+	N/A	3	Positive	UPDATE-SINGLE-ANNOTATED-BRONZE	Bronze	9976	temp/spec-00022.mzML	lib-00107.mgf	0.787782	INSILICO-CFM-ESLER	3764.41	1703.58	9372.74	4	1.17272	125.12	123.948	0	temp/spec-00022.mzML9976	2	Creilly12/Vasaka_SlowDDS_041123_001.mzML		0	0	XLRPYZSEQKXZAA-OCAPTIKFSA-N	XLRPYZSEQKXZAA	N/A	N/A	N/A	Ornithine alkaloids	Tropane alkaloids	Alkaloids
CCMSLIB00008973039	637986	LC-ESI	Hybrid FT	Other	E. Gaquerel	D. Elser, D. Pflieger	M+H	125.12	0	1	N/A	N/A	CN1[C@@H]2CCC[C@H]1CC2	InChI=1S/C8H15N/c1-9-7-3-2-4-8(9)6-5-7/h7-8H,2-6H2,1H3/t7-,8+	N/A	3	Positive	UPDATE-SINGLE-ANNOTATED-BRONZE	Bronze	9169	temp/spec-00022.mzML	lib-00107.mgf	0.729622	INSILICO-CFM-ESLER	19345.9	1566.22	9176.03	4	1.14811	125.12	123.972	0	temp/spec-00022.mzML9169	2	Creilly12/Vasaka_SlowDDS_041123_001.mzML		0	0	XLRPYZSEQKXZAA-OCAPTIKFSA-N	XLRPYZSEQKXZAA	N/A	N/A	N/A	Ornithine alkaloids	Tropane alkaloids	Alkaloids
CCMSLIB00008973039	637986	LC-ESI	Hybrid FT	Other	E. Gaquerel	D. Elser, D. Pflieger	M+H	125.12	0	1	N/A	N/A	CN1[C@@H]2CCC[C@H]1CC2	InChI=1S/C8H15N/c1-9-7-3-2-4-8(9)6-5-7/h7-8H,2-6H2,1H3/t7-,8+	N/A	3	Positive	UPDATE-SINGLE-ANNOTATED-BRONZE	Bronze	9371	temp/spec-00022.mzML	lib-00107.mgf	0.713305	INSILICO-CFM-ESLER	16931.4	1600.7	9080.12	4	1.13611	125.12	123.984	0	temp/spec-00022.mzML9371	2	Creilly12/Vasaka_SlowDDS_041123_001.mzML		0	0	XLRPYZSEQKXZAA-OCAPTIKFSA-N	XLRPYZSEQKXZAA	N/A	N/A	N/A	Ornithine alkaloids	Tropane alkaloids	Alkaloids
CCMSLIB00008973039	637986	LC-ESI	Hybrid FT	Other	E. Gaquerel	D. Elser, D. Pflieger	M+H	125.12	0	1	N/A	N/A	CN1[C@@H]2CCC[C@H]1CC2	InChI=1S/C8H15N/c1-9-7-3-2-4-8(9)6-5-7/h7-8H,2-6H2,1H3/t7-,8+	N/A	3	Positive	UPDATE-SINGLE-ANNOTATED-BRONZE	Bronze	9008	temp/spec-00022.mzML	lib-00107.mgf	0.748152	INSILICO-CFM-ESLER	20924.8	1538.65	9400.43	4	1.17619	125.12	123.944	0	temp/spec-00022.mzML9008	2	Creilly12/Vasaka_SlowDDS_041123_001.mzML		0	0	XLRPYZSEQKXZAA-OCAPTIKFSA-N	XLRPYZSEQKXZAA	N/A	N/A	N/A	Ornithine alkaloids	Tropane alkaloids	Alkaloids
CCMSLIB00008973039	637986	LC-ESI	Hybrid FT	Other	E. Gaquerel	D. Elser, D. Pflieger	M+H	125.12	0	1	N/A	N/A	CN1[C@@H]2CCC[C@H]1CC2	InChI=1S/C8H15N/c1-9-7-3-2-4-8(9)6-5-7/h7-8H,2-6H2,1H3/t7-,8+	N/A	3	Positive	UPDATE-SINGLE-ANNOTATED-BRONZE	Bronze	8033	temp/spec-00022.mzML	lib-00107.mgf	0.791987	INSILICO-CFM-ESLER	7889.4	1371.95	9330.85	4	1.16748	125.12	123.953	0	temp/spec-00022.mzML8033	2	Creilly12/Vasaka_SlowDDS_041123_001.mzML		0	0	XLRPYZSEQKXZAA-OCAPTIKFSA-N	XLRPYZSEQKXZAA	N/A	N/A	N/A	Ornithine alkaloids	Tropane alkaloids	Alkaloids
CCMSLIB00008973039	637986	LC-ESI	Hybrid FT	Other	E. Gaquerel	D. Elser, D. Pflieger	M+H	125.12	0	1	N/A	N/A	CN1[C@@H]2CCC[C@H]1CC2	InChI=1S/C8H15N/c1-9-7-3-2-4-8(9)6-5-7/h7-8H,2-6H2,1H3/t7-,8+	N/A	3	Positive	UPDATE-SINGLE-ANNOTATED-BRONZE	Bronze	9179	temp/spec-00022.mzML	lib-00107.mgf	0.764978	INSILICO-CFM-ESLER	11444.9	1567.93	9485.06	4	1.18678	125.12	123.934	0	temp/spec-00022.mzML9179	2	Creilly12/Vasaka_SlowDDS_041123_001.mzML		0	0	XLRPYZSEQKXZAA-OCAPTIKFSA-N	XLRPYZSEQKXZAA	N/A	N/A	N/A	Ornithine alkaloids	Tropane alkaloids	Alkaloids
CCMSLIB00008973039	637986	LC-ESI	Hybrid FT	Other	E. Gaquerel	D. Elser, D. Pflieger	M+H	125.12	0	1	N/A	N/A	CN1[C@@H]2CCC[C@H]1CC2	InChI=1S/C8H15N/c1-9-7-3-2-4-8(9)6-5-7/h7-8H,2-6H2,1H3/t7-,8+	N/A	3	Positive	UPDATE-SINGLE-ANNOTATED-BRONZE	Bronze	9446	temp/spec-00022.mzML	lib-00107.mgf	0.749784	INSILICO-CFM-ESLER	7846.32	1613.53	8935.48	4	1.11801	125.12	124.002	0	temp/spec-00022.mzML9446	2	Creilly12/Vasaka_SlowDDS_041123_001.mzML		0	0	XLRPYZSEQKXZAA-OCAPTIKFSA-N	XLRPYZSEQKXZAA	N/A	N/A	N/A	Ornithine alkaloids	Tropane alkaloids	Alkaloids
CCMSLIB00008973039	637986	LC-ESI	Hybrid FT	Other	E. Gaquerel	D. Elser, D. Pflieger	M+H	125.12	0	1	N/A	N/A	CN1[C@@H]2CCC[C@H]1CC2	InChI=1S/C8H15N/c1-9-7-3-2-4-8(9)6-5-7/h7-8H,2-6H2,1H3/t7-,8+	N/A	3	Positive	UPDATE-SINGLE-ANNOTATED-BRONZE	Bronze	9132	temp/spec-00022.mzML	lib-00107.mgf	0.758316	INSILICO-CFM-ESLER	21206.8	1559.88	9102.98	4	1.13897	125.12	123.981	0	temp/spec-00022.mzML9132	2	Creilly12/Vasaka_SlowDDS_041123_001.mzML		0	0	XLRPYZSEQKXZAA-OCAPTIKFSA-N	XLRPYZSEQKXZAA	N/A	N/A	N/A	Ornithine alkaloids	Tropane alkaloids	Alkaloids
CCMSLIB00008973039	637986	LC-ESI	Hybrid FT	Other	E. Gaquerel	D. Elser, D. Pflieger	M+H	125.12	0	1	N/A	N/A	CN1[C@@H]2CCC[C@H]1CC2	InChI=1S/C8H15N/c1-9-7-3-2-4-8(9)6-5-7/h7-8H,2-6H2,1H3/t7-,8+	N/A	3	Positive	UPDATE-SINGLE-ANNOTATED-BRONZE	Bronze	8889	temp/spec-00022.mzML	lib-00107.mgf	0.748603	INSILICO-CFM-ESLER	13520.4	1518.28	9374.88	4	1.17299	125.12	123.947	0	temp/spec-00022.mzML8889	2	Creilly12/Vasaka_SlowDDS_041123_001.mzML		0	0	XLRPYZSEQKXZAA-OCAPTIKFSA-N	XLRPYZSEQKXZAA	N/A	N/A	N/A	Ornithine alkaloids	Tropane alkaloids	Alkaloids
CCMSLIB00008973039	637986	LC-ESI	Hybrid FT	Other	E. Gaquerel	D. Elser, D. Pflieger	M+H	125.12	0	1	N/A	N/A	CN1[C@@H]2CCC[C@H]1CC2	InChI=1S/C8H15N/c1-9-7-3-2-4-8(9)6-5-7/h7-8H,2-6H2,1H3/t7-,8+	N/A	3	Positive	UPDATE-SINGLE-ANNOTATED-BRONZE	Bronze	9334	temp/spec-00022.mzML	lib-00107.mgf	0.75399	INSILICO-CFM-ESLER	11224.4	1594.4	9293.96	4	1.16286	125.12	123.958	0	temp/spec-00022.mzML9334	2	Creilly12/Vasaka_SlowDDS_041123_001.mzML		0	0	XLRPYZSEQKXZAA-OCAPTIKFSA-N	XLRPYZSEQKXZAA	N/A	N/A	N/A	Ornithine alkaloids	Tropane alkaloids	Alkaloids
CCMSLIB00008984348	5367250	LC-ESI	Hybrid FT	Other	E. Gaquerel	D. Elser, D. Pflieger	M+H	106.078	0	1	N/A	N/A	C/1/C=C\C=C/C/C=C1	InChI=1S/C8H10/c1-2-4-6-8-7-5-3-1/h1-4,7-8H,5-6H2/b3-1-,4-2-,8-7-	N/A	3	Positive	UPDATE-SINGLE-ANNOTATED-BRONZE	Bronze	6743	temp/spec-00023.mzML	lib-00107.mgf	0.810986	INSILICO-CFM-ESLER	2264.91	1128.32	8333.64	4	0.884018	106.078	106.962	0	temp/spec-00023.mzML6743	1	Creilly12/Vasaka_SlowDDS_041123_002.mzML		0	0	LHNSMWDERKGLJK-DKPWQKSPSA-N	LHNSMWDERKGLJK	Hydrocarbons	Unsaturated hydrocarbons	Olefins
CCMSLIB00008984348	5367250	LC-ESI	Hybrid FT	Other	E. Gaquerel	D. Elser, D. Pflieger	M+H	106.078	0	1	N/A	N/A	C/1/C=C\C=C/C/C=C1	InChI=1S/C8H10/c1-2-4-6-8-7-5-3-1/h1-4,7-8H,5-6H2/b3-1-,4-2-,8-7-	N/A	3	Positive	UPDATE-SINGLE-ANNOTATED-BRONZE	Bronze	6318	temp/spec-00024.mzML	lib-00107.mgf	0.750626	INSILICO-CFM-ESLER	2869.61	1153.05	9484.33	4	1.00608	106.078	107.084	0	temp/spec-00024.mzML6318	5	Creilly12/Vasaka_SlowDDS_041123_003.mzML		0	0	LHNSMWDERKGLJK-DKPWQKSPSA-N	LHNSMWDERKGLJK	Hydrocarbons	Unsaturated hydrocarbons	Olefins
CCMSLIB00008984452	5371769	LC-ESI	Hybrid FT	Other	E. Gaquerel	D. Elser, D. Pflieger	M+H	174.079	0	1	N/A	N/A	C1=CC=C2C(=C1)C(=CN2)C/C=N/O	InChI=1S/C10H10N2O/c13-12-6-5-8-7-11-10-4-2-1-3-9(8)10/h1-4,6-7,11,13H,5H2/b12-6+	N/A	3	Positive	UPDATE-SINGLE-ANNOTATED-BRONZE	Bronze	166	temp/spec-00023.mzML	lib-00107.mgf	0.799984	INSILICO-CFM-ESLER	17689.8	26.6859	1083.23	5	0.188568	174.079	173.891	0	temp/spec-00023.mzML166	5	Creilly12/Vasaka_SlowDDS_041123_002.mzML		0	0	ZLIGRGHTISHYNH-WUXMJOGZSA-N	ZLIGRGHTISHYNH	Organoheterocyclic compounds	Indoles and derivatives	Indoles	Tryptophan alkaloids	Simple indole alkaloids	Alkaloids
CCMSLIB00008984452	5371769	LC-ESI	Hybrid FT	Other	E. Gaquerel	D. Elser, D. Pflieger	M+H	174.079	0	1	N/A	N/A	C1=CC=C2C(=C1)C(=CN2)C/C=N/O	InChI=1S/C10H10N2O/c13-12-6-5-8-7-11-10-4-2-1-3-9(8)10/h1-4,6-7,11,13H,5H2/b12-6+	N/A	3	Positive	UPDATE-SINGLE-ANNOTATED-BRONZE	Bronze	287	temp/spec-00023.mzML	lib-00107.mgf	0.788505	INSILICO-CFM-ESLER	10209.5	46.723	1075.52	5	0.187225	174.079	173.892	0	temp/spec-00023.mzML287	5	Creilly12/Vasaka_SlowDDS_041123_002.mzML		0	0	ZLIGRGHTISHYNH-WUXMJOGZSA-N	ZLIGRGHTISHYNH	Organoheterocyclic compounds	Indoles and derivatives	Indoles	Tryptophan alkaloids	Simple indole alkaloids	Alkaloids
CCMSLIB00008984452	5371769	LC-ESI	Hybrid FT	Other	E. Gaquerel	D. Elser, D. Pflieger	M+H	174.079	0	1	N/A	N/A	C1=CC=C2C(=C1)C(=CN2)C/C=N/O	InChI=1S/C10H10N2O/c13-12-6-5-8-7-11-10-4-2-1-3-9(8)10/h1-4,6-7,11,13H,5H2/b12-6+	N/A	3	Positive	UPDATE-SINGLE-ANNOTATED-BRONZE	Bronze	357	temp/spec-00023.mzML	lib-00107.mgf	0.725364	INSILICO-CFM-ESLER	10471.3	58.6742	1020.73	4	0.177689	174.079	173.902	0	temp/spec-00023.mzML357	5	Creilly12/Vasaka_SlowDDS_041123_002.mzML		0	0	ZLIGRGHTISHYNH-WUXMJOGZSA-N	ZLIGRGHTISHYNH	Organoheterocyclic compounds	Indoles and derivatives	Indoles	Tryptophan alkaloids	Simple indole alkaloids	Alkaloids
CCMSLIB00008984452	5371769	LC-ESI	Hybrid FT	Other	E. Gaquerel	D. Elser, D. Pflieger	M+H	174.079	0	1	N/A	N/A	C1=CC=C2C(=C1)C(=CN2)C/C=N/O	InChI=1S/C10H10N2O/c13-12-6-5-8-7-11-10-4-2-1-3-9(8)10/h1-4,6-7,11,13H,5H2/b12-6+	N/A	3	Positive	UPDATE-SINGLE-ANNOTATED-BRONZE	Bronze	321	temp/spec-00023.mzML	lib-00107.mgf	0.740659	INSILICO-CFM-ESLER	11392.7	52.5023	1011	4	0.175995	174.079	173.903	0	temp/spec-00023.mzML321	5	Creilly12/Vasaka_SlowDDS_041123_002.mzML		0	0	ZLIGRGHTISHYNH-WUXMJOGZSA-N	ZLIGRGHTISHYNH	Organoheterocyclic compounds	Indoles and derivatives	Indoles	Tryptophan alkaloids	Simple indole alkaloids	Alkaloids
CCMSLIB00008984452	5371769	LC-ESI	Hybrid FT	Other	E. Gaquerel	D. Elser, D. Pflieger	M+H	174.079	0	1	N/A	N/A	C1=CC=C2C(=C1)C(=CN2)C/C=N/O	InChI=1S/C10H10N2O/c13-12-6-5-8-7-11-10-4-2-1-3-9(8)10/h1-4,6-7,11,13H,5H2/b12-6+	N/A	3	Positive	UPDATE-SINGLE-ANNOTATED-BRONZE	Bronze	323	temp/spec-00023.mzML	lib-00107.mgf	0.738412	INSILICO-CFM-ESLER	11188	52.849	1221.37	4	0.212616	174.079	173.867	0	temp/spec-00023.mzML323	5	Creilly12/Vasaka_SlowDDS_041123_002.mzML		0	0	ZLIGRGHTISHYNH-WUXMJOGZSA-N	ZLIGRGHTISHYNH	Organoheterocyclic compounds	Indoles and derivatives	Indoles	Tryptophan alkaloids	Simple indole alkaloids	Alkaloids
CCMSLIB00008984452	5371769	LC-ESI	Hybrid FT	Other	E. Gaquerel	D. Elser, D. Pflieger	M+H	174.079	0	1	N/A	N/A	C1=CC=C2C(=C1)C(=CN2)C/C=N/O	InChI=1S/C10H10N2O/c13-12-6-5-8-7-11-10-4-2-1-3-9(8)10/h1-4,6-7,11,13H,5H2/b12-6+	N/A	3	Positive	UPDATE-SINGLE-ANNOTATED-BRONZE	Bronze	319	temp/spec-00023.mzML	lib-00107.mgf	0.739338	INSILICO-CFM-ESLER	9889.79	52.1621	1200.95	4	0.209061	174.079	173.87	0	temp/spec-00023.mzML319	5	Creilly12/Vasaka_SlowDDS_041123_002.mzML		0	0	ZLIGRGHTISHYNH-WUXMJOGZSA-N	ZLIGRGHTISHYNH	Organoheterocyclic compounds	Indoles and derivatives	Indoles	Tryptophan alkaloids	Simple indole alkaloids	Alkaloids
CCMSLIB00008984452	5371769	LC-ESI	Hybrid FT	Other	E. Gaquerel	D. Elser, D. Pflieger	M+H	174.079	0	1	N/A	N/A	C1=CC=C2C(=C1)C(=CN2)C/C=N/O	InChI=1S/C10H10N2O/c13-12-6-5-8-7-11-10-4-2-1-3-9(8)10/h1-4,6-7,11,13H,5H2/b12-6+	N/A	3	Positive	UPDATE-SINGLE-ANNOTATED-BRONZE	Bronze	285	temp/spec-00023.mzML	lib-00107.mgf	0.742645	INSILICO-CFM-ESLER	10362.1	46.3862	1062.54	4	0.184967	174.079	173.894	0	temp/spec-00023.mzML285	5	Creilly12/Vasaka_SlowDDS_041123_002.mzML		0	0	ZLIGRGHTISHYNH-WUXMJOGZSA-N	ZLIGRGHTISHYNH	Organoheterocyclic compounds	Indoles and derivatives	Indoles	Tryptophan alkaloids	Simple indole alkaloids	Alkaloids
CCMSLIB00008984452	5371769	LC-ESI	Hybrid FT	Other	E. Gaquerel	D. Elser, D. Pflieger	M+H	174.079	0	1	N/A	N/A	C1=CC=C2C(=C1)C(=CN2)C/C=N/O	InChI=1S/C10H10N2O/c13-12-6-5-8-7-11-10-4-2-1-3-9(8)10/h1-4,6-7,11,13H,5H2/b12-6+	N/A	3	Positive	UPDATE-SINGLE-ANNOTATED-BRONZE	Bronze	245	temp/spec-00023.mzML	lib-00107.mgf	0.791039	INSILICO-CFM-ESLER	13137.8	39.6992	1129.69	5	0.196655	174.079	173.883	0	temp/spec-00023.mzML245	5	Creilly12/Vasaka_SlowDDS_041123_002.mzML		0	0	ZLIGRGHTISHYNH-WUXMJOGZSA-N	ZLIGRGHTISHYNH	Organoheterocyclic compounds	Indoles and derivatives	Indoles	Tryptophan alkaloids	Simple indole alkaloids	Alkaloids
CCMSLIB00009095367	118701632	LC-ESI	Hybrid FT	Other	E. Gaquerel	D. Elser, D. Pflieger	M+H	262.121	0	1	N/A	N/A	C[C@@H]1CC2C(C[C@@]34C1[C@@H](CC3=O)OC4)C(=C)C(=O)O2	InChI=1S/C15H18O4/c1-7-3-10-9(8(2)14(17)19-10)5-15-6-18-11(13(7)15)4-12(15)16/h7,9-11,13H,2-6H2,1H3/t7-,9?,10?,11-,13?,15+/m1/s1	N/A	3	Positive	UPDATE-SINGLE-ANNOTATED-BRONZE	Bronze	830	temp/spec-00003.mzML	lib-00107.mgf	0.734176	INSILICO-CFM-ESLER	14788.1	195.939	3631.55	4	0.951904	262.121	263.072	0	temp/spec-00003.mzML830	5	Creilly12/VASAKA_GNPS_202.mzML		0	0	UAYKGHBWLFRCCG-AHUIPQKESA-N	UAYKGHBWLFRCCG	N/A	N/A	N/A	Sesquiterpenoids	Germacrane sesquiterpenoids	Terpenoids
CCMSLIB00009095367	118701632	LC-ESI	Hybrid FT	Other	E. Gaquerel	D. Elser, D. Pflieger	M+H	262.121	0	1	N/A	N/A	C[C@@H]1CC2C(C[C@@]34C1[C@@H](CC3=O)OC4)C(=C)C(=O)O2	InChI=1S/C15H18O4/c1-7-3-10-9(8(2)14(17)19-10)5-15-6-18-11(13(7)15)4-12(15)16/h7,9-11,13H,2-6H2,1H3/t7-,9?,10?,11-,13?,15+/m1/s1	N/A	3	Positive	UPDATE-SINGLE-ANNOTATED-BRONZE	Bronze	574	temp/spec-00008.mzML	lib-00107.mgf	0.700833	INSILICO-CFM-ESLER	610.146	141.52	3853.34	4	1.01004	262.121	263.131	0	temp/spec-00008.mzML574	5	Creilly12/Vasaka_929_10xPOS_20211001114150.mzML		0	0	UAYKGHBWLFRCCG-AHUIPQKESA-N	UAYKGHBWLFRCCG	N/A	N/A	N/A	Sesquiterpenoids	Germacrane sesquiterpenoids	Terpenoids
CCMSLIB00010114581	"(1S,2S,6R,7R,9R)-6-methyl-10,12-dioxatricyclo[7.2.1.0<2,7>]dodec-4-en-8-one CollisionEnergy:102040"	LC-ESI	Orbitrap	Commercial	Trent Northen	JGI	M+H	195.102	0	1	N/A	N/A	CC1C=CCC2C3COC(O3)C(=O)C12	"InChI=1S/C11H14O3/c1-6-3-2-4-7-8-5-13-11(14-8)10(12)9(6)7/h2-3,6-9,11H,4-5H2,1H3/t6-,7-,8-,9-,11-/m1/s1"	N/A	3	Positive	UPDATE-SINGLE-ANNOTATED-BRONZE	Bronze	14680	temp/spec-00022.mzML	lib-00011.mgf	0.824264	BERKELEY-LAB	83439	2492.58	442.899	4	0.0864105	195.102	195.016	0	temp/spec-00022.mzML14680	2	Creilly12/Vasaka_SlowDDS_041123_001.mzML		0	0	AQERSWBBCICMMF-UHFFFAOYSA-N	AQERSWBBCICMMF	N/A	N/A	N/A
CCMSLIB00005673842	"(2,5-Dimethylbenzo(b)thien-3-yl)acetamide"	EI	Ion Trap	Other	N/A	"SDBSWeb : https://sdbs.db.aist.go.jp (National Institute of Advanced Industrial Science and Technology, 2019)"	[M]+*	219	0	1	N/A	N/A	N/A	N/A	N/A	1	Positive	UPDATE-SINGLE-ANNOTATED-GOLD	Gold	1682	temp/spec-00018.mzML	lib-00051.mgf	0.800219	GC-BORISOV-COMPILATION	615410	271.814	9093.82	4	1.99155	219	220.992	0	temp/spec-00018.mzML1682	4	Creilly12/Vasaka_PAPER_1.mzML		0	0	N/A	N/A	N/A	N/A	N/A	N/A	N/A	N/A
CCMSLIB00005673842	"(2,5-Dimethylbenzo(b)thien-3-yl)acetamide"	EI	Ion Trap	Other	N/A	"SDBSWeb : https://sdbs.db.aist.go.jp (National Institute of Advanced Industrial Science and Technology, 2019)"	[M]+*	219	0	1	N/A	N/A	N/A	N/A	N/A	1	Positive	UPDATE-SINGLE-ANNOTATED-GOLD	Gold	1547	temp/spec-00021.mzML	lib-00051.mgf	0.814564	GC-BORISOV-COMPILATION	307751	265.22	9036.55	4	1.979	219	220.979	0	temp/spec-00021.mzML1547	3	Creilly12/Vasaka_Positive_2pt5mgmL.mzML		0	0	N/A	N/A	N/A	N/A	N/A	N/A	N/A	N/A
CCMSLIB00005673842	"(2,5-Dimethylbenzo(b)thien-3-yl)acetamide"	EI	Ion Trap	Other	N/A	"SDBSWeb : https://sdbs.db.aist.go.jp (National Institute of Advanced Industrial Science and Technology, 2019)"	[M]+*	219	0	1	N/A	N/A	N/A	N/A	N/A	1	Positive	UPDATE-SINGLE-ANNOTATED-GOLD	Gold	1542	temp/spec-00021.mzML	lib-00051.mgf	0.811891	GC-BORISOV-COMPILATION	351765	264.386	8960.6	4	1.96237	219	220.962	0	temp/spec-00021.mzML1542	4	Creilly12/Vasaka_Positive_2pt5mgmL.mzML		0	0	N/A	N/A	N/A	N/A	N/A	N/A	N/A	N/A
CCMSLIB00005673842	"(2,5-Dimethylbenzo(b)thien-3-yl)acetamide"	EI	Ion Trap	Other	N/A	"SDBSWeb : https://sdbs.db.aist.go.jp (National Institute of Advanced Industrial Science and Technology, 2019)"	[M]+*	219	0	1	N/A	N/A	N/A	N/A	N/A	1	Positive	UPDATE-SINGLE-ANNOTATED-GOLD	Gold	1618	temp/spec-00018.mzML	lib-00051.mgf	0.836441	GC-BORISOV-COMPILATION	4822920	262.128	9052.15	4	1.98242	219	220.982	0	temp/spec-00018.mzML1618	3	Creilly12/Vasaka_PAPER_1.mzML		0	0	N/A	N/A	N/A	N/A	N/A	N/A	N/A	N/A
CCMSLIB00010114375	"(2E)-1-(4-methoxyphenyl)-3-(2,4,5-trimethoxyphenyl)prop-2-en-1-one CollisionEnergy:102040"	LC-ESI	Orbitrap	Commercial	Trent Northen	JGI	M+H	329.138	0	1	N/A	N/A	COc1ccc(C(=O)C=Cc2cc(OC)c(OC)cc2OC)cc1	"InChI=1S/C19H20O5/c1-21-15-8-5-13(6-9-15)16(20)10-7-14-11-18(23-3)19(24-4)12-17(14)22-2/h5-12H,1-4H3/b10-7+"	N/A	3	Positive	UPDATE-SINGLE-ANNOTATED-BRONZE	Bronze	6907	temp/spec-00024.mzML	lib-00011.mgf	0.707756	BERKELEY-LAB	94668.9	1254.87	5946.86	5	1.95734	329.138	327.181	0	temp/spec-00024.mzML6907	4	Creilly12/Vasaka_SlowDDS_041123_003.mzML		0	0	XWQOUAAFTLPOSW-UHFFFAOYSA-N	XWQOUAAFTLPOSW	Phenylpropanoids and polyketides	Linear 1,3-diarylpropanoids	Chalcones and dihydrochalcones	Flavonoids	Chalcones	Shikimates and Phenylpropanoids
CCMSLIB00010114375	"(2E)-1-(4-methoxyphenyl)-3-(2,4,5-trimethoxyphenyl)prop-2-en-1-one CollisionEnergy:102040"	LC-ESI	Orbitrap	Commercial	Trent Northen	JGI	M+H	329.138	0	1	N/A	N/A	COc1ccc(C(=O)C=Cc2cc(OC)c(OC)cc2OC)cc1	"InChI=1S/C19H20O5/c1-21-15-8-5-13(6-9-15)16(20)10-7-14-11-18(23-3)19(24-4)12-17(14)22-2/h5-12H,1-4H3/b10-7+"	N/A	3	Positive	UPDATE-SINGLE-ANNOTATED-BRONZE	Bronze	7409	temp/spec-00023.mzML	lib-00011.mgf	0.71407	BERKELEY-LAB	194835	1241.23	5886.12	6	1.93735	329.138	327.201	0	temp/spec-00023.mzML7409	4	Creilly12/Vasaka_SlowDDS_041123_002.mzML		0	0	XWQOUAAFTLPOSW-UHFFFAOYSA-N	XWQOUAAFTLPOSW	Phenylpropanoids and polyketides	Linear 1,3-diarylpropanoids	Chalcones and dihydrochalcones	Flavonoids	Chalcones	Shikimates and Phenylpropanoids
CCMSLIB00010114375	"(2E)-1-(4-methoxyphenyl)-3-(2,4,5-trimethoxyphenyl)prop-2-en-1-one CollisionEnergy:102040"	LC-ESI	Orbitrap	Commercial	Trent Northen	JGI	M+H	329.138	0	1	N/A	N/A	COc1ccc(C(=O)C=Cc2cc(OC)c(OC)cc2OC)cc1	"InChI=1S/C19H20O5/c1-21-15-8-5-13(6-9-15)16(20)10-7-14-11-18(23-3)19(24-4)12-17(14)22-2/h5-12H,1-4H3/b10-7+"	N/A	3	Positive	UPDATE-SINGLE-ANNOTATED-BRONZE	Bronze	3757	temp/spec-00014.mzML	lib-00011.mgf	0.711305	BERKELEY-LAB	254609	636.617	6064.52	5	1.99606	329.138	327.142	0	temp/spec-00014.mzML3757	5	Creilly12/Vasaka_ESI_TP_001.mzML		0	0	XWQOUAAFTLPOSW-UHFFFAOYSA-N	XWQOUAAFTLPOSW	Phenylpropanoids and polyketides	Linear 1,3-diarylpropanoids	Chalcones and dihydrochalcones	Flavonoids	Chalcones	Shikimates and Phenylpropanoids
CCMSLIB00010114375	"(2E)-1-(4-methoxyphenyl)-3-(2,4,5-trimethoxyphenyl)prop-2-en-1-one CollisionEnergy:102040"	LC-ESI	Orbitrap	Commercial	Trent Northen	JGI	M+H	329.138	0	1	N/A	N/A	COc1ccc(C(=O)C=Cc2cc(OC)c(OC)cc2OC)cc1	"InChI=1S/C19H20O5/c1-21-15-8-5-13(6-9-15)16(20)10-7-14-11-18(23-3)19(24-4)12-17(14)22-2/h5-12H,1-4H3/b10-7+"	N/A	3	Positive	UPDATE-SINGLE-ANNOTATED-BRONZE	Bronze	5969	temp/spec-00022.mzML	lib-00011.mgf	0.711267	BERKELEY-LAB	150725	1012.66	5985.8	5	1.97015	329.138	327.168	0	temp/spec-00022.mzML5969	4	Creilly12/Vasaka_SlowDDS_041123_001.mzML		0	0	XWQOUAAFTLPOSW-UHFFFAOYSA-N	XWQOUAAFTLPOSW	Phenylpropanoids and polyketides	Linear 1,3-diarylpropanoids	Chalcones and dihydrochalcones	Flavonoids	Chalcones	Shikimates and Phenylpropanoids
CCMSLIB00010114375	"(2E)-1-(4-methoxyphenyl)-3-(2,4,5-trimethoxyphenyl)prop-2-en-1-one CollisionEnergy:102040"	LC-ESI	Orbitrap	Commercial	Trent Northen	JGI	M+H	329.138	0	1	N/A	N/A	COc1ccc(C(=O)C=Cc2cc(OC)c(OC)cc2OC)cc1	"InChI=1S/C19H20O5/c1-21-15-8-5-13(6-9-15)16(20)10-7-14-11-18(23-3)19(24-4)12-17(14)22-2/h5-12H,1-4H3/b10-7+"	N/A	3	Positive	UPDATE-SINGLE-ANNOTATED-BRONZE	Bronze	5977	temp/spec-00022.mzML	lib-00011.mgf	0.713399	BERKELEY-LAB	138598	1014.03	5908.93	6	1.94485	329.138	327.193	0	temp/spec-00022.mzML5977	4	Creilly12/Vasaka_SlowDDS_041123_001.mzML		0	0	XWQOUAAFTLPOSW-UHFFFAOYSA-N	XWQOUAAFTLPOSW	Phenylpropanoids and polyketides	Linear 1,3-diarylpropanoids	Chalcones and dihydrochalcones	Flavonoids	Chalcones	Shikimates and Phenylpropanoids
CCMSLIB00010114375	"(2E)-1-(4-methoxyphenyl)-3-(2,4,5-trimethoxyphenyl)prop-2-en-1-one CollisionEnergy:102040"	LC-ESI	Orbitrap	Commercial	Trent Northen	JGI	M+H	329.138	0	1	N/A	N/A	COc1ccc(C(=O)C=Cc2cc(OC)c(OC)cc2OC)cc1	"InChI=1S/C19H20O5/c1-21-15-8-5-13(6-9-15)16(20)10-7-14-11-18(23-3)19(24-4)12-17(14)22-2/h5-12H,1-4H3/b10-7+"	N/A	3	Positive	UPDATE-SINGLE-ANNOTATED-BRONZE	Bronze	6744	temp/spec-00024.mzML	lib-00011.mgf	0.701504	BERKELEY-LAB	136534	1227.03	6017.42	4	1.98056	329.138	327.157	0	temp/spec-00024.mzML6744	4	Creilly12/Vasaka_SlowDDS_041123_003.mzML		0	0	XWQOUAAFTLPOSW-UHFFFAOYSA-N	XWQOUAAFTLPOSW	Phenylpropanoids and polyketides	Linear 1,3-diarylpropanoids	Chalcones and dihydrochalcones	Flavonoids	Chalcones	Shikimates and Phenylpropanoids
CCMSLIB00010114375	"(2E)-1-(4-methoxyphenyl)-3-(2,4,5-trimethoxyphenyl)prop-2-en-1-one CollisionEnergy:102040"	LC-ESI	Orbitrap	Commercial	Trent Northen	JGI	M+H	329.138	0	1	N/A	N/A	COc1ccc(C(=O)C=Cc2cc(OC)c(OC)cc2OC)cc1	"InChI=1S/C19H20O5/c1-21-15-8-5-13(6-9-15)16(20)10-7-14-11-18(23-3)19(24-4)12-17(14)22-2/h5-12H,1-4H3/b10-7+"	N/A	3	Positive	UPDATE-SINGLE-ANNOTATED-BRONZE	Bronze	3394	temp/spec-00013.mzML	lib-00011.mgf	0.709477	BERKELEY-LAB	220376	629.038	5975.04	5	1.96661	329.138	327.171	0	temp/spec-00013.mzML3394	4	Creilly12/Vasaka_DBLPlay_005.mzML		0	0	XWQOUAAFTLPOSW-UHFFFAOYSA-N	XWQOUAAFTLPOSW	Phenylpropanoids and polyketides	Linear 1,3-diarylpropanoids	Chalcones and dihydrochalcones	Flavonoids	Chalcones	Shikimates and Phenylpropanoids
CCMSLIB00010114375	"(2E)-1-(4-methoxyphenyl)-3-(2,4,5-trimethoxyphenyl)prop-2-en-1-one CollisionEnergy:102040"	LC-ESI	Orbitrap	Commercial	Trent Northen	JGI	M+H	329.138	0	1	N/A	N/A	COc1ccc(C(=O)C=Cc2cc(OC)c(OC)cc2OC)cc1	"InChI=1S/C19H20O5/c1-21-15-8-5-13(6-9-15)16(20)10-7-14-11-18(23-3)19(24-4)12-17(14)22-2/h5-12H,1-4H3/b10-7+"	N/A	3	Positive	UPDATE-SINGLE-ANNOTATED-BRONZE	Bronze	3396	temp/spec-00013.mzML	lib-00011.mgf	0.712716	BERKELEY-LAB	292113	629.385	5957.24	6	1.96075	329.138	327.177	0	temp/spec-00013.mzML3396	4	Creilly12/Vasaka_DBLPlay_005.mzML		0	0	XWQOUAAFTLPOSW-UHFFFAOYSA-N	XWQOUAAFTLPOSW	Phenylpropanoids and polyketides	Linear 1,3-diarylpropanoids	Chalcones and dihydrochalcones	Flavonoids	Chalcones	Shikimates and Phenylpropanoids
CCMSLIB00010114375	"(2E)-1-(4-methoxyphenyl)-3-(2,4,5-trimethoxyphenyl)prop-2-en-1-one CollisionEnergy:102040"	LC-ESI	Orbitrap	Commercial	Trent Northen	JGI	M+H	329.138	0	1	N/A	N/A	COc1ccc(C(=O)C=Cc2cc(OC)c(OC)cc2OC)cc1	"InChI=1S/C19H20O5/c1-21-15-8-5-13(6-9-15)16(20)10-7-14-11-18(23-3)19(24-4)12-17(14)22-2/h5-12H,1-4H3/b10-7+"	N/A	3	Positive	UPDATE-SINGLE-ANNOTATED-BRONZE	Bronze	6864	temp/spec-00024.mzML	lib-00011.mgf	0.700979	BERKELEY-LAB	735831	1247.35	5889.18	4	1.93835	329.138	327.2	0	temp/spec-00024.mzML6864	5	Creilly12/Vasaka_SlowDDS_041123_003.mzML		0	0	XWQOUAAFTLPOSW-UHFFFAOYSA-N	XWQOUAAFTLPOSW	Phenylpropanoids and polyketides	Linear 1,3-diarylpropanoids	Chalcones and dihydrochalcones	Flavonoids	Chalcones	Shikimates and Phenylpropanoids
CCMSLIB00010114375	"(2E)-1-(4-methoxyphenyl)-3-(2,4,5-trimethoxyphenyl)prop-2-en-1-one CollisionEnergy:102040"	LC-ESI	Orbitrap	Commercial	Trent Northen	JGI	M+H	329.138	0	1	N/A	N/A	COc1ccc(C(=O)C=Cc2cc(OC)c(OC)cc2OC)cc1	"InChI=1S/C19H20O5/c1-21-15-8-5-13(6-9-15)16(20)10-7-14-11-18(23-3)19(24-4)12-17(14)22-2/h5-12H,1-4H3/b10-7+"	N/A	3	Positive	UPDATE-SINGLE-ANNOTATED-BRONZE	Bronze	6914	temp/spec-00024.mzML	lib-00011.mgf	0.715589	BERKELEY-LAB	77685.8	1256.14	5931.46	6	1.95227	329.138	327.186	0	temp/spec-00024.mzML6914	4	Creilly12/Vasaka_SlowDDS_041123_003.mzML		0	0	XWQOUAAFTLPOSW-UHFFFAOYSA-N	XWQOUAAFTLPOSW	Phenylpropanoids and polyketides	Linear 1,3-diarylpropanoids	Chalcones and dihydrochalcones	Flavonoids	Chalcones	Shikimates and Phenylpropanoids
CCMSLIB00010114375	"(2E)-1-(4-methoxyphenyl)-3-(2,4,5-trimethoxyphenyl)prop-2-en-1-one CollisionEnergy:102040"	LC-ESI	Orbitrap	Commercial	Trent Northen	JGI	M+H	329.138	0	1	N/A	N/A	COc1ccc(C(=O)C=Cc2cc(OC)c(OC)cc2OC)cc1	"InChI=1S/C19H20O5/c1-21-15-8-5-13(6-9-15)16(20)10-7-14-11-18(23-3)19(24-4)12-17(14)22-2/h5-12H,1-4H3/b10-7+"	N/A	3	Positive	UPDATE-SINGLE-ANNOTATED-BRONZE	Bronze	6750	temp/spec-00024.mzML	lib-00011.mgf	0.702418	BERKELEY-LAB	188963	1228.04	6046.44	5	1.99011	329.138	327.148	0	temp/spec-00024.mzML6750	4	Creilly12/Vasaka_SlowDDS_041123_003.mzML		0	0	XWQOUAAFTLPOSW-UHFFFAOYSA-N	XWQOUAAFTLPOSW	Phenylpropanoids and polyketides	Linear 1,3-diarylpropanoids	Chalcones and dihydrochalcones	Flavonoids	Chalcones	Shikimates and Phenylpropanoids
CCMSLIB00010114375	"(2E)-1-(4-methoxyphenyl)-3-(2,4,5-trimethoxyphenyl)prop-2-en-1-one CollisionEnergy:102040"	LC-ESI	Orbitrap	Commercial	Trent Northen	JGI	M+H	329.138	0	1	N/A	N/A	COc1ccc(C(=O)C=Cc2cc(OC)c(OC)cc2OC)cc1	"InChI=1S/C19H20O5/c1-21-15-8-5-13(6-9-15)16(20)10-7-14-11-18(23-3)19(24-4)12-17(14)22-2/h5-12H,1-4H3/b10-7+"	N/A	3	Positive	UPDATE-SINGLE-ANNOTATED-BRONZE	Bronze	3764	temp/spec-00014.mzML	lib-00011.mgf	0.709054	BERKELEY-LAB	200637	637.737	5950.75	5	1.95862	329.138	327.179	0	temp/spec-00014.mzML3764	5	Creilly12/Vasaka_ESI_TP_001.mzML		0	0	XWQOUAAFTLPOSW-UHFFFAOYSA-N	XWQOUAAFTLPOSW	Phenylpropanoids and polyketides	Linear 1,3-diarylpropanoids	Chalcones and dihydrochalcones	Flavonoids	Chalcones	Shikimates and Phenylpropanoids
CCMSLIB00010114375	"(2E)-1-(4-methoxyphenyl)-3-(2,4,5-trimethoxyphenyl)prop-2-en-1-one CollisionEnergy:102040"	LC-ESI	Orbitrap	Commercial	Trent Northen	JGI	M+H	329.138	0	1	N/A	N/A	COc1ccc(C(=O)C=Cc2cc(OC)c(OC)cc2OC)cc1	"InChI=1S/C19H20O5/c1-21-15-8-5-13(6-9-15)16(20)10-7-14-11-18(23-3)19(24-4)12-17(14)22-2/h5-12H,1-4H3/b10-7+"	N/A	3	Positive	UPDATE-SINGLE-ANNOTATED-BRONZE	Bronze	6754	temp/spec-00024.mzML	lib-00011.mgf	0.702702	BERKELEY-LAB	251128	1228.71	5944.35	6	1.95651	329.138	327.181	0	temp/spec-00024.mzML6754	4	Creilly12/Vasaka_SlowDDS_041123_003.mzML		0	0	XWQOUAAFTLPOSW-UHFFFAOYSA-N	XWQOUAAFTLPOSW	Phenylpropanoids and polyketides	Linear 1,3-diarylpropanoids	Chalcones and dihydrochalcones	Flavonoids	Chalcones	Shikimates and Phenylpropanoids
CCMSLIB00010114375	"(2E)-1-(4-methoxyphenyl)-3-(2,4,5-trimethoxyphenyl)prop-2-en-1-one CollisionEnergy:102040"	LC-ESI	Orbitrap	Commercial	Trent Northen	JGI	M+H	329.138	0	1	N/A	N/A	COc1ccc(C(=O)C=Cc2cc(OC)c(OC)cc2OC)cc1	"InChI=1S/C19H20O5/c1-21-15-8-5-13(6-9-15)16(20)10-7-14-11-18(23-3)19(24-4)12-17(14)22-2/h5-12H,1-4H3/b10-7+"	N/A	3	Positive	UPDATE-SINGLE-ANNOTATED-BRONZE	Bronze	3754	temp/spec-00014.mzML	lib-00011.mgf	0.7071	BERKELEY-LAB	254138	636.144	5991.64	4	1.97208	329.138	327.166	0	temp/spec-00014.mzML3754	5	Creilly12/Vasaka_ESI_TP_001.mzML		0	0	XWQOUAAFTLPOSW-UHFFFAOYSA-N	XWQOUAAFTLPOSW	Phenylpropanoids and polyketides	Linear 1,3-diarylpropanoids	Chalcones and dihydrochalcones	Flavonoids	Chalcones	Shikimates and Phenylpropanoids
CCMSLIB00010114375	"(2E)-1-(4-methoxyphenyl)-3-(2,4,5-trimethoxyphenyl)prop-2-en-1-one CollisionEnergy:102040"	LC-ESI	Orbitrap	Commercial	Trent Northen	JGI	M+H	329.138	0	1	N/A	N/A	COc1ccc(C(=O)C=Cc2cc(OC)c(OC)cc2OC)cc1	"InChI=1S/C19H20O5/c1-21-15-8-5-13(6-9-15)16(20)10-7-14-11-18(23-3)19(24-4)12-17(14)22-2/h5-12H,1-4H3/b10-7+"	N/A	3	Positive	UPDATE-SINGLE-ANNOTATED-BRONZE	Bronze	6873	temp/spec-00024.mzML	lib-00011.mgf	0.709167	BERKELEY-LAB	527100	1248.89	6064.98	5	1.99622	329.138	327.142	0	temp/spec-00024.mzML6873	4	Creilly12/Vasaka_SlowDDS_041123_003.mzML		0	0	XWQOUAAFTLPOSW-UHFFFAOYSA-N	XWQOUAAFTLPOSW	Phenylpropanoids and polyketides	Linear 1,3-diarylpropanoids	Chalcones and dihydrochalcones	Flavonoids	Chalcones	Shikimates and Phenylpropanoids
CCMSLIB00010114375	"(2E)-1-(4-methoxyphenyl)-3-(2,4,5-trimethoxyphenyl)prop-2-en-1-one CollisionEnergy:102040"	LC-ESI	Orbitrap	Commercial	Trent Northen	JGI	M+H	329.138	0	1	N/A	N/A	COc1ccc(C(=O)C=Cc2cc(OC)c(OC)cc2OC)cc1	"InChI=1S/C19H20O5/c1-21-15-8-5-13(6-9-15)16(20)10-7-14-11-18(23-3)19(24-4)12-17(14)22-2/h5-12H,1-4H3/b10-7+"	N/A	3	Positive	UPDATE-SINGLE-ANNOTATED-BRONZE	Bronze	5974	temp/spec-00022.mzML	lib-00011.mgf	0.718171	BERKELEY-LAB	149683	1013.5	5922.29	6	1.94925	329.138	327.189	0	temp/spec-00022.mzML5974	4	Creilly12/Vasaka_SlowDDS_041123_001.mzML		0	0	XWQOUAAFTLPOSW-UHFFFAOYSA-N	XWQOUAAFTLPOSW	Phenylpropanoids and polyketides	Linear 1,3-diarylpropanoids	Chalcones and dihydrochalcones	Flavonoids	Chalcones	Shikimates and Phenylpropanoids
CCMSLIB00010114375	"(2E)-1-(4-methoxyphenyl)-3-(2,4,5-trimethoxyphenyl)prop-2-en-1-one CollisionEnergy:102040"	LC-ESI	Orbitrap	Commercial	Trent Northen	JGI	M+H	329.138	0	1	N/A	N/A	COc1ccc(C(=O)C=Cc2cc(OC)c(OC)cc2OC)cc1	"InChI=1S/C19H20O5/c1-21-15-8-5-13(6-9-15)16(20)10-7-14-11-18(23-3)19(24-4)12-17(14)22-2/h5-12H,1-4H3/b10-7+"	N/A	3	Positive	UPDATE-SINGLE-ANNOTATED-BRONZE	Bronze	7412	temp/spec-00023.mzML	lib-00011.mgf	0.712967	BERKELEY-LAB	171387	1241.75	6042.91	6	1.98895	329.138	327.149	0	temp/spec-00023.mzML7412	4	Creilly12/Vasaka_SlowDDS_041123_002.mzML		0	0	XWQOUAAFTLPOSW-UHFFFAOYSA-N	XWQOUAAFTLPOSW	Phenylpropanoids and polyketides	Linear 1,3-diarylpropanoids	Chalcones and dihydrochalcones	Flavonoids	Chalcones	Shikimates and Phenylpropanoids
CCMSLIB00010114375	"(2E)-1-(4-methoxyphenyl)-3-(2,4,5-trimethoxyphenyl)prop-2-en-1-one CollisionEnergy:102040"	LC-ESI	Orbitrap	Commercial	Trent Northen	JGI	M+H	329.138	0	1	N/A	N/A	COc1ccc(C(=O)C=Cc2cc(OC)c(OC)cc2OC)cc1	"InChI=1S/C19H20O5/c1-21-15-8-5-13(6-9-15)16(20)10-7-14-11-18(23-3)19(24-4)12-17(14)22-2/h5-12H,1-4H3/b10-7+"	N/A	3	Positive	UPDATE-SINGLE-ANNOTATED-BRONZE	Bronze	6902	temp/spec-00024.mzML	lib-00011.mgf	0.704066	BERKELEY-LAB	112430	1254	6031.88	5	1.98532	329.138	327.153	0	temp/spec-00024.mzML6902	4	Creilly12/Vasaka_SlowDDS_041123_003.mzML		0	0	XWQOUAAFTLPOSW-UHFFFAOYSA-N	XWQOUAAFTLPOSW	Phenylpropanoids and polyketides	Linear 1,3-diarylpropanoids	Chalcones and dihydrochalcones	Flavonoids	Chalcones	Shikimates and Phenylpropanoids
CCMSLIB00010114375	"(2E)-1-(4-methoxyphenyl)-3-(2,4,5-trimethoxyphenyl)prop-2-en-1-one CollisionEnergy:102040"	LC-ESI	Orbitrap	Commercial	Trent Northen	JGI	M+H	329.138	0	1	N/A	N/A	COc1ccc(C(=O)C=Cc2cc(OC)c(OC)cc2OC)cc1	"InChI=1S/C19H20O5/c1-21-15-8-5-13(6-9-15)16(20)10-7-14-11-18(23-3)19(24-4)12-17(14)22-2/h5-12H,1-4H3/b10-7+"	N/A	3	Positive	UPDATE-SINGLE-ANNOTATED-BRONZE	Bronze	3760	temp/spec-00014.mzML	lib-00011.mgf	0.712007	BERKELEY-LAB	237468	637.092	5900.77	5	1.94217	329.138	327.196	0	temp/spec-00014.mzML3760	5	Creilly12/Vasaka_ESI_TP_001.mzML		0	0	XWQOUAAFTLPOSW-UHFFFAOYSA-N	XWQOUAAFTLPOSW	Phenylpropanoids and polyketides	Linear 1,3-diarylpropanoids	Chalcones and dihydrochalcones	Flavonoids	Chalcones	Shikimates and Phenylpropanoids
CCMSLIB00010108752	"(2E)-N-[4-(acetylamino)phenyl]-3-(3,4-dimethoxyphenyl)prop-2-enamide CollisionEnergy:102040"	LC-ESI	Orbitrap	Commercial	Trent Northen	JGI	M+formate	385.141	0	1	N/A	N/A	COc1ccc(C=CC(=O)Nc2ccc(N=C(C)O)cc2)cc1OC	"InChI=1S/C19H20N2O4/c1-13(22)20-15-6-8-16(9-7-15)21-19(23)11-5-14-4-10-17(24-2)18(12-14)25-3/h4-12H,1-3H3,(H,20,22)(H,21,23)/b11-5+"	N/A	3	Negative	UPDATE-SINGLE-ANNOTATED-BRONZE	Bronze	652	temp/spec-00019.mzML	lib-00011.mgf	0.749163	BERKELEY-LAB	2400.85	126.052	5030.31	5	1.93738	385.141	387.078	0	temp/spec-00019.mzML652	5	Creilly12/Vasaka_PAPER_2.mzML		0	0	CAJRMIREDGTYSA-UHFFFAOYSA-N	CAJRMIREDGTYSA	Phenylpropanoids and polyketides	Cinnamic acids and derivatives	Cinnamic acid amides	Phenylpropanoids (C6-C3)	Cinnamic acid amides	Shikimates and Phenylpropanoids
CCMSLIB00010102121	"(2-Oxo-2,3-dihydro-1H-indol-3-yl)acetic acid CollisionEnergy:205060"	LC-ESI	Orbitrap	Commercial	Trent Northen	JGI	M-H2O+H	174.054	191.058	1	N/A	N/A	C1=CC=C2C(=C1)C(C(=O)N2)CC(=O)O	"InChI=1S/C10H9NO3/c12-9(13)5-7-6-3-1-2-4-8(6)11-10(7)14/h1-4,7H,5H2,(H,11,14)(H,12,13)"	N/A	3	Positive	UPDATE-SINGLE-ANNOTATED-BRONZE	Bronze	5121	temp/spec-00022.mzML	lib-00011.mgf	0.808318	BERKELEY-LAB	636.323	869.583	2677.96	4	0.46611	174.054	174.52	0	temp/spec-00022.mzML5121	5	Creilly12/Vasaka_SlowDDS_041123_001.mzML		0	0	ILGMGHZPXRDCCS-UHFFFAOYSA-N	ILGMGHZPXRDCCS	Organoheterocyclic compounds	Indoles and derivatives	Indolyl carboxylic acids and derivatives	Tryptophan alkaloids	Simple oxindole alkaloids	Alkaloids
CCMSLIB00010114545	"(2Z)-2-(4-chlorophenyl)-3-(6-methoxy(2H-benzo[d]1,3-dioxolen-5-yl))prop-2-enen itrile CollisionEnergy:102040"	LC-ESI	Orbitrap	Commercial	Trent Northen	JGI	M-e	313.05	0	1	N/A	N/A	COc1cc2c(cc1C=C(C#N)c1ccc(Cl)cc1)OCO2	"InChI=1S/C17H12ClNO3/c1-20-15-8-17-16(21-10-22-17)7-12(15)6-13(9-19)11-2-4-14(18)5-3-11/h2-8H,10H2,1H3/b13-6+"	N/A	3	Positive	UPDATE-SINGLE-ANNOTATED-BRONZE	Bronze	16655	temp/spec-00022.mzML	lib-00011.mgf	0.755925	BERKELEY-LAB	340266	2822.85	617.76	4	0.19339	313.05	313.243	0	temp/spec-00022.mzML16655	3	Creilly12/Vasaka_SlowDDS_041123_001.mzML		0	0	OCXFBOPXNCBVFS-UHFFFAOYSA-N	OCXFBOPXNCBVFS	N/A	N/A	N/A	N/A	N/A	N/A
CCMSLIB00010114545	"(2Z)-2-(4-chlorophenyl)-3-(6-methoxy(2H-benzo[d]1,3-dioxolen-5-yl))prop-2-enen itrile CollisionEnergy:102040"	LC-ESI	Orbitrap	Commercial	Trent Northen	JGI	M-e	313.05	0	1	N/A	N/A	COc1cc2c(cc1C=C(C#N)c1ccc(Cl)cc1)OCO2	"InChI=1S/C17H12ClNO3/c1-20-15-8-17-16(21-10-22-17)7-12(15)6-13(9-19)11-2-4-14(18)5-3-11/h2-8H,10H2,1H3/b13-6+"	N/A	3	Positive	UPDATE-SINGLE-ANNOTATED-BRONZE	Bronze	16662	temp/spec-00022.mzML	lib-00011.mgf	0.758727	BERKELEY-LAB	389615	2824.03	571.748	5	0.178986	313.05	313.229	0	temp/spec-00022.mzML16662	3	Creilly12/Vasaka_SlowDDS_041123_001.mzML		0	0	OCXFBOPXNCBVFS-UHFFFAOYSA-N	OCXFBOPXNCBVFS	N/A	N/A	N/A	N/A	N/A	N/A
CCMSLIB00010107368	"(3,4-dimethoxyphenyl)-N-{2-[2-methyl-5-(trifluoromethoxy)indol-3-yl]ethyl}carb oxamide CollisionEnergy:102040"	LC-ESI	Orbitrap	Commercial	Trent Northen	JGI	M+formate	467.144	0	1	N/A	N/A	COc1ccc(C(O)=NCCc2c(C)[nH]c3ccc(OC(F)(F)F)cc23)cc1OC	"InChI=1S/C21H21F3N2O4/c1-12-15(16-11-14(30-21(22,23)24)5-6-17(16)26-12)8-9-25-20(27)13-4-7-18(28-2)19(10-13)29-3/h4-7,10-11,26H,8-9H2,1-3H3,(H,25,27)"	N/A	3	Negative	UPDATE-SINGLE-ANNOTATED-BRONZE	Bronze	5272	temp/spec-00019.mzML	lib-00011.mgf	0.80624	BERKELEY-LAB	57458	1053.1	67.1572	4	0.0313721	467.144	467.175	0	temp/spec-00019.mzML5272	4	Creilly12/Vasaka_PAPER_2.mzML		0	0	XPEXIARUAOFFDO-UHFFFAOYSA-N	XPEXIARUAOFFDO	Benzenoids	Benzene and substituted derivatives	Methoxybenzenes			Alkaloids
CCMSLIB00010105029	"(6aS)-1,2,9,10-tetramethoxy-6-methyl-5,6,6a,7-tetrahydro-4H-dibenzo[de,g]quinoline-3-carbaldehyde CollisionEnergy:102040"	LC-ESI	Orbitrap	Commercial	Trent Northen	JGI	M+H	384.181	0	1	N/A	N/A	COc1cc2c(cc1OC)-c1c(OC)c(OC)c(C=O)c3c1C(C2)N(C)CC3	"InChI=1S/C22H25NO5/c1-23-7-6-13-15(11-24)21(27-4)22(28-5)20-14-10-18(26-3)17(25-2)9-12(14)8-16(23)19(13)20/h9-11,16H,6-8H2,1-5H3/t16-/m0/s1"	N/A	3	Positive	UPDATE-SINGLE-ANNOTATED-BRONZE	Bronze	17596	temp/spec-00024.mzML	lib-00011.mgf	0.726908	BERKELEY-LAB	8744.74	3175.98	2887.48	4	1.10931	384.181	385.29	0	temp/spec-00024.mzML17596	4	Creilly12/Vasaka_SlowDDS_041123_003.mzML		0	0	CLSKRRFGIZCINS-UHFFFAOYSA-N	CLSKRRFGIZCINS	N/A	N/A	N/A	Tyrosine alkaloids	Aporphine alkaloids|Isoquinoline alkaloids	Alkaloids
CCMSLIB00000078917	"(7R)-7,15,17-trihydroxy-11-methyl-12-oxabicyclo[12.4.0]octadeca-1(14),15,17-trien-13-one"	LC-ESI	qTof	Commercial	Dorrestein	Garg_Neha	[M+H]	323.185	322.178	1	N/A	N/A	CC1CCC[C@H](O)CCCCCc2cc(O)cc(O)c2C(=O)O1	N/A	N/A	1	Positive	UPDATE-SINGLE-ANNOTATED-GOLD	Gold	7836	temp/spec-00018.mzML	lib-00010.mgf	0.742097	GNPS-NIH-CLINICALCOLLECTION1	36618.6	1213.36	5968.39	8	1.92889	323.185	325.114	0	temp/spec-00018.mzML7836	5	Creilly12/Vasaka_PAPER_1.mzML		1	1	DWTTZBARDOXEAM-TYZXPVIJSA-N	DWTTZBARDOXEAM	N/A	N/A	N/A	Macrolides	Zearalenones	Polyketides
CCMSLIB00000078917	"(7R)-7,15,17-trihydroxy-11-methyl-12-oxabicyclo[12.4.0]octadeca-1(14),15,17-trien-13-one"	LC-ESI	qTof	Commercial	Dorrestein	Garg_Neha	[M+H]	323.185	322.178	1	N/A	N/A	CC1CCC[C@H](O)CCCCCc2cc(O)cc(O)c2C(=O)O1	N/A	N/A	1	Positive	UPDATE-SINGLE-ANNOTATED-GOLD	Gold	1410	temp/spec-00024.mzML	lib-00010.mgf	0.72384	GNPS-NIH-CLINICALCOLLECTION1	3675.53	261.716	6036.47	6	1.9509	323.185	325.136	0	temp/spec-00024.mzML1410	5	Creilly12/Vasaka_SlowDDS_041123_003.mzML		1	1	DWTTZBARDOXEAM-TYZXPVIJSA-N	DWTTZBARDOXEAM	N/A	N/A	N/A	Macrolides	Zearalenones	Polyketides
CCMSLIB00005464833	"(R)-4-((3R,5S,8R,9S,10S,12R,13R,14S,17R)-3,12-dihydroxy-10,13-dimethylhexadecahydro-1H-cyclopenta[a]phenanthren-17-yl)pentanoic acid"	ESI	qTof	crude	Dorrestein	Emily Gentry	M+Na	415.282	392.293	1			C[C@@H]([C@H]1CC[C@]2([H])[C@]1(C)[C@H](O)C[C@@]3([H])[C@@]2([H])CC[C@]4([H])[C@]3(C)CC[C@@H](O)C4)CCC(O)=O	"InChI=1S/C24H40O4/c1-14(4-9-22(27)28)18-7-8-19-17-6-5-15-12-16(25)10-11-23(15,2)20(17)13-21(26)24(18,19)3/h14-21,25-26H,4-13H2,1-3H3,(H,27,28)/t14-,15+,16-,17+,18-,19+,20+,21-,23+,24-/m1/s1"	N/A	1	Positive	UPDATE-SINGLE-ANNOTATED-GOLD	Gold	8256	temp/spec-00018.mzML	lib-00023.mgf	0.827899	BILELIB19	151479	1276.88	2274.04	4	0.944366	415.282	414.338	0	temp/spec-00018.mzML8256	5	Creilly12/Vasaka_PAPER_1.mzML		0	0	KXGVEGMKQFWNSR-DNZDVJRKSA-N	KXGVEGMKQFWNSR	Lipids and lipid-like molecules	Steroids and steroid derivatives	Bile acids, alcohols and derivatives	Steroids	Cholane steroids	Terpenoids
CCMSLIB00005464833	"(R)-4-((3R,5S,8R,9S,10S,12R,13R,14S,17R)-3,12-dihydroxy-10,13-dimethylhexadecahydro-1H-cyclopenta[a]phenanthren-17-yl)pentanoic acid"	ESI	qTof	crude	Dorrestein	Emily Gentry	M+Na	415.282	392.293	1			C[C@@H]([C@H]1CC[C@]2([H])[C@]1(C)[C@H](O)C[C@@]3([H])[C@@]2([H])CC[C@]4([H])[C@]3(C)CC[C@@H](O)C4)CCC(O)=O	"InChI=1S/C24H40O4/c1-14(4-9-22(27)28)18-7-8-19-17-6-5-15-12-16(25)10-11-23(15,2)20(17)13-21(26)24(18,19)3/h14-21,25-26H,4-13H2,1-3H3,(H,27,28)/t14-,15+,16-,17+,18-,19+,20+,21-,23+,24-/m1/s1"	N/A	1	Positive	UPDATE-SINGLE-ANNOTATED-GOLD	Gold	8258	temp/spec-00018.mzML	lib-00023.mgf	0.834019	BILELIB19	143472	1277.18	2432.62	5	1.01022	415.282	414.272	0	temp/spec-00018.mzML8258	5	Creilly12/Vasaka_PAPER_1.mzML		0	0	KXGVEGMKQFWNSR-DNZDVJRKSA-N	KXGVEGMKQFWNSR	Lipids and lipid-like molecules	Steroids and steroid derivatives	Bile acids, alcohols and derivatives	Steroids	Cholane steroids	Terpenoids
CCMSLIB00005464833	"(R)-4-((3R,5S,8R,9S,10S,12R,13R,14S,17R)-3,12-dihydroxy-10,13-dimethylhexadecahydro-1H-cyclopenta[a]phenanthren-17-yl)pentanoic acid"	ESI	qTof	crude	Dorrestein	Emily Gentry	M+Na	415.282	392.293	1			C[C@@H]([C@H]1CC[C@]2([H])[C@]1(C)[C@H](O)C[C@@]3([H])[C@@]2([H])CC[C@]4([H])[C@]3(C)CC[C@@H](O)C4)CCC(O)=O	"InChI=1S/C24H40O4/c1-14(4-9-22(27)28)18-7-8-19-17-6-5-15-12-16(25)10-11-23(15,2)20(17)13-21(26)24(18,19)3/h14-21,25-26H,4-13H2,1-3H3,(H,27,28)/t14-,15+,16-,17+,18-,19+,20+,21-,23+,24-/m1/s1"	N/A	1	Positive	UPDATE-SINGLE-ANNOTATED-GOLD	Gold	8368	temp/spec-00018.mzML	lib-00023.mgf	0.829073	BILELIB19	104821	1293.87	2410.72	5	1.00113	415.282	414.281	0	temp/spec-00018.mzML8368	5	Creilly12/Vasaka_PAPER_1.mzML		0	0	KXGVEGMKQFWNSR-DNZDVJRKSA-N	KXGVEGMKQFWNSR	Lipids and lipid-like molecules	Steroids and steroid derivatives	Bile acids, alcohols and derivatives	Steroids	Cholane steroids	Terpenoids
CCMSLIB00005464833	"(R)-4-((3R,5S,8R,9S,10S,12R,13R,14S,17R)-3,12-dihydroxy-10,13-dimethylhexadecahydro-1H-cyclopenta[a]phenanthren-17-yl)pentanoic acid"	ESI	qTof	crude	Dorrestein	Emily Gentry	M+Na	415.282	392.293	1			C[C@@H]([C@H]1CC[C@]2([H])[C@]1(C)[C@H](O)C[C@@]3([H])[C@@]2([H])CC[C@]4([H])[C@]3(C)CC[C@@H](O)C4)CCC(O)=O	"InChI=1S/C24H40O4/c1-14(4-9-22(27)28)18-7-8-19-17-6-5-15-12-16(25)10-11-23(15,2)20(17)13-21(26)24(18,19)3/h14-21,25-26H,4-13H2,1-3H3,(H,27,28)/t14-,15+,16-,17+,18-,19+,20+,21-,23+,24-/m1/s1"	N/A	1	Positive	UPDATE-SINGLE-ANNOTATED-GOLD	Gold	8252	temp/spec-00018.mzML	lib-00023.mgf	0.827601	BILELIB19	150030	1276.27	2288.22	4	0.950256	415.282	414.332	0	temp/spec-00018.mzML8252	5	Creilly12/Vasaka_PAPER_1.mzML		0	0	KXGVEGMKQFWNSR-DNZDVJRKSA-N	KXGVEGMKQFWNSR	Lipids and lipid-like molecules	Steroids and steroid derivatives	Bile acids, alcohols and derivatives	Steroids	Cholane steroids	Terpenoids
CCMSLIB00005464833	"(R)-4-((3R,5S,8R,9S,10S,12R,13R,14S,17R)-3,12-dihydroxy-10,13-dimethylhexadecahydro-1H-cyclopenta[a]phenanthren-17-yl)pentanoic acid"	ESI	qTof	crude	Dorrestein	Emily Gentry	M+Na	415.282	392.293	1			C[C@@H]([C@H]1CC[C@]2([H])[C@]1(C)[C@H](O)C[C@@]3([H])[C@@]2([H])CC[C@]4([H])[C@]3(C)CC[C@@H](O)C4)CCC(O)=O	"InChI=1S/C24H40O4/c1-14(4-9-22(27)28)18-7-8-19-17-6-5-15-12-16(25)10-11-23(15,2)20(17)13-21(26)24(18,19)3/h14-21,25-26H,4-13H2,1-3H3,(H,27,28)/t14-,15+,16-,17+,18-,19+,20+,21-,23+,24-/m1/s1"	N/A	1	Positive	UPDATE-SINGLE-ANNOTATED-GOLD	Gold	8260	temp/spec-00018.mzML	lib-00023.mgf	0.835939	BILELIB19	134517	1277.49	2412.85	6	1.00201	415.282	414.28	0	temp/spec-00018.mzML8260	5	Creilly12/Vasaka_PAPER_1.mzML		0	0	KXGVEGMKQFWNSR-DNZDVJRKSA-N	KXGVEGMKQFWNSR	Lipids and lipid-like molecules	Steroids and steroid derivatives	Bile acids, alcohols and derivatives	Steroids	Cholane steroids	Terpenoids
CCMSLIB00005464833	"(R)-4-((3R,5S,8R,9S,10S,12R,13R,14S,17R)-3,12-dihydroxy-10,13-dimethylhexadecahydro-1H-cyclopenta[a]phenanthren-17-yl)pentanoic acid"	ESI	qTof	crude	Dorrestein	Emily Gentry	M+Na	415.282	392.293	1			C[C@@H]([C@H]1CC[C@]2([H])[C@]1(C)[C@H](O)C[C@@]3([H])[C@@]2([H])CC[C@]4([H])[C@]3(C)CC[C@@H](O)C4)CCC(O)=O	"InChI=1S/C24H40O4/c1-14(4-9-22(27)28)18-7-8-19-17-6-5-15-12-16(25)10-11-23(15,2)20(17)13-21(26)24(18,19)3/h14-21,25-26H,4-13H2,1-3H3,(H,27,28)/t14-,15+,16-,17+,18-,19+,20+,21-,23+,24-/m1/s1"	N/A	1	Positive	UPDATE-SINGLE-ANNOTATED-GOLD	Gold	8370	temp/spec-00018.mzML	lib-00023.mgf	0.824859	BILELIB19	96948.7	1294.18	2413.59	5	1.00232	415.282	414.28	0	temp/spec-00018.mzML8370	5	Creilly12/Vasaka_PAPER_1.mzML		0	0	KXGVEGMKQFWNSR-DNZDVJRKSA-N	KXGVEGMKQFWNSR	Lipids and lipid-like molecules	Steroids and steroid derivatives	Bile acids, alcohols and derivatives	Steroids	Cholane steroids	Terpenoids
CCMSLIB00005464833	"(R)-4-((3R,5S,8R,9S,10S,12R,13R,14S,17R)-3,12-dihydroxy-10,13-dimethylhexadecahydro-1H-cyclopenta[a]phenanthren-17-yl)pentanoic acid"	ESI	qTof	crude	Dorrestein	Emily Gentry	M+Na	415.282	392.293	1			C[C@@H]([C@H]1CC[C@]2([H])[C@]1(C)[C@H](O)C[C@@]3([H])[C@@]2([H])CC[C@]4([H])[C@]3(C)CC[C@@H](O)C4)CCC(O)=O	"InChI=1S/C24H40O4/c1-14(4-9-22(27)28)18-7-8-19-17-6-5-15-12-16(25)10-11-23(15,2)20(17)13-21(26)24(18,19)3/h14-21,25-26H,4-13H2,1-3H3,(H,27,28)/t14-,15+,16-,17+,18-,19+,20+,21-,23+,24-/m1/s1"	N/A	1	Positive	UPDATE-SINGLE-ANNOTATED-GOLD	Gold	8262	temp/spec-00018.mzML	lib-00023.mgf	0.835626	BILELIB19	127008	1277.8	2371.55	6	0.984863	415.282	414.297	0	temp/spec-00018.mzML8262	5	Creilly12/Vasaka_PAPER_1.mzML		0	0	KXGVEGMKQFWNSR-DNZDVJRKSA-N	KXGVEGMKQFWNSR	Lipids and lipid-like molecules	Steroids and steroid derivatives	Bile acids, alcohols and derivatives	Steroids	Cholane steroids	Terpenoids
CCMSLIB00005464833	"(R)-4-((3R,5S,8R,9S,10S,12R,13R,14S,17R)-3,12-dihydroxy-10,13-dimethylhexadecahydro-1H-cyclopenta[a]phenanthren-17-yl)pentanoic acid"	ESI	qTof	crude	Dorrestein	Emily Gentry	M+Na	415.282	392.293	1			C[C@@H]([C@H]1CC[C@]2([H])[C@]1(C)[C@H](O)C[C@@]3([H])[C@@]2([H])CC[C@]4([H])[C@]3(C)CC[C@@H](O)C4)CCC(O)=O	"InChI=1S/C24H40O4/c1-14(4-9-22(27)28)18-7-8-19-17-6-5-15-12-16(25)10-11-23(15,2)20(17)13-21(26)24(18,19)3/h14-21,25-26H,4-13H2,1-3H3,(H,27,28)/t14-,15+,16-,17+,18-,19+,20+,21-,23+,24-/m1/s1"	N/A	1	Positive	UPDATE-SINGLE-ANNOTATED-GOLD	Gold	8264	temp/spec-00018.mzML	lib-00023.mgf	0.833918	BILELIB19	116777	1278.1	2281.75	6	0.947571	415.282	414.334	0	temp/spec-00018.mzML8264	5	Creilly12/Vasaka_PAPER_1.mzML		0	0	KXGVEGMKQFWNSR-DNZDVJRKSA-N	KXGVEGMKQFWNSR	Lipids and lipid-like molecules	Steroids and steroid derivatives	Bile acids, alcohols and derivatives	Steroids	Cholane steroids	Terpenoids
CCMSLIB00005465687	"(R)-4-((3S,5S,7R,8R,9S,10S,13R,14S,17R)-3,7-dihydroxy-10,13-dimethylhexadecahydro-1H-cyclopenta[a]phenanthren-17-yl)pentanoic acid"	ESI	qTof	crude	Dorrestein	Emily Gentry	M+Na	415.282	392.293	1			[H][C@@]12[C@H](O)C[C@]3([H])C[C@@H](O)CC[C@]3(C)[C@H]1CC[C@@]4(C)[C@H]2CC[C@@H]4[C@@H](CCC(O)=O)C	"InChI=1S/C24H40O4/c1-14(4-7-21(27)28)17-5-6-18-22-19(9-11-24(17,18)3)23(2)10-8-16(25)12-15(23)13-20(22)26/h14-20,22,25-26H,4-13H2,1-3H3,(H,27,28)/t14-,15+,16+,17-,18+,19+,20-,22+,23+,24-/m1/s1"	N/A	1	Positive	UPDATE-SINGLE-ANNOTATED-GOLD	Gold	8260	temp/spec-00018.mzML	lib-00023.mgf	0.829889	BILELIB19	134517	1277.49	2412.85	5	1.00201	415.282	414.28	0	temp/spec-00018.mzML8260	5	Creilly12/Vasaka_PAPER_1.mzML		0	0	RUDATBOHQWOJDD-JGFDLHJZSA-N	RUDATBOHQWOJDD	Lipids and lipid-like molecules	Steroids and steroid derivatives	Bile acids, alcohols and derivatives	Steroids	Cholane steroids	Terpenoids
CCMSLIB00000579508	"0426_2,6-Dichlorobenzamide"	LC-ESI	Orbitrap	Commercial	CASMI	CASMI2016	M+H	189.982	0	1	N/A	5430	NC(=O)c1c(Cl)cccc1Cl	"InChI=1S/C7H5Cl2NO/c8-4-2-1-3-5(9)6(4)7(10)11/h1-3H,(H2,10,11)"	N/A	1	Positive	UPDATE-SINGLE-ANNOTATED-GOLD	Gold	2954	temp/spec-00008.mzML	lib-00001.mgf	0.83863	CASMI	100853	940.647	4671.24	4	0.887451	189.982	189.095	0	temp/spec-00008.mzML2954	5	Creilly12/Vasaka_929_10xPOS_20211001114150.mzML		0	0	JHSPCUHPSIUQRB-UHFFFAOYSA-N	JHSPCUHPSIUQRB	Benzenoids	Benzene and substituted derivatives	Benzoic acids and derivatives			Alkaloids
CCMSLIB00000579508	"0426_2,6-Dichlorobenzamide"	LC-ESI	Orbitrap	Commercial	CASMI	CASMI2016	M+H	189.982	0	1	N/A	5430	NC(=O)c1c(Cl)cccc1Cl	"InChI=1S/C7H5Cl2NO/c8-4-2-1-3-5(9)6(4)7(10)11/h1-3H,(H2,10,11)"	N/A	1	Positive	UPDATE-SINGLE-ANNOTATED-GOLD	Gold	5173	temp/spec-00023.mzML	lib-00001.mgf	0.775237	CASMI	269184	865.707	5048.89	4	0.959198	189.982	190.941	0	temp/spec-00023.mzML5173	5	Creilly12/Vasaka_SlowDDS_041123_002.mzML		0	0	JHSPCUHPSIUQRB-UHFFFAOYSA-N	JHSPCUHPSIUQRB	Benzenoids	Benzene and substituted derivatives	Benzoic acids and derivatives			Alkaloids
CCMSLIB00000579508	"0426_2,6-Dichlorobenzamide"	LC-ESI	Orbitrap	Commercial	CASMI	CASMI2016	M+H	189.982	0	1	N/A	5430	NC(=O)c1c(Cl)cccc1Cl	"InChI=1S/C7H5Cl2NO/c8-4-2-1-3-5(9)6(4)7(10)11/h1-3H,(H2,10,11)"	N/A	1	Positive	UPDATE-SINGLE-ANNOTATED-GOLD	Gold	5170	temp/spec-00023.mzML	lib-00001.mgf	0.773612	CASMI	257652	865.197	5115.63	4	0.971878	189.982	190.954	0	temp/spec-00023.mzML5170	5	Creilly12/Vasaka_SlowDDS_041123_002.mzML		0	0	JHSPCUHPSIUQRB-UHFFFAOYSA-N	JHSPCUHPSIUQRB	Benzenoids	Benzene and substituted derivatives	Benzoic acids and derivatives			Alkaloids
CCMSLIB00000579508	"0426_2,6-Dichlorobenzamide"	LC-ESI	Orbitrap	Commercial	CASMI	CASMI2016	M+H	189.982	0	1	N/A	5430	NC(=O)c1c(Cl)cccc1Cl	"InChI=1S/C7H5Cl2NO/c8-4-2-1-3-5(9)6(4)7(10)11/h1-3H,(H2,10,11)"	N/A	1	Positive	UPDATE-SINGLE-ANNOTATED-GOLD	Gold	4999	temp/spec-00024.mzML	lib-00001.mgf	0.778613	CASMI	246047	918.632	5366.46	4	1.01953	189.982	191.002	0	temp/spec-00024.mzML4999	5	Creilly12/Vasaka_SlowDDS_041123_003.mzML		0	0	JHSPCUHPSIUQRB-UHFFFAOYSA-N	JHSPCUHPSIUQRB	Benzenoids	Benzene and substituted derivatives	Benzoic acids and derivatives			Alkaloids
CCMSLIB00000579508	"0426_2,6-Dichlorobenzamide"	LC-ESI	Orbitrap	Commercial	CASMI	CASMI2016	M+H	189.982	0	1	N/A	5430	NC(=O)c1c(Cl)cccc1Cl	"InChI=1S/C7H5Cl2NO/c8-4-2-1-3-5(9)6(4)7(10)11/h1-3H,(H2,10,11)"	N/A	1	Positive	UPDATE-SINGLE-ANNOTATED-GOLD	Gold	4391	temp/spec-00023.mzML	lib-00001.mgf	0.854172	CASMI	45742.6	735.012	4872.83	4	0.925751	189.982	190.908	0	temp/spec-00023.mzML4391	5	Creilly12/Vasaka_SlowDDS_041123_002.mzML		0	0	JHSPCUHPSIUQRB-UHFFFAOYSA-N	JHSPCUHPSIUQRB	Benzenoids	Benzene and substituted derivatives	Benzoic acids and derivatives			Alkaloids
CCMSLIB00000579508	"0426_2,6-Dichlorobenzamide"	LC-ESI	Orbitrap	Commercial	CASMI	CASMI2016	M+H	189.982	0	1	N/A	5430	NC(=O)c1c(Cl)cccc1Cl	"InChI=1S/C7H5Cl2NO/c8-4-2-1-3-5(9)6(4)7(10)11/h1-3H,(H2,10,11)"	N/A	1	Positive	UPDATE-SINGLE-ANNOTATED-GOLD	Gold	4186	temp/spec-00018.mzML	lib-00001.mgf	0.950384	CASMI	955777	650.069	5308.79	4	1.00858	189.982	188.973	0	temp/spec-00018.mzML4186	5	Creilly12/Vasaka_PAPER_1.mzML		0	0	JHSPCUHPSIUQRB-UHFFFAOYSA-N	JHSPCUHPSIUQRB	Benzenoids	Benzene and substituted derivatives	Benzoic acids and derivatives			Alkaloids
CCMSLIB00000579508	"0426_2,6-Dichlorobenzamide"	LC-ESI	Orbitrap	Commercial	CASMI	CASMI2016	M+H	189.982	0	1	N/A	5430	NC(=O)c1c(Cl)cccc1Cl	"InChI=1S/C7H5Cl2NO/c8-4-2-1-3-5(9)6(4)7(10)11/h1-3H,(H2,10,11)"	N/A	1	Positive	UPDATE-SINGLE-ANNOTATED-GOLD	Gold	1405	temp/spec-00008.mzML	lib-00001.mgf	0.767525	CASMI	345441	435.052	5612.63	4	1141.31	189.982	191.048	7	temp/spec-00008.mzML1405	5	Creilly12/Vasaka_929_10xPOS_20211001114150.mzML		0	0	JHSPCUHPSIUQRB-UHFFFAOYSA-N	JHSPCUHPSIUQRB	Benzenoids	Benzene and substituted derivatives	Benzoic acids and derivatives			Alkaloids
CCMSLIB00000579508	"0426_2,6-Dichlorobenzamide"	LC-ESI	Orbitrap	Commercial	CASMI	CASMI2016	M+H	189.982	0	1	N/A	5430	NC(=O)c1c(Cl)cccc1Cl	"InChI=1S/C7H5Cl2NO/c8-4-2-1-3-5(9)6(4)7(10)11/h1-3H,(H2,10,11)"	N/A	1	Positive	UPDATE-SINGLE-ANNOTATED-GOLD	Gold	5003	temp/spec-00024.mzML	lib-00001.mgf	0.77923	CASMI	270837	919.36	5342.05	4	1.01489	189.982	190.997	0	temp/spec-00024.mzML5003	5	Creilly12/Vasaka_SlowDDS_041123_003.mzML		0	0	JHSPCUHPSIUQRB-UHFFFAOYSA-N	JHSPCUHPSIUQRB	Benzenoids	Benzene and substituted derivatives	Benzoic acids and derivatives			Alkaloids
CCMSLIB00000579508	"0426_2,6-Dichlorobenzamide"	LC-ESI	Orbitrap	Commercial	CASMI	CASMI2016	M+H	189.982	0	1	N/A	5430	NC(=O)c1c(Cl)cccc1Cl	"InChI=1S/C7H5Cl2NO/c8-4-2-1-3-5(9)6(4)7(10)11/h1-3H,(H2,10,11)"	N/A	1	Positive	UPDATE-SINGLE-ANNOTATED-GOLD	Gold	1413	temp/spec-00008.mzML	lib-00001.mgf	0.7719	CASMI	328494	438.071	5558.42	4	1141.24	189.982	191.038	7	temp/spec-00008.mzML1413	5	Creilly12/Vasaka_929_10xPOS_20211001114150.mzML		0	0	JHSPCUHPSIUQRB-UHFFFAOYSA-N	JHSPCUHPSIUQRB	Benzenoids	Benzene and substituted derivatives	Benzoic acids and derivatives			Alkaloids
CCMSLIB00000579508	"0426_2,6-Dichlorobenzamide"	LC-ESI	Orbitrap	Commercial	CASMI	CASMI2016	M+H	189.982	0	1	N/A	5430	NC(=O)c1c(Cl)cccc1Cl	"InChI=1S/C7H5Cl2NO/c8-4-2-1-3-5(9)6(4)7(10)11/h1-3H,(H2,10,11)"	N/A	1	Positive	UPDATE-SINGLE-ANNOTATED-GOLD	Gold	5031	temp/spec-00024.mzML	lib-00001.mgf	0.776601	CASMI	275201	924.435	5583.8	4	1.06082	189.982	191.043	0	temp/spec-00024.mzML5031	5	Creilly12/Vasaka_SlowDDS_041123_003.mzML		0	0	JHSPCUHPSIUQRB-UHFFFAOYSA-N	JHSPCUHPSIUQRB	Benzenoids	Benzene and substituted derivatives	Benzoic acids and derivatives			Alkaloids
CCMSLIB00000579508	"0426_2,6-Dichlorobenzamide"	LC-ESI	Orbitrap	Commercial	CASMI	CASMI2016	M+H	189.982	0	1	N/A	5430	NC(=O)c1c(Cl)cccc1Cl	"InChI=1S/C7H5Cl2NO/c8-4-2-1-3-5(9)6(4)7(10)11/h1-3H,(H2,10,11)"	N/A	1	Positive	UPDATE-SINGLE-ANNOTATED-GOLD	Gold	4384	temp/spec-00023.mzML	lib-00001.mgf	0.825952	CASMI	56162.6	733.902	4988.25	4	0.947678	189.982	190.93	0	temp/spec-00023.mzML4384	5	Creilly12/Vasaka_SlowDDS_041123_002.mzML		0	0	JHSPCUHPSIUQRB-UHFFFAOYSA-N	JHSPCUHPSIUQRB	Benzenoids	Benzene and substituted derivatives	Benzoic acids and derivatives			Alkaloids
CCMSLIB00000579508	"0426_2,6-Dichlorobenzamide"	LC-ESI	Orbitrap	Commercial	CASMI	CASMI2016	M+H	189.982	0	1	N/A	5430	NC(=O)c1c(Cl)cccc1Cl	"InChI=1S/C7H5Cl2NO/c8-4-2-1-3-5(9)6(4)7(10)11/h1-3H,(H2,10,11)"	N/A	1	Positive	UPDATE-SINGLE-ANNOTATED-GOLD	Gold	5001	temp/spec-00024.mzML	lib-00001.mgf	0.777355	CASMI	262101	918.997	5442.92	4	1.03406	189.982	191.016	0	temp/spec-00024.mzML5001	5	Creilly12/Vasaka_SlowDDS_041123_003.mzML		0	0	JHSPCUHPSIUQRB-UHFFFAOYSA-N	JHSPCUHPSIUQRB	Benzenoids	Benzene and substituted derivatives	Benzoic acids and derivatives			Alkaloids
CCMSLIB00000579508	"0426_2,6-Dichlorobenzamide"	LC-ESI	Orbitrap	Commercial	CASMI	CASMI2016	M+H	189.982	0	1	N/A	5430	NC(=O)c1c(Cl)cccc1Cl	"InChI=1S/C7H5Cl2NO/c8-4-2-1-3-5(9)6(4)7(10)11/h1-3H,(H2,10,11)"	N/A	1	Positive	UPDATE-SINGLE-ANNOTATED-GOLD	Gold	5165	temp/spec-00023.mzML	lib-00001.mgf	0.782839	CASMI	245351	864.357	5069.21	4	0.963058	189.982	190.945	0	temp/spec-00023.mzML5165	5	Creilly12/Vasaka_SlowDDS_041123_002.mzML		0	0	JHSPCUHPSIUQRB-UHFFFAOYSA-N	JHSPCUHPSIUQRB	Benzenoids	Benzene and substituted derivatives	Benzoic acids and derivatives			Alkaloids
CCMSLIB00000579508	"0426_2,6-Dichlorobenzamide"	LC-ESI	Orbitrap	Commercial	CASMI	CASMI2016	M+H	189.982	0	1	N/A	5430	NC(=O)c1c(Cl)cccc1Cl	"InChI=1S/C7H5Cl2NO/c8-4-2-1-3-5(9)6(4)7(10)11/h1-3H,(H2,10,11)"	N/A	1	Positive	UPDATE-SINGLE-ANNOTATED-GOLD	Gold	4229	temp/spec-00024.mzML	lib-00001.mgf	0.84717	CASMI	106366	782.303	5618.98	4	1.0675	189.982	191.049	0	temp/spec-00024.mzML4229	5	Creilly12/Vasaka_SlowDDS_041123_003.mzML		0	0	JHSPCUHPSIUQRB-UHFFFAOYSA-N	JHSPCUHPSIUQRB	Benzenoids	Benzene and substituted derivatives	Benzoic acids and derivatives			Alkaloids
CCMSLIB00000579508	"0426_2,6-Dichlorobenzamide"	LC-ESI	Orbitrap	Commercial	CASMI	CASMI2016	M+H	189.982	0	1	N/A	5430	NC(=O)c1c(Cl)cccc1Cl	"InChI=1S/C7H5Cl2NO/c8-4-2-1-3-5(9)6(4)7(10)11/h1-3H,(H2,10,11)"	N/A	1	Positive	UPDATE-SINGLE-ANNOTATED-GOLD	Gold	7538	temp/spec-00023.mzML	lib-00001.mgf	0.978831	CASMI	222340	1263.56	5229.76	4	0.993561	189.982	188.988	0	temp/spec-00023.mzML7538	5	Creilly12/Vasaka_SlowDDS_041123_002.mzML		0	0	JHSPCUHPSIUQRB-UHFFFAOYSA-N	JHSPCUHPSIUQRB	Benzenoids	Benzene and substituted derivatives	Benzoic acids and derivatives			Alkaloids
CCMSLIB00010113136	"1-({[2-(2-furylmethyl)-5-methylpyrrolidinyl]amino}methylene)-7-[8-({[2-(2-fury lmethyl)pyrrolidinyl]amino}methylene)-1,6-dihydroxy-3-methyl-5-(methylethyl)-7 -oxo(2-naphthyl)]-3,8-dihydroxy-6-methyl-4-(methylethyl)naphthalen-2-one CollisionEnergy:102040"	LC-ESI	Orbitrap	Commercial	Trent Northen	JGI	M+2H]	415.212	0	1	N/A	N/A	Cc1cc2c(c(O)c1-c1c(C)cc3c(c1O)C(=CNN1C(C)CCC1Cc1ccco1)C(=O)C(O)=C3C(C)C)C(=CNN1CCCC1Cc1ccco1)C(=O)C(O)=C2C(C)C	"InChI=1S/C49H56N4O8/c1-25(2)38-34-19-27(5)40(46(56)42(34)36(44(54)48(38)58)23-50-52-16-8-11-30(52)21-32-12-9-17-60-32)41-28(6)20-35-39(26(3)4)49(59)45(55)37(43(35)47(41)57)24-51-53-29(7)14-15-31(53)22-33-13-10-18-61-33/h9-10,12-13,17-20,23-26,29-31,50-51,56-59H,8,11,14-16,21-22H2,1-7H3/b36-23-,37-24-"	N/A	3	Positive	UPDATE-SINGLE-ANNOTATED-BRONZE	Bronze	14494	temp/spec-00024.mzML	lib-00011.mgf	0.700869	BERKELEY-LAB	30119.7	2612.16	61.151	7	0.0253906	415.212	415.187	0	temp/spec-00024.mzML14494	2	Creilly12/Vasaka_SlowDDS_041123_003.mzML		0	0	OZMHKRBQDGOIDU-UHFFFAOYSA-N	OZMHKRBQDGOIDU	N/A	N/A	N/A
CCMSLIB00010113136	"1-({[2-(2-furylmethyl)-5-methylpyrrolidinyl]amino}methylene)-7-[8-({[2-(2-fury lmethyl)pyrrolidinyl]amino}methylene)-1,6-dihydroxy-3-methyl-5-(methylethyl)-7 -oxo(2-naphthyl)]-3,8-dihydroxy-6-methyl-4-(methylethyl)naphthalen-2-one CollisionEnergy:102040"	LC-ESI	Orbitrap	Commercial	Trent Northen	JGI	M+2H]	415.212	0	1	N/A	N/A	Cc1cc2c(c(O)c1-c1c(C)cc3c(c1O)C(=CNN1C(C)CCC1Cc1ccco1)C(=O)C(O)=C3C(C)C)C(=CNN1CCCC1Cc1ccco1)C(=O)C(O)=C2C(C)C	"InChI=1S/C49H56N4O8/c1-25(2)38-34-19-27(5)40(46(56)42(34)36(44(54)48(38)58)23-50-52-16-8-11-30(52)21-32-12-9-17-60-32)41-28(6)20-35-39(26(3)4)49(59)45(55)37(43(35)47(41)57)24-51-53-29(7)14-15-31(53)22-33-13-10-18-61-33/h9-10,12-13,17-20,23-26,29-31,50-51,56-59H,8,11,14-16,21-22H2,1-7H3/b36-23-,37-24-"	N/A	3	Positive	UPDATE-SINGLE-ANNOTATED-BRONZE	Bronze	14489	temp/spec-00024.mzML	lib-00011.mgf	0.720261	BERKELEY-LAB	20737.7	2611.26	6.90889	7	0.00286865	415.212	415.209	0	temp/spec-00024.mzML14489	2	Creilly12/Vasaka_SlowDDS_041123_003.mzML		0	0	OZMHKRBQDGOIDU-UHFFFAOYSA-N	OZMHKRBQDGOIDU	N/A	N/A	N/A
CCMSLIB00010113136	"1-({[2-(2-furylmethyl)-5-methylpyrrolidinyl]amino}methylene)-7-[8-({[2-(2-fury lmethyl)pyrrolidinyl]amino}methylene)-1,6-dihydroxy-3-methyl-5-(methylethyl)-7 -oxo(2-naphthyl)]-3,8-dihydroxy-6-methyl-4-(methylethyl)naphthalen-2-one CollisionEnergy:102040"	LC-ESI	Orbitrap	Commercial	Trent Northen	JGI	M+2H]	415.212	0	1	N/A	N/A	Cc1cc2c(c(O)c1-c1c(C)cc3c(c1O)C(=CNN1C(C)CCC1Cc1ccco1)C(=O)C(O)=C3C(C)C)C(=CNN1CCCC1Cc1ccco1)C(=O)C(O)=C2C(C)C	"InChI=1S/C49H56N4O8/c1-25(2)38-34-19-27(5)40(46(56)42(34)36(44(54)48(38)58)23-50-52-16-8-11-30(52)21-32-12-9-17-60-32)41-28(6)20-35-39(26(3)4)49(59)45(55)37(43(35)47(41)57)24-51-53-29(7)14-15-31(53)22-33-13-10-18-61-33/h9-10,12-13,17-20,23-26,29-31,50-51,56-59H,8,11,14-16,21-22H2,1-7H3/b36-23-,37-24-"	N/A	3	Positive	UPDATE-SINGLE-ANNOTATED-BRONZE	Bronze	14523	temp/spec-00024.mzML	lib-00011.mgf	0.702693	BERKELEY-LAB	13423.8	2617.49	36.9699	6	0.0153503	415.212	415.227	0	temp/spec-00024.mzML14523	2	Creilly12/Vasaka_SlowDDS_041123_003.mzML		0	0	OZMHKRBQDGOIDU-UHFFFAOYSA-N	OZMHKRBQDGOIDU	N/A	N/A	N/A
CCMSLIB00010113136	"1-({[2-(2-furylmethyl)-5-methylpyrrolidinyl]amino}methylene)-7-[8-({[2-(2-fury lmethyl)pyrrolidinyl]amino}methylene)-1,6-dihydroxy-3-methyl-5-(methylethyl)-7 -oxo(2-naphthyl)]-3,8-dihydroxy-6-methyl-4-(methylethyl)naphthalen-2-one CollisionEnergy:102040"	LC-ESI	Orbitrap	Commercial	Trent Northen	JGI	M+2H]	415.212	0	1	N/A	N/A	Cc1cc2c(c(O)c1-c1c(C)cc3c(c1O)C(=CNN1C(C)CCC1Cc1ccco1)C(=O)C(O)=C3C(C)C)C(=CNN1CCCC1Cc1ccco1)C(=O)C(O)=C2C(C)C	"InChI=1S/C49H56N4O8/c1-25(2)38-34-19-27(5)40(46(56)42(34)36(44(54)48(38)58)23-50-52-16-8-11-30(52)21-32-12-9-17-60-32)41-28(6)20-35-39(26(3)4)49(59)45(55)37(43(35)47(41)57)24-51-53-29(7)14-15-31(53)22-33-13-10-18-61-33/h9-10,12-13,17-20,23-26,29-31,50-51,56-59H,8,11,14-16,21-22H2,1-7H3/b36-23-,37-24-"	N/A	3	Positive	UPDATE-SINGLE-ANNOTATED-BRONZE	Bronze	7870	temp/spec-00014.mzML	lib-00011.mgf	0.739424	BERKELEY-LAB	56634.1	1313.56	68.7214	7	0.0285339	415.212	415.183	0	temp/spec-00014.mzML7870	2	Creilly12/Vasaka_ESI_TP_001.mzML		0	0	OZMHKRBQDGOIDU-UHFFFAOYSA-N	OZMHKRBQDGOIDU	N/A	N/A	N/A
CCMSLIB00010113136	"1-({[2-(2-furylmethyl)-5-methylpyrrolidinyl]amino}methylene)-7-[8-({[2-(2-fury lmethyl)pyrrolidinyl]amino}methylene)-1,6-dihydroxy-3-methyl-5-(methylethyl)-7 -oxo(2-naphthyl)]-3,8-dihydroxy-6-methyl-4-(methylethyl)naphthalen-2-one CollisionEnergy:102040"	LC-ESI	Orbitrap	Commercial	Trent Northen	JGI	M+2H]	415.212	0	1	N/A	N/A	Cc1cc2c(c(O)c1-c1c(C)cc3c(c1O)C(=CNN1C(C)CCC1Cc1ccco1)C(=O)C(O)=C3C(C)C)C(=CNN1CCCC1Cc1ccco1)C(=O)C(O)=C2C(C)C	"InChI=1S/C49H56N4O8/c1-25(2)38-34-19-27(5)40(46(56)42(34)36(44(54)48(38)58)23-50-52-16-8-11-30(52)21-32-12-9-17-60-32)41-28(6)20-35-39(26(3)4)49(59)45(55)37(43(35)47(41)57)24-51-53-29(7)14-15-31(53)22-33-13-10-18-61-33/h9-10,12-13,17-20,23-26,29-31,50-51,56-59H,8,11,14-16,21-22H2,1-7H3/b36-23-,37-24-"	N/A	3	Positive	UPDATE-SINGLE-ANNOTATED-BRONZE	Bronze	7858	temp/spec-00021.mzML	lib-00011.mgf	0.71361	BERKELEY-LAB	17664.1	1311.86	40.1303	6	0.0166626	415.212	415.195	0	temp/spec-00021.mzML7858	2	Creilly12/Vasaka_Positive_2pt5mgmL.mzML		0	0	OZMHKRBQDGOIDU-UHFFFAOYSA-N	OZMHKRBQDGOIDU	N/A	N/A	N/A
CCMSLIB00010113136	"1-({[2-(2-furylmethyl)-5-methylpyrrolidinyl]amino}methylene)-7-[8-({[2-(2-fury lmethyl)pyrrolidinyl]amino}methylene)-1,6-dihydroxy-3-methyl-5-(methylethyl)-7 -oxo(2-naphthyl)]-3,8-dihydroxy-6-methyl-4-(methylethyl)naphthalen-2-one CollisionEnergy:102040"	LC-ESI	Orbitrap	Commercial	Trent Northen	JGI	M+2H]	415.212	0	1	N/A	N/A	Cc1cc2c(c(O)c1-c1c(C)cc3c(c1O)C(=CNN1C(C)CCC1Cc1ccco1)C(=O)C(O)=C3C(C)C)C(=CNN1CCCC1Cc1ccco1)C(=O)C(O)=C2C(C)C	"InChI=1S/C49H56N4O8/c1-25(2)38-34-19-27(5)40(46(56)42(34)36(44(54)48(38)58)23-50-52-16-8-11-30(52)21-32-12-9-17-60-32)41-28(6)20-35-39(26(3)4)49(59)45(55)37(43(35)47(41)57)24-51-53-29(7)14-15-31(53)22-33-13-10-18-61-33/h9-10,12-13,17-20,23-26,29-31,50-51,56-59H,8,11,14-16,21-22H2,1-7H3/b36-23-,37-24-"	N/A	3	Positive	UPDATE-SINGLE-ANNOTATED-BRONZE	Bronze	7862	temp/spec-00021.mzML	lib-00011.mgf	0.71027	BERKELEY-LAB	18282.4	1312.51	3.82194	6	0.00158691	415.212	415.21	0	temp/spec-00021.mzML7862	2	Creilly12/Vasaka_Positive_2pt5mgmL.mzML		0	0	OZMHKRBQDGOIDU-UHFFFAOYSA-N	OZMHKRBQDGOIDU	N/A	N/A	N/A
CCMSLIB00010113136	"1-({[2-(2-furylmethyl)-5-methylpyrrolidinyl]amino}methylene)-7-[8-({[2-(2-fury lmethyl)pyrrolidinyl]amino}methylene)-1,6-dihydroxy-3-methyl-5-(methylethyl)-7 -oxo(2-naphthyl)]-3,8-dihydroxy-6-methyl-4-(methylethyl)naphthalen-2-one CollisionEnergy:102040"	LC-ESI	Orbitrap	Commercial	Trent Northen	JGI	M+2H]	415.212	0	1	N/A	N/A	Cc1cc2c(c(O)c1-c1c(C)cc3c(c1O)C(=CNN1C(C)CCC1Cc1ccco1)C(=O)C(O)=C3C(C)C)C(=CNN1CCCC1Cc1ccco1)C(=O)C(O)=C2C(C)C	"InChI=1S/C49H56N4O8/c1-25(2)38-34-19-27(5)40(46(56)42(34)36(44(54)48(38)58)23-50-52-16-8-11-30(52)21-32-12-9-17-60-32)41-28(6)20-35-39(26(3)4)49(59)45(55)37(43(35)47(41)57)24-51-53-29(7)14-15-31(53)22-33-13-10-18-61-33/h9-10,12-13,17-20,23-26,29-31,50-51,56-59H,8,11,14-16,21-22H2,1-7H3/b36-23-,37-24-"	N/A	3	Positive	UPDATE-SINGLE-ANNOTATED-BRONZE	Bronze	15505	temp/spec-00023.mzML	lib-00011.mgf	0.716202	BERKELEY-LAB	91902.4	2614.71	193.081	6	0.0801697	415.212	415.132	0	temp/spec-00023.mzML15505	2	Creilly12/Vasaka_SlowDDS_041123_002.mzML		0	0	OZMHKRBQDGOIDU-UHFFFAOYSA-N	OZMHKRBQDGOIDU	N/A	N/A	N/A
CCMSLIB00010113136	"1-({[2-(2-furylmethyl)-5-methylpyrrolidinyl]amino}methylene)-7-[8-({[2-(2-fury lmethyl)pyrrolidinyl]amino}methylene)-1,6-dihydroxy-3-methyl-5-(methylethyl)-7 -oxo(2-naphthyl)]-3,8-dihydroxy-6-methyl-4-(methylethyl)naphthalen-2-one CollisionEnergy:102040"	LC-ESI	Orbitrap	Commercial	Trent Northen	JGI	M+2H]	415.212	0	1	N/A	N/A	Cc1cc2c(c(O)c1-c1c(C)cc3c(c1O)C(=CNN1C(C)CCC1Cc1ccco1)C(=O)C(O)=C3C(C)C)C(=CNN1CCCC1Cc1ccco1)C(=O)C(O)=C2C(C)C	"InChI=1S/C49H56N4O8/c1-25(2)38-34-19-27(5)40(46(56)42(34)36(44(54)48(38)58)23-50-52-16-8-11-30(52)21-32-12-9-17-60-32)41-28(6)20-35-39(26(3)4)49(59)45(55)37(43(35)47(41)57)24-51-53-29(7)14-15-31(53)22-33-13-10-18-61-33/h9-10,12-13,17-20,23-26,29-31,50-51,56-59H,8,11,14-16,21-22H2,1-7H3/b36-23-,37-24-"	N/A	3	Positive	UPDATE-SINGLE-ANNOTATED-BRONZE	Bronze	7866	temp/spec-00014.mzML	lib-00011.mgf	0.719674	BERKELEY-LAB	48451.6	1312.92	68.2804	6	0.0283508	415.212	415.24	0	temp/spec-00014.mzML7866	3	Creilly12/Vasaka_ESI_TP_001.mzML		0	0	OZMHKRBQDGOIDU-UHFFFAOYSA-N	OZMHKRBQDGOIDU	N/A	N/A	N/A
CCMSLIB00010113136	"1-({[2-(2-furylmethyl)-5-methylpyrrolidinyl]amino}methylene)-7-[8-({[2-(2-fury lmethyl)pyrrolidinyl]amino}methylene)-1,6-dihydroxy-3-methyl-5-(methylethyl)-7 -oxo(2-naphthyl)]-3,8-dihydroxy-6-methyl-4-(methylethyl)naphthalen-2-one CollisionEnergy:102040"	LC-ESI	Orbitrap	Commercial	Trent Northen	JGI	M+2H]	415.212	0	1	N/A	N/A	Cc1cc2c(c(O)c1-c1c(C)cc3c(c1O)C(=CNN1C(C)CCC1Cc1ccco1)C(=O)C(O)=C3C(C)C)C(=CNN1CCCC1Cc1ccco1)C(=O)C(O)=C2C(C)C	"InChI=1S/C49H56N4O8/c1-25(2)38-34-19-27(5)40(46(56)42(34)36(44(54)48(38)58)23-50-52-16-8-11-30(52)21-32-12-9-17-60-32)41-28(6)20-35-39(26(3)4)49(59)45(55)37(43(35)47(41)57)24-51-53-29(7)14-15-31(53)22-33-13-10-18-61-33/h9-10,12-13,17-20,23-26,29-31,50-51,56-59H,8,11,14-16,21-22H2,1-7H3/b36-23-,37-24-"	N/A	3	Positive	UPDATE-SINGLE-ANNOTATED-BRONZE	Bronze	7874	temp/spec-00014.mzML	lib-00011.mgf	0.728775	BERKELEY-LAB	62289	1314.19	43.8788	6	0.018219	415.212	415.194	0	temp/spec-00014.mzML7874	2	Creilly12/Vasaka_ESI_TP_001.mzML		0	0	OZMHKRBQDGOIDU-UHFFFAOYSA-N	OZMHKRBQDGOIDU	N/A	N/A	N/A
CCMSLIB00010113136	"1-({[2-(2-furylmethyl)-5-methylpyrrolidinyl]amino}methylene)-7-[8-({[2-(2-fury lmethyl)pyrrolidinyl]amino}methylene)-1,6-dihydroxy-3-methyl-5-(methylethyl)-7 -oxo(2-naphthyl)]-3,8-dihydroxy-6-methyl-4-(methylethyl)naphthalen-2-one CollisionEnergy:102040"	LC-ESI	Orbitrap	Commercial	Trent Northen	JGI	M+2H]	415.212	0	1	N/A	N/A	Cc1cc2c(c(O)c1-c1c(C)cc3c(c1O)C(=CNN1C(C)CCC1Cc1ccco1)C(=O)C(O)=C3C(C)C)C(=CNN1CCCC1Cc1ccco1)C(=O)C(O)=C2C(C)C	"InChI=1S/C49H56N4O8/c1-25(2)38-34-19-27(5)40(46(56)42(34)36(44(54)48(38)58)23-50-52-16-8-11-30(52)21-32-12-9-17-60-32)41-28(6)20-35-39(26(3)4)49(59)45(55)37(43(35)47(41)57)24-51-53-29(7)14-15-31(53)22-33-13-10-18-61-33/h9-10,12-13,17-20,23-26,29-31,50-51,56-59H,8,11,14-16,21-22H2,1-7H3/b36-23-,37-24-"	N/A	3	Positive	UPDATE-SINGLE-ANNOTATED-BRONZE	Bronze	7886	temp/spec-00014.mzML	lib-00011.mgf	0.718643	BERKELEY-LAB	40373.1	1316.08	30.7225	6	0.0127563	415.212	415.199	0	temp/spec-00014.mzML7886	2	Creilly12/Vasaka_ESI_TP_001.mzML		0	0	OZMHKRBQDGOIDU-UHFFFAOYSA-N	OZMHKRBQDGOIDU	N/A	N/A	N/A
CCMSLIB00010113136	"1-({[2-(2-furylmethyl)-5-methylpyrrolidinyl]amino}methylene)-7-[8-({[2-(2-fury lmethyl)pyrrolidinyl]amino}methylene)-1,6-dihydroxy-3-methyl-5-(methylethyl)-7 -oxo(2-naphthyl)]-3,8-dihydroxy-6-methyl-4-(methylethyl)naphthalen-2-one CollisionEnergy:102040"	LC-ESI	Orbitrap	Commercial	Trent Northen	JGI	M+2H]	415.212	0	1	N/A	N/A	Cc1cc2c(c(O)c1-c1c(C)cc3c(c1O)C(=CNN1C(C)CCC1Cc1ccco1)C(=O)C(O)=C3C(C)C)C(=CNN1CCCC1Cc1ccco1)C(=O)C(O)=C2C(C)C	"InChI=1S/C49H56N4O8/c1-25(2)38-34-19-27(5)40(46(56)42(34)36(44(54)48(38)58)23-50-52-16-8-11-30(52)21-32-12-9-17-60-32)41-28(6)20-35-39(26(3)4)49(59)45(55)37(43(35)47(41)57)24-51-53-29(7)14-15-31(53)22-33-13-10-18-61-33/h9-10,12-13,17-20,23-26,29-31,50-51,56-59H,8,11,14-16,21-22H2,1-7H3/b36-23-,37-24-"	N/A	3	Positive	UPDATE-SINGLE-ANNOTATED-BRONZE	Bronze	7878	temp/spec-00014.mzML	lib-00011.mgf	0.752391	BERKELEY-LAB	61053.3	1314.82	62.8415	7	0.0260925	415.212	415.186	0	temp/spec-00014.mzML7878	2	Creilly12/Vasaka_ESI_TP_001.mzML		0	0	OZMHKRBQDGOIDU-UHFFFAOYSA-N	OZMHKRBQDGOIDU	N/A	N/A	N/A
CCMSLIB00010113136	"1-({[2-(2-furylmethyl)-5-methylpyrrolidinyl]amino}methylene)-7-[8-({[2-(2-fury lmethyl)pyrrolidinyl]amino}methylene)-1,6-dihydroxy-3-methyl-5-(methylethyl)-7 -oxo(2-naphthyl)]-3,8-dihydroxy-6-methyl-4-(methylethyl)naphthalen-2-one CollisionEnergy:102040"	LC-ESI	Orbitrap	Commercial	Trent Northen	JGI	M+2H]	415.212	0	1	N/A	N/A	Cc1cc2c(c(O)c1-c1c(C)cc3c(c1O)C(=CNN1C(C)CCC1Cc1ccco1)C(=O)C(O)=C3C(C)C)C(=CNN1CCCC1Cc1ccco1)C(=O)C(O)=C2C(C)C	"InChI=1S/C49H56N4O8/c1-25(2)38-34-19-27(5)40(46(56)42(34)36(44(54)48(38)58)23-50-52-16-8-11-30(52)21-32-12-9-17-60-32)41-28(6)20-35-39(26(3)4)49(59)45(55)37(43(35)47(41)57)24-51-53-29(7)14-15-31(53)22-33-13-10-18-61-33/h9-10,12-13,17-20,23-26,29-31,50-51,56-59H,8,11,14-16,21-22H2,1-7H3/b36-23-,37-24-"	N/A	3	Positive	UPDATE-SINGLE-ANNOTATED-BRONZE	Bronze	7882	temp/spec-00014.mzML	lib-00011.mgf	0.712514	BERKELEY-LAB	53076	1315.45	78.4232	7	0.0325623	415.212	415.179	0	temp/spec-00014.mzML7882	2	Creilly12/Vasaka_ESI_TP_001.mzML		0	0	OZMHKRBQDGOIDU-UHFFFAOYSA-N	OZMHKRBQDGOIDU	N/A	N/A	N/A
CCMSLIB00010113136	"1-({[2-(2-furylmethyl)-5-methylpyrrolidinyl]amino}methylene)-7-[8-({[2-(2-fury lmethyl)pyrrolidinyl]amino}methylene)-1,6-dihydroxy-3-methyl-5-(methylethyl)-7 -oxo(2-naphthyl)]-3,8-dihydroxy-6-methyl-4-(methylethyl)naphthalen-2-one CollisionEnergy:102040"	LC-ESI	Orbitrap	Commercial	Trent Northen	JGI	M+2H]	415.212	0	1	N/A	N/A	Cc1cc2c(c(O)c1-c1c(C)cc3c(c1O)C(=CNN1C(C)CCC1Cc1ccco1)C(=O)C(O)=C3C(C)C)C(=CNN1CCCC1Cc1ccco1)C(=O)C(O)=C2C(C)C	"InChI=1S/C49H56N4O8/c1-25(2)38-34-19-27(5)40(46(56)42(34)36(44(54)48(38)58)23-50-52-16-8-11-30(52)21-32-12-9-17-60-32)41-28(6)20-35-39(26(3)4)49(59)45(55)37(43(35)47(41)57)24-51-53-29(7)14-15-31(53)22-33-13-10-18-61-33/h9-10,12-13,17-20,23-26,29-31,50-51,56-59H,8,11,14-16,21-22H2,1-7H3/b36-23-,37-24-"	N/A	3	Positive	UPDATE-SINGLE-ANNOTATED-BRONZE	Bronze	8370	temp/spec-00018.mzML	lib-00011.mgf	0.927963	BERKELEY-LAB	96948.7	1294.18	2245.39	4	0.932312	415.212	414.28	0	temp/spec-00018.mzML8370	5	Creilly12/Vasaka_PAPER_1.mzML		0	0	OZMHKRBQDGOIDU-UHFFFAOYSA-N	OZMHKRBQDGOIDU	N/A	N/A	N/A
CCMSLIB00010113136	"1-({[2-(2-furylmethyl)-5-methylpyrrolidinyl]amino}methylene)-7-[8-({[2-(2-fury lmethyl)pyrrolidinyl]amino}methylene)-1,6-dihydroxy-3-methyl-5-(methylethyl)-7 -oxo(2-naphthyl)]-3,8-dihydroxy-6-methyl-4-(methylethyl)naphthalen-2-one CollisionEnergy:102040"	LC-ESI	Orbitrap	Commercial	Trent Northen	JGI	M+2H]	415.212	0	1	N/A	N/A	Cc1cc2c(c(O)c1-c1c(C)cc3c(c1O)C(=CNN1C(C)CCC1Cc1ccco1)C(=O)C(O)=C3C(C)C)C(=CNN1CCCC1Cc1ccco1)C(=O)C(O)=C2C(C)C	"InChI=1S/C49H56N4O8/c1-25(2)38-34-19-27(5)40(46(56)42(34)36(44(54)48(38)58)23-50-52-16-8-11-30(52)21-32-12-9-17-60-32)41-28(6)20-35-39(26(3)4)49(59)45(55)37(43(35)47(41)57)24-51-53-29(7)14-15-31(53)22-33-13-10-18-61-33/h9-10,12-13,17-20,23-26,29-31,50-51,56-59H,8,11,14-16,21-22H2,1-7H3/b36-23-,37-24-"	N/A	3	Positive	UPDATE-SINGLE-ANNOTATED-BRONZE	Bronze	8262	temp/spec-00018.mzML	lib-00011.mgf	0.939992	BERKELEY-LAB	127008	1277.8	2203.35	4	0.914856	415.212	414.297	0	temp/spec-00018.mzML8262	5	Creilly12/Vasaka_PAPER_1.mzML		0	0	OZMHKRBQDGOIDU-UHFFFAOYSA-N	OZMHKRBQDGOIDU	N/A	N/A	N/A
CCMSLIB00005674321	"1(2H)-Naphthalenone, 3,4-dihydro-5,8-dimethyl-"	EI	Ion Trap	Other	N/A	"SDBSWeb : https://sdbs.db.aist.go.jp (National Institute of Advanced Industrial Science and Technology, 2019)"	[M]+*	174	0	1	N/A	N/A	N/A	N/A	N/A	1	Positive	UPDATE-SINGLE-ANNOTATED-GOLD	Gold	5154	temp/spec-00022.mzML	lib-00051.mgf	0.703294	GC-BORISOV-COMPILATION	11247.1	874.725	11207.5	4	1.9501	174	172.05	0	temp/spec-00022.mzML5154	2	Creilly12/Vasaka_SlowDDS_041123_001.mzML		0	0	N/A	N/A	N/A	N/A	N/A	N/A	N/A	N/A
CCMSLIB00010105268	"1-(3,4-dimethoxyphenyl)-3-[(3-chloro-4-morpholin-4-ylphenyl)amino]propan-1-one CollisionEnergy:102040"	LC-ESI	Orbitrap	Commercial	Trent Northen	JGI	M-e	404.15	0	1	N/A	N/A	COc1ccc(C(=O)CCNc2ccc(N3CCOCC3)c(Cl)c2)cc1OC	"InChI=1S/C21H25ClN2O4/c1-26-20-6-3-15(13-21(20)27-2)19(25)7-8-23-16-4-5-18(17(22)14-16)24-9-11-28-12-10-24/h3-6,13-14,23H,7-12H2,1-2H3"	N/A	3	Positive	UPDATE-SINGLE-ANNOTATED-BRONZE	Bronze	4112	temp/spec-00019.mzML	lib-00011.mgf	0.755065	BERKELEY-LAB	109949	822.182	2515.63	4	1.01669	404.15	403.133	0	temp/spec-00019.mzML4112	2	Creilly12/Vasaka_PAPER_2.mzML		0	0	PJWYFLXQADFKOL-UHFFFAOYSA-N	PJWYFLXQADFKOL	Organic oxygen compounds	Organooxygen compounds	Carbonyl compounds
CCMSLIB00010105267	"1-(3,4-dimethoxyphenyl)-3-[(3-chloro-4-morpholin-4-ylphenyl)amino]propan-1-one CollisionEnergy:102040"	LC-ESI	Orbitrap	Commercial	Trent Northen	JGI	M+H	405.158	0	1	N/A	N/A	COc1ccc(C(=O)CCNc2ccc(N3CCOCC3)c(Cl)c2)cc1OC	"InChI=1S/C21H25ClN2O4/c1-26-20-6-3-15(13-21(20)27-2)19(25)7-8-23-16-4-5-18(17(22)14-16)24-9-11-28-12-10-24/h3-6,13-14,23H,7-12H2,1-2H3"	N/A	3	Positive	UPDATE-SINGLE-ANNOTATED-BRONZE	Bronze	4110	temp/spec-00019.mzML	lib-00011.mgf	0.853147	BERKELEY-LAB	86915.9	821.768	4923.01	4	1.9946	405.158	403.163	0	temp/spec-00019.mzML4110	5	Creilly12/Vasaka_PAPER_2.mzML		0	0	PJWYFLXQADFKOL-UHFFFAOYSA-N	PJWYFLXQADFKOL	Organic oxygen compounds	Organooxygen compounds	Carbonyl compounds
CCMSLIB00010105267	"1-(3,4-dimethoxyphenyl)-3-[(3-chloro-4-morpholin-4-ylphenyl)amino]propan-1-one CollisionEnergy:102040"	LC-ESI	Orbitrap	Commercial	Trent Northen	JGI	M+H	405.158	0	1	N/A	N/A	COc1ccc(C(=O)CCNc2ccc(N3CCOCC3)c(Cl)c2)cc1OC	"InChI=1S/C21H25ClN2O4/c1-26-20-6-3-15(13-21(20)27-2)19(25)7-8-23-16-4-5-18(17(22)14-16)24-9-11-28-12-10-24/h3-6,13-14,23H,7-12H2,1-2H3"	N/A	3	Positive	UPDATE-SINGLE-ANNOTATED-BRONZE	Bronze	4428	temp/spec-00019.mzML	lib-00011.mgf	0.876065	BERKELEY-LAB	181001	885.113	61.6893	4	0.0249939	405.158	405.183	0	temp/spec-00019.mzML4428	5	Creilly12/Vasaka_PAPER_2.mzML		0	0	PJWYFLXQADFKOL-UHFFFAOYSA-N	PJWYFLXQADFKOL	Organic oxygen compounds	Organooxygen compounds	Carbonyl compounds
CCMSLIB00010105268	"1-(3,4-dimethoxyphenyl)-3-[(3-chloro-4-morpholin-4-ylphenyl)amino]propan-1-one CollisionEnergy:102040"	LC-ESI	Orbitrap	Commercial	Trent Northen	JGI	M-e	404.15	0	1	N/A	N/A	COc1ccc(C(=O)CCNc2ccc(N3CCOCC3)c(Cl)c2)cc1OC	"InChI=1S/C21H25ClN2O4/c1-26-20-6-3-15(13-21(20)27-2)19(25)7-8-23-16-4-5-18(17(22)14-16)24-9-11-28-12-10-24/h3-6,13-14,23H,7-12H2,1-2H3"	N/A	3	Positive	UPDATE-SINGLE-ANNOTATED-BRONZE	Bronze	4116	temp/spec-00019.mzML	lib-00011.mgf	0.751405	BERKELEY-LAB	134477	822.989	2495.62	4	1.00861	404.15	403.141	0	temp/spec-00019.mzML4116	2	Creilly12/Vasaka_PAPER_2.mzML		0	0	PJWYFLXQADFKOL-UHFFFAOYSA-N	PJWYFLXQADFKOL	Organic oxygen compounds	Organooxygen compounds	Carbonyl compounds
CCMSLIB00010105268	"1-(3,4-dimethoxyphenyl)-3-[(3-chloro-4-morpholin-4-ylphenyl)amino]propan-1-one CollisionEnergy:102040"	LC-ESI	Orbitrap	Commercial	Trent Northen	JGI	M-e	404.15	0	1	N/A	N/A	COc1ccc(C(=O)CCNc2ccc(N3CCOCC3)c(Cl)c2)cc1OC	"InChI=1S/C21H25ClN2O4/c1-26-20-6-3-15(13-21(20)27-2)19(25)7-8-23-16-4-5-18(17(22)14-16)24-9-11-28-12-10-24/h3-6,13-14,23H,7-12H2,1-2H3"	N/A	3	Positive	UPDATE-SINGLE-ANNOTATED-BRONZE	Bronze	4114	temp/spec-00019.mzML	lib-00011.mgf	0.75869	BERKELEY-LAB	129110	822.584	2565.24	4	1.03674	404.15	403.113	0	temp/spec-00019.mzML4114	2	Creilly12/Vasaka_PAPER_2.mzML		0	0	PJWYFLXQADFKOL-UHFFFAOYSA-N	PJWYFLXQADFKOL	Organic oxygen compounds	Organooxygen compounds	Carbonyl compounds
CCMSLIB00010105267	"1-(3,4-dimethoxyphenyl)-3-[(3-chloro-4-morpholin-4-ylphenyl)amino]propan-1-one CollisionEnergy:102040"	LC-ESI	Orbitrap	Commercial	Trent Northen	JGI	M+H	405.158	0	1	N/A	N/A	COc1ccc(C(=O)CCNc2ccc(N3CCOCC3)c(Cl)c2)cc1OC	"InChI=1S/C21H25ClN2O4/c1-26-20-6-3-15(13-21(20)27-2)19(25)7-8-23-16-4-5-18(17(22)14-16)24-9-11-28-12-10-24/h3-6,13-14,23H,7-12H2,1-2H3"	N/A	3	Positive	UPDATE-SINGLE-ANNOTATED-BRONZE	Bronze	4426	temp/spec-00019.mzML	lib-00011.mgf	0.88341	BERKELEY-LAB	230741	884.716	126.391	4	0.0512085	405.158	405.209	0	temp/spec-00019.mzML4426	4	Creilly12/Vasaka_PAPER_2.mzML		0	0	PJWYFLXQADFKOL-UHFFFAOYSA-N	PJWYFLXQADFKOL	Organic oxygen compounds	Organooxygen compounds	Carbonyl compounds
CCMSLIB00010116606	"1-(3,4-dimethoxyphenyl)-3-[(3-chloro-4-morpholin-4-ylphenyl)amino]propan-1-one CollisionEnergy:205060"	LC-ESI	Orbitrap	Commercial	Trent Northen	JGI	M+H	405.158	0	1	N/A	N/A	COc1ccc(C(=O)CCNc2ccc(N3CCOCC3)c(Cl)c2)cc1OC	"InChI=1S/C21H25ClN2O4/c1-26-20-6-3-15(13-21(20)27-2)19(25)7-8-23-16-4-5-18(17(22)14-16)24-9-11-28-12-10-24/h3-6,13-14,23H,7-12H2,1-2H3"	N/A	3	Positive	UPDATE-SINGLE-ANNOTATED-BRONZE	Bronze	4110	temp/spec-00019.mzML	lib-00011.mgf	0.819943	BERKELEY-LAB	86915.9	821.768	4923.01	4	1.9946	405.158	403.163	0	temp/spec-00019.mzML4110	5	Creilly12/Vasaka_PAPER_2.mzML		0	0	PJWYFLXQADFKOL-UHFFFAOYSA-N	PJWYFLXQADFKOL	Organic oxygen compounds	Organooxygen compounds	Carbonyl compounds
CCMSLIB00005674730	"1,2-Dihydro-3-(2-hydroxyethyl)-2-oxoquinoline"	EI	Ion Trap	Other	N/A	"SDBSWeb : https://sdbs.db.aist.go.jp (National Institute of Advanced Industrial Science and Technology, 2019)"	[M]+*	189	0	1	N/A	N/A	N/A	N/A	N/A	1	Positive	UPDATE-SINGLE-ANNOTATED-GOLD	Gold	3853	temp/spec-00024.mzML	lib-00051.mgf	0.791575	GC-BORISOV-COMPILATION	30510.5	716.762	10390.3	4	1.96376	189	187.036	0	temp/spec-00024.mzML3853	5	Creilly12/Vasaka_SlowDDS_041123_003.mzML		0	0	N/A	N/A	N/A	N/A	N/A	N/A	N/A	N/A
CCMSLIB00005674730	"1,2-Dihydro-3-(2-hydroxyethyl)-2-oxoquinoline"	EI	Ion Trap	Other	N/A	"SDBSWeb : https://sdbs.db.aist.go.jp (National Institute of Advanced Industrial Science and Technology, 2019)"	[M]+*	189	0	1	N/A	N/A	N/A	N/A	N/A	1	Positive	UPDATE-SINGLE-ANNOTATED-GOLD	Gold	3844	temp/spec-00024.mzML	lib-00051.mgf	0.780367	GC-BORISOV-COMPILATION	26906.4	715.255	10475.6	4	1.97989	189	187.02	0	temp/spec-00024.mzML3844	5	Creilly12/Vasaka_SlowDDS_041123_003.mzML		0	0	N/A	N/A	N/A	N/A	N/A	N/A	N/A	N/A
CCMSLIB00005674730	"1,2-Dihydro-3-(2-hydroxyethyl)-2-oxoquinoline"	EI	Ion Trap	Other	N/A	"SDBSWeb : https://sdbs.db.aist.go.jp (National Institute of Advanced Industrial Science and Technology, 2019)"	[M]+*	189	0	1	N/A	N/A	N/A	N/A	N/A	1	Positive	UPDATE-SINGLE-ANNOTATED-GOLD	Gold	3856	temp/spec-00024.mzML	lib-00051.mgf	0.795126	GC-BORISOV-COMPILATION	28756.5	717.291	10321.7	4	1.95081	189	187.049	0	temp/spec-00024.mzML3856	5	Creilly12/Vasaka_SlowDDS_041123_003.mzML		0	0	N/A	N/A	N/A	N/A	N/A	N/A	N/A	N/A
CCMSLIB00005674738	"1,2-Dihydro-4-hydroxy-3-(2-hydroxyethyl)-2-oxoquinoline"	EI	Ion Trap	Other	N/A	"SDBSWeb : https://sdbs.db.aist.go.jp (National Institute of Advanced Industrial Science and Technology, 2019)"	[M]+*	205	0	1	N/A	N/A	N/A	N/A	N/A	1	Positive	UPDATE-SINGLE-ANNOTATED-GOLD	Gold	4222	temp/spec-00024.mzML	lib-00051.mgf	0.706294	GC-BORISOV-COMPILATION	156958	781.223	9549.77	5	1.9577	205	203.042	0	temp/spec-00024.mzML4222	1	Creilly12/Vasaka_SlowDDS_041123_003.mzML		0	0	N/A	N/A	N/A	N/A	N/A	N/A	N/A	N/A
CCMSLIB00005674738	"1,2-Dihydro-4-hydroxy-3-(2-hydroxyethyl)-2-oxoquinoline"	EI	Ion Trap	Other	N/A	"SDBSWeb : https://sdbs.db.aist.go.jp (National Institute of Advanced Industrial Science and Technology, 2019)"	[M]+*	205	0	1	N/A	N/A	N/A	N/A	N/A	1	Positive	UPDATE-SINGLE-ANNOTATED-GOLD	Gold	4226	temp/spec-00024.mzML	lib-00051.mgf	0.71753	GC-BORISOV-COMPILATION	126438	781.854	9415.19	5	1.93011	205	203.07	0	temp/spec-00024.mzML4226	1	Creilly12/Vasaka_SlowDDS_041123_003.mzML		0	0	N/A	N/A	N/A	N/A	N/A	N/A	N/A	N/A
CCMSLIB00006679268	"1,3,7-TRIMETHYLURIC ACID"	ESI	Orbitrap	isolated	MoNA	MoNA:MoNA037658	M+H	211.083	0	1	N/A	N/A	CN1C2=C(N=C1O)N(C)C(=O)N(C)C2=O	"InChI=1S/C8H10N4O3/c1-10-4-5(9-7(10)14)11(2)8(15)12(3)6(4)13/h1-3H3,(H,9,14)"	N/A	3	positive	UPDATE-SINGLE-ANNOTATED-BRONZE	Bronze	16750	temp/spec-00022.mzML	lib-00003.mgf	0.712582	MONA	132297	2838.65	4754.17	5	1.00352	211.083	210.079	0	temp/spec-00022.mzML16750	2	Creilly12/Vasaka_SlowDDS_041123_001.mzML		0	0	BYXCFUMGEBZDDI-UHFFFAOYSA-N	BYXCFUMGEBZDDI	Organoheterocyclic compounds	Imidazopyrimidines	Purines and purine derivatives	Pseudoalkaloids	Purine alkaloids	Alkaloids
CCMSLIB00006679268	"1,3,7-TRIMETHYLURIC ACID"	ESI	Orbitrap	isolated	MoNA	MoNA:MoNA037658	M+H	211.083	0	1	N/A	N/A	CN1C2=C(N=C1O)N(C)C(=O)N(C)C2=O	"InChI=1S/C8H10N4O3/c1-10-4-5(9-7(10)14)11(2)8(15)12(3)6(4)13/h1-3H3,(H,9,14)"	N/A	3	positive	UPDATE-SINGLE-ANNOTATED-BRONZE	Bronze	16781	temp/spec-00022.mzML	lib-00003.mgf	0.700881	MONA	145913	2843.76	4780.63	5	1.00911	211.083	210.074	0	temp/spec-00022.mzML16781	1	Creilly12/Vasaka_SlowDDS_041123_001.mzML		0	0	BYXCFUMGEBZDDI-UHFFFAOYSA-N	BYXCFUMGEBZDDI	Organoheterocyclic compounds	Imidazopyrimidines	Purines and purine derivatives	Pseudoalkaloids	Purine alkaloids	Alkaloids
CCMSLIB00005674902	"1,3-Benzenediol, 2,4,5,6-tetrafluoro-"	EI	Ion Trap	Other	N/A	"SDBSWeb : https://sdbs.db.aist.go.jp (National Institute of Advanced Industrial Science and Technology, 2019)"	[M]+*	182	0	1	N/A	N/A	N/A	N/A	N/A	1	Positive	UPDATE-SINGLE-ANNOTATED-GOLD	Gold	13938	temp/spec-00022.mzML	lib-00051.mgf	0.716216	GC-BORISOV-COMPILATION	472488	2367.62	10576.9	4	1.925	182	183.925	0	temp/spec-00022.mzML13938	5	Creilly12/Vasaka_SlowDDS_041123_001.mzML		0	0	N/A	N/A	N/A	N/A	N/A	N/A	N/A	N/A
CCMSLIB00005674902	"1,3-Benzenediol, 2,4,5,6-tetrafluoro-"	EI	Ion Trap	Other	N/A	"SDBSWeb : https://sdbs.db.aist.go.jp (National Institute of Advanced Industrial Science and Technology, 2019)"	[M]+*	182	0	1	N/A	N/A	N/A	N/A	N/A	1	Positive	UPDATE-SINGLE-ANNOTATED-GOLD	Gold	13968	temp/spec-00022.mzML	lib-00051.mgf	0.709819	GC-BORISOV-COMPILATION	218192	2372.58	10656	4	1.93939	182	183.939	0	temp/spec-00022.mzML13968	5	Creilly12/Vasaka_SlowDDS_041123_001.mzML		0	0	N/A	N/A	N/A	N/A	N/A	N/A	N/A	N/A
CCMSLIB00005674902	"1,3-Benzenediol, 2,4,5,6-tetrafluoro-"	EI	Ion Trap	Other	N/A	"SDBSWeb : https://sdbs.db.aist.go.jp (National Institute of Advanced Industrial Science and Technology, 2019)"	[M]+*	182	0	1	N/A	N/A	N/A	N/A	N/A	1	Positive	UPDATE-SINGLE-ANNOTATED-GOLD	Gold	14382	temp/spec-00023.mzML	lib-00051.mgf	0.71056	GC-BORISOV-COMPILATION	300192	2426.94	10737	4	1.95413	182	183.954	0	temp/spec-00023.mzML14382	5	Creilly12/Vasaka_SlowDDS_041123_002.mzML		0	0	N/A	N/A	N/A	N/A	N/A	N/A	N/A	N/A
CCMSLIB00005674902	"1,3-Benzenediol, 2,4,5,6-tetrafluoro-"	EI	Ion Trap	Other	N/A	"SDBSWeb : https://sdbs.db.aist.go.jp (National Institute of Advanced Industrial Science and Technology, 2019)"	[M]+*	182	0	1	N/A	N/A	N/A	N/A	N/A	1	Positive	UPDATE-SINGLE-ANNOTATED-GOLD	Gold	13850	temp/spec-00022.mzML	lib-00051.mgf	0.713751	GC-BORISOV-COMPILATION	188772	2353.16	10627.4	4	1.93419	182	183.934	0	temp/spec-00022.mzML13850	5	Creilly12/Vasaka_SlowDDS_041123_001.mzML		0	0	N/A	N/A	N/A	N/A	N/A	N/A	N/A	N/A
CCMSLIB00005674902	"1,3-Benzenediol, 2,4,5,6-tetrafluoro-"	EI	Ion Trap	Other	N/A	"SDBSWeb : https://sdbs.db.aist.go.jp (National Institute of Advanced Industrial Science and Technology, 2019)"	[M]+*	182	0	1	N/A	N/A	N/A	N/A	N/A	1	Positive	UPDATE-SINGLE-ANNOTATED-GOLD	Gold	13974	temp/spec-00022.mzML	lib-00051.mgf	0.715372	GC-BORISOV-COMPILATION	229729	2373.55	10731.8	4	1.95319	182	183.953	0	temp/spec-00022.mzML13974	5	Creilly12/Vasaka_SlowDDS_041123_001.mzML		0	0	N/A	N/A	N/A	N/A	N/A	N/A	N/A	N/A
CCMSLIB00005674902	"1,3-Benzenediol, 2,4,5,6-tetrafluoro-"	EI	Ion Trap	Other	N/A	"SDBSWeb : https://sdbs.db.aist.go.jp (National Institute of Advanced Industrial Science and Technology, 2019)"	[M]+*	182	0	1	N/A	N/A	N/A	N/A	N/A	1	Positive	UPDATE-SINGLE-ANNOTATED-GOLD	Gold	13932	temp/spec-00022.mzML	lib-00051.mgf	0.71039	GC-BORISOV-COMPILATION	518803	2366.66	10662.4	4	1.94055	182	183.941	0	temp/spec-00022.mzML13932	5	Creilly12/Vasaka_SlowDDS_041123_001.mzML		0	0	N/A	N/A	N/A	N/A	N/A	N/A	N/A	N/A
CCMSLIB00005674902	"1,3-Benzenediol, 2,4,5,6-tetrafluoro-"	EI	Ion Trap	Other	N/A	"SDBSWeb : https://sdbs.db.aist.go.jp (National Institute of Advanced Industrial Science and Technology, 2019)"	[M]+*	182	0	1	N/A	N/A	N/A	N/A	N/A	1	Positive	UPDATE-SINGLE-ANNOTATED-GOLD	Gold	14456	temp/spec-00023.mzML	lib-00051.mgf	0.704749	GC-BORISOV-COMPILATION	194270	2439.25	10545	4	1.91919	182	183.919	0	temp/spec-00023.mzML14456	5	Creilly12/Vasaka_SlowDDS_041123_002.mzML		0	0	N/A	N/A	N/A	N/A	N/A	N/A	N/A	N/A
CCMSLIB00005674902	"1,3-Benzenediol, 2,4,5,6-tetrafluoro-"	EI	Ion Trap	Other	N/A	"SDBSWeb : https://sdbs.db.aist.go.jp (National Institute of Advanced Industrial Science and Technology, 2019)"	[M]+*	182	0	1	N/A	N/A	N/A	N/A	N/A	1	Positive	UPDATE-SINGLE-ANNOTATED-GOLD	Gold	13552	temp/spec-00024.mzML	lib-00051.mgf	0.711487	GC-BORISOV-COMPILATION	257216	2444.36	10961.3	4	1.99496	182	183.995	0	temp/spec-00024.mzML13552	5	Creilly12/Vasaka_SlowDDS_041123_003.mzML		0	0	N/A	N/A	N/A	N/A	N/A	N/A	N/A	N/A
CCMSLIB00005674902	"1,3-Benzenediol, 2,4,5,6-tetrafluoro-"	EI	Ion Trap	Other	N/A	"SDBSWeb : https://sdbs.db.aist.go.jp (National Institute of Advanced Industrial Science and Technology, 2019)"	[M]+*	182	0	1	N/A	N/A	N/A	N/A	N/A	1	Positive	UPDATE-SINGLE-ANNOTATED-GOLD	Gold	14377	temp/spec-00023.mzML	lib-00051.mgf	0.713405	GC-BORISOV-COMPILATION	214058	2426.08	10812.8	4	1.96793	182	183.968	0	temp/spec-00023.mzML14377	5	Creilly12/Vasaka_SlowDDS_041123_002.mzML		0	0	N/A	N/A	N/A	N/A	N/A	N/A	N/A	N/A
CCMSLIB00005674902	"1,3-Benzenediol, 2,4,5,6-tetrafluoro-"	EI	Ion Trap	Other	N/A	"SDBSWeb : https://sdbs.db.aist.go.jp (National Institute of Advanced Industrial Science and Technology, 2019)"	[M]+*	182	0	1	N/A	N/A	N/A	N/A	N/A	1	Positive	UPDATE-SINGLE-ANNOTATED-GOLD	Gold	13971	temp/spec-00022.mzML	lib-00051.mgf	0.715561	GC-BORISOV-COMPILATION	191733	2373.07	10646.8	4	1.93771	182	183.938	0	temp/spec-00022.mzML13971	5	Creilly12/Vasaka_SlowDDS_041123_001.mzML		0	0	N/A	N/A	N/A	N/A	N/A	N/A	N/A	N/A
CCMSLIB00005674902	"1,3-Benzenediol, 2,4,5,6-tetrafluoro-"	EI	Ion Trap	Other	N/A	"SDBSWeb : https://sdbs.db.aist.go.jp (National Institute of Advanced Industrial Science and Technology, 2019)"	[M]+*	182	0	1	N/A	N/A	N/A	N/A	N/A	1	Positive	UPDATE-SINGLE-ANNOTATED-GOLD	Gold	13928	temp/spec-00022.mzML	lib-00051.mgf	0.710161	GC-BORISOV-COMPILATION	482651	2366	10419.9	4	1.89642	182	183.896	0	temp/spec-00022.mzML13928	5	Creilly12/Vasaka_SlowDDS_041123_001.mzML		0	0	N/A	N/A	N/A	N/A	N/A	N/A	N/A	N/A
CCMSLIB00005674902	"1,3-Benzenediol, 2,4,5,6-tetrafluoro-"	EI	Ion Trap	Other	N/A	"SDBSWeb : https://sdbs.db.aist.go.jp (National Institute of Advanced Industrial Science and Technology, 2019)"	[M]+*	182	0	1	N/A	N/A	N/A	N/A	N/A	1	Positive	UPDATE-SINGLE-ANNOTATED-GOLD	Gold	13854	temp/spec-00022.mzML	lib-00051.mgf	0.710533	GC-BORISOV-COMPILATION	141601	2353.81	10534.8	4	1.91733	182	183.917	0	temp/spec-00022.mzML13854	5	Creilly12/Vasaka_SlowDDS_041123_001.mzML		0	0	N/A	N/A	N/A	N/A	N/A	N/A	N/A	N/A
CCMSLIB00005674902	"1,3-Benzenediol, 2,4,5,6-tetrafluoro-"	EI	Ion Trap	Other	N/A	"SDBSWeb : https://sdbs.db.aist.go.jp (National Institute of Advanced Industrial Science and Technology, 2019)"	[M]+*	182	0	1	N/A	N/A	N/A	N/A	N/A	1	Positive	UPDATE-SINGLE-ANNOTATED-GOLD	Gold	14416	temp/spec-00023.mzML	lib-00051.mgf	0.707535	GC-BORISOV-COMPILATION	544726	2432.59	10632.7	4	1.93515	182	183.935	0	temp/spec-00023.mzML14416	5	Creilly12/Vasaka_SlowDDS_041123_002.mzML		0	0	N/A	N/A	N/A	N/A	N/A	N/A	N/A	N/A
CCMSLIB00005674902	"1,3-Benzenediol, 2,4,5,6-tetrafluoro-"	EI	Ion Trap	Other	N/A	"SDBSWeb : https://sdbs.db.aist.go.jp (National Institute of Advanced Industrial Science and Technology, 2019)"	[M]+*	182	0	1	N/A	N/A	N/A	N/A	N/A	1	Positive	UPDATE-SINGLE-ANNOTATED-GOLD	Gold	14451	temp/spec-00023.mzML	lib-00051.mgf	0.7075	GC-BORISOV-COMPILATION	282911	2438.41	10732.7	4	1.95335	182	183.953	0	temp/spec-00023.mzML14451	5	Creilly12/Vasaka_SlowDDS_041123_002.mzML		0	0	N/A	N/A	N/A	N/A	N/A	N/A	N/A	N/A
CCMSLIB00005674902	"1,3-Benzenediol, 2,4,5,6-tetrafluoro-"	EI	Ion Trap	Other	N/A	"SDBSWeb : https://sdbs.db.aist.go.jp (National Institute of Advanced Industrial Science and Technology, 2019)"	[M]+*	182	0	1	N/A	N/A	N/A	N/A	N/A	1	Positive	UPDATE-SINGLE-ANNOTATED-GOLD	Gold	13897	temp/spec-00022.mzML	lib-00051.mgf	0.705394	GC-BORISOV-COMPILATION	958501	2360.9	10955.2	4	1.99385	182	183.994	0	temp/spec-00022.mzML13897	5	Creilly12/Vasaka_SlowDDS_041123_001.mzML		0	0	N/A	N/A	N/A	N/A	N/A	N/A	N/A	N/A
CCMSLIB00005674902	"1,3-Benzenediol, 2,4,5,6-tetrafluoro-"	EI	Ion Trap	Other	N/A	"SDBSWeb : https://sdbs.db.aist.go.jp (National Institute of Advanced Industrial Science and Technology, 2019)"	[M]+*	182	0	1	N/A	N/A	N/A	N/A	N/A	1	Positive	UPDATE-SINGLE-ANNOTATED-GOLD	Gold	13857	temp/spec-00022.mzML	lib-00051.mgf	0.707914	GC-BORISOV-COMPILATION	275929	2354.31	10713.9	4	1.94992	182	183.95	0	temp/spec-00022.mzML13857	5	Creilly12/Vasaka_SlowDDS_041123_001.mzML		0	0	N/A	N/A	N/A	N/A	N/A	N/A	N/A	N/A
CCMSLIB00005674902	"1,3-Benzenediol, 2,4,5,6-tetrafluoro-"	EI	Ion Trap	Other	N/A	"SDBSWeb : https://sdbs.db.aist.go.jp (National Institute of Advanced Industrial Science and Technology, 2019)"	[M]+*	182	0	1	N/A	N/A	N/A	N/A	N/A	1	Positive	UPDATE-SINGLE-ANNOTATED-GOLD	Gold	14411	temp/spec-00023.mzML	lib-00051.mgf	0.702687	GC-BORISOV-COMPILATION	583635	2431.79	10788.1	4	1.96344	182	183.963	0	temp/spec-00023.mzML14411	5	Creilly12/Vasaka_SlowDDS_041123_002.mzML		0	0	N/A	N/A	N/A	N/A	N/A	N/A	N/A	N/A
CCMSLIB00005674902	"1,3-Benzenediol, 2,4,5,6-tetrafluoro-"	EI	Ion Trap	Other	N/A	"SDBSWeb : https://sdbs.db.aist.go.jp (National Institute of Advanced Industrial Science and Technology, 2019)"	[M]+*	182	0	1	N/A	N/A	N/A	N/A	N/A	1	Positive	UPDATE-SINGLE-ANNOTATED-GOLD	Gold	14447	temp/spec-00023.mzML	lib-00051.mgf	0.709962	GC-BORISOV-COMPILATION	310716	2437.75	10669.8	4	1.94189	182	183.942	0	temp/spec-00023.mzML14447	5	Creilly12/Vasaka_SlowDDS_041123_002.mzML		0	0	N/A	N/A	N/A	N/A	N/A	N/A	N/A	N/A
CCMSLIB00005675170	"1,4-Cyclohexanediol"	EI	Ion Trap	Other	N/A	"SDBSWeb : https://sdbs.db.aist.go.jp (National Institute of Advanced Industrial Science and Technology, 2019)"	[M]+*	116	0	1	N/A	N/A	N/A	N/A	N/A	1	Positive	UPDATE-SINGLE-ANNOTATED-GOLD	Gold	1258	temp/spec-00022.mzML	lib-00051.mgf	0.728927	GC-BORISOV-COMPILATION	16848.5	215.107	16980.4	4	1.96973	116	117.97	0	temp/spec-00022.mzML1258	4	Creilly12/Vasaka_SlowDDS_041123_001.mzML		0	0	N/A	N/A	N/A	N/A	N/A	N/A	N/A	N/A
CCMSLIB00005675170	"1,4-Cyclohexanediol"	EI	Ion Trap	Other	N/A	"SDBSWeb : https://sdbs.db.aist.go.jp (National Institute of Advanced Industrial Science and Technology, 2019)"	[M]+*	116	0	1	N/A	N/A	N/A	N/A	N/A	1	Positive	UPDATE-SINGLE-ANNOTATED-GOLD	Gold	776	temp/spec-00018.mzML	lib-00051.mgf	0.731136	GC-BORISOV-COMPILATION	16906.5	133.243	16795.5	4	1.94828	116	117.948	0	temp/spec-00018.mzML776	4	Creilly12/Vasaka_PAPER_1.mzML		0	0	N/A	N/A	N/A	N/A	N/A	N/A	N/A	N/A
CCMSLIB00010115048	"1,4-dimethylhydroquinolin-2-one CollisionEnergy:205060"	LC-ESI	Orbitrap	Commercial	Trent Northen	JGI	M+H	174.091	0	1	N/A	N/A	Cc1cc(=O)n(C)c2ccccc12	"InChI=1S/C11H11NO/c1-8-7-11(13)12(2)10-6-4-3-5-9(8)10/h3-7H,1-2H3"	N/A	3	Positive	UPDATE-SINGLE-ANNOTATED-BRONZE	Bronze	5494	temp/spec-00022.mzML	lib-00011.mgf	0.748167	BERKELEY-LAB	2789.03	931.395	6189.02	4	1.07745	174.091	173.014	0	temp/spec-00022.mzML5494	5	Creilly12/Vasaka_SlowDDS_041123_001.mzML		0	0	CEONKCOBRZOYJS-UHFFFAOYSA-N	CEONKCOBRZOYJS	Organoheterocyclic compounds	Quinolines and derivatives	Quinolones and derivatives	Tryptophan alkaloids|Anthranilic acid alkaloids	Quinoline alkaloids	Alkaloids
CCMSLIB00010115048	"1,4-dimethylhydroquinolin-2-one CollisionEnergy:205060"	LC-ESI	Orbitrap	Commercial	Trent Northen	JGI	M+H	174.091	0	1	N/A	N/A	Cc1cc(=O)n(C)c2ccccc12	"InChI=1S/C11H11NO/c1-8-7-11(13)12(2)10-6-4-3-5-9(8)10/h3-7H,1-2H3"	N/A	3	Positive	UPDATE-SINGLE-ANNOTATED-BRONZE	Bronze	17908	temp/spec-00023.mzML	lib-00011.mgf	0.75144	BERKELEY-LAB	1715.83	3016.14	1370.29	5	0.238556	174.091	173.852	0	temp/spec-00023.mzML17908	5	Creilly12/Vasaka_SlowDDS_041123_002.mzML		0	0	CEONKCOBRZOYJS-UHFFFAOYSA-N	CEONKCOBRZOYJS	Organoheterocyclic compounds	Quinolines and derivatives	Quinolones and derivatives	Tryptophan alkaloids|Anthranilic acid alkaloids	Quinoline alkaloids	Alkaloids
CCMSLIB00010115048	"1,4-dimethylhydroquinolin-2-one CollisionEnergy:205060"	LC-ESI	Orbitrap	Commercial	Trent Northen	JGI	M+H	174.091	0	1	N/A	N/A	Cc1cc(=O)n(C)c2ccccc12	"InChI=1S/C11H11NO/c1-8-7-11(13)12(2)10-6-4-3-5-9(8)10/h3-7H,1-2H3"	N/A	3	Positive	UPDATE-SINGLE-ANNOTATED-BRONZE	Bronze	5196	temp/spec-00022.mzML	lib-00011.mgf	0.704787	BERKELEY-LAB	2725.5	881.457	6289.12	4	1.09488	174.091	172.996	0	temp/spec-00022.mzML5196	2	Creilly12/Vasaka_SlowDDS_041123_001.mzML		0	0	CEONKCOBRZOYJS-UHFFFAOYSA-N	CEONKCOBRZOYJS	Organoheterocyclic compounds	Quinolines and derivatives	Quinolones and derivatives	Tryptophan alkaloids|Anthranilic acid alkaloids	Quinoline alkaloids	Alkaloids
CCMSLIB00010115048	"1,4-dimethylhydroquinolin-2-one CollisionEnergy:205060"	LC-ESI	Orbitrap	Commercial	Trent Northen	JGI	M+H	174.091	0	1	N/A	N/A	Cc1cc(=O)n(C)c2ccccc12	"InChI=1S/C11H11NO/c1-8-7-11(13)12(2)10-6-4-3-5-9(8)10/h3-7H,1-2H3"	N/A	3	Positive	UPDATE-SINGLE-ANNOTATED-BRONZE	Bronze	5148	temp/spec-00022.mzML	lib-00011.mgf	0.888244	BERKELEY-LAB	1264.08	873.818	6069.82	5	1.0567	174.091	173.034	0	temp/spec-00022.mzML5148	5	Creilly12/Vasaka_SlowDDS_041123_001.mzML		0	0	CEONKCOBRZOYJS-UHFFFAOYSA-N	CEONKCOBRZOYJS	Organoheterocyclic compounds	Quinolines and derivatives	Quinolones and derivatives	Tryptophan alkaloids|Anthranilic acid alkaloids	Quinoline alkaloids	Alkaloids
CCMSLIB00010115048	"1,4-dimethylhydroquinolin-2-one CollisionEnergy:205060"	LC-ESI	Orbitrap	Commercial	Trent Northen	JGI	M+H	174.091	0	1	N/A	N/A	Cc1cc(=O)n(C)c2ccccc12	"InChI=1S/C11H11NO/c1-8-7-11(13)12(2)10-6-4-3-5-9(8)10/h3-7H,1-2H3"	N/A	3	Positive	UPDATE-SINGLE-ANNOTATED-BRONZE	Bronze	5498	temp/spec-00022.mzML	lib-00011.mgf	0.777572	BERKELEY-LAB	2795.08	932.071	6100.5	4	1.06204	174.091	173.029	0	temp/spec-00022.mzML5498	5	Creilly12/Vasaka_SlowDDS_041123_001.mzML		0	0	CEONKCOBRZOYJS-UHFFFAOYSA-N	CEONKCOBRZOYJS	Organoheterocyclic compounds	Quinolines and derivatives	Quinolones and derivatives	Tryptophan alkaloids|Anthranilic acid alkaloids	Quinoline alkaloids	Alkaloids
CCMSLIB00010115048	"1,4-dimethylhydroquinolin-2-one CollisionEnergy:205060"	LC-ESI	Orbitrap	Commercial	Trent Northen	JGI	M+H	174.091	0	1	N/A	N/A	Cc1cc(=O)n(C)c2ccccc12	"InChI=1S/C11H11NO/c1-8-7-11(13)12(2)10-6-4-3-5-9(8)10/h3-7H,1-2H3"	N/A	3	Positive	UPDATE-SINGLE-ANNOTATED-BRONZE	Bronze	5502	temp/spec-00022.mzML	lib-00011.mgf	0.723695	BERKELEY-LAB	2455.66	932.754	6132.23	4	1.06757	174.091	173.023	0	temp/spec-00022.mzML5502	4	Creilly12/Vasaka_SlowDDS_041123_001.mzML		0	0	CEONKCOBRZOYJS-UHFFFAOYSA-N	CEONKCOBRZOYJS	Organoheterocyclic compounds	Quinolines and derivatives	Quinolones and derivatives	Tryptophan alkaloids|Anthranilic acid alkaloids	Quinoline alkaloids	Alkaloids
CCMSLIB00010115048	"1,4-dimethylhydroquinolin-2-one CollisionEnergy:205060"	LC-ESI	Orbitrap	Commercial	Trent Northen	JGI	M+H	174.091	0	1	N/A	N/A	Cc1cc(=O)n(C)c2ccccc12	"InChI=1S/C11H11NO/c1-8-7-11(13)12(2)10-6-4-3-5-9(8)10/h3-7H,1-2H3"	N/A	3	Positive	UPDATE-SINGLE-ANNOTATED-BRONZE	Bronze	1651	temp/spec-00023.mzML	lib-00011.mgf	0.806685	BERKELEY-LAB	3365.38	276.13	4978.95	5	0.866791	174.091	174.958	0	temp/spec-00023.mzML1651	5	Creilly12/Vasaka_SlowDDS_041123_002.mzML		0	0	CEONKCOBRZOYJS-UHFFFAOYSA-N	CEONKCOBRZOYJS	Organoheterocyclic compounds	Quinolines and derivatives	Quinolones and derivatives	Tryptophan alkaloids|Anthranilic acid alkaloids	Quinoline alkaloids	Alkaloids
CCMSLIB00010115048	"1,4-dimethylhydroquinolin-2-one CollisionEnergy:205060"	LC-ESI	Orbitrap	Commercial	Trent Northen	JGI	M+H	174.091	0	1	N/A	N/A	Cc1cc(=O)n(C)c2ccccc12	"InChI=1S/C11H11NO/c1-8-7-11(13)12(2)10-6-4-3-5-9(8)10/h3-7H,1-2H3"	N/A	3	Positive	UPDATE-SINGLE-ANNOTATED-BRONZE	Bronze	2844	temp/spec-00018.mzML	lib-00011.mgf	0.745014	BERKELEY-LAB	9617.39	446.729	6290.26	4	1.09508	174.091	172.996	0	temp/spec-00018.mzML2844	5	Creilly12/Vasaka_PAPER_1.mzML		0	0	CEONKCOBRZOYJS-UHFFFAOYSA-N	CEONKCOBRZOYJS	Organoheterocyclic compounds	Quinolines and derivatives	Quinolones and derivatives	Tryptophan alkaloids|Anthranilic acid alkaloids	Quinoline alkaloids	Alkaloids
CCMSLIB00010115048	"1,4-dimethylhydroquinolin-2-one CollisionEnergy:205060"	LC-ESI	Orbitrap	Commercial	Trent Northen	JGI	M+H	174.091	0	1	N/A	N/A	Cc1cc(=O)n(C)c2ccccc12	"InChI=1S/C11H11NO/c1-8-7-11(13)12(2)10-6-4-3-5-9(8)10/h3-7H,1-2H3"	N/A	3	Positive	UPDATE-SINGLE-ANNOTATED-BRONZE	Bronze	1662	temp/spec-00023.mzML	lib-00011.mgf	0.784771	BERKELEY-LAB	3841.8	277.951	5089.56	5	0.886047	174.091	174.977	0	temp/spec-00023.mzML1662	5	Creilly12/Vasaka_SlowDDS_041123_002.mzML		0	0	CEONKCOBRZOYJS-UHFFFAOYSA-N	CEONKCOBRZOYJS	Organoheterocyclic compounds	Quinolines and derivatives	Quinolones and derivatives	Tryptophan alkaloids|Anthranilic acid alkaloids	Quinoline alkaloids	Alkaloids
CCMSLIB00006679156	"1,5,6,7-TETRAHYDRO-4H-INDOL-4-ONE"	ESI	Orbitrap	isolated	MoNA	MoNA:MoNA037630	M+H	136.076	0	1	N/A	N/A	C1CC2=C(C=CN2)C(=O)C1	"InChI=1S/C8H9NO/c10-8-3-1-2-7-6(8)4-5-9-7/h4-5,9H,1-3H2"	N/A	3	positive	UPDATE-SINGLE-ANNOTATED-BRONZE	Bronze	1263	temp/spec-00024.mzML	lib-00003.mgf	0.79095	MONA	8546.54	235.775	13875.4	4	1.88811	136.076	137.964	0	temp/spec-00024.mzML1263	5	Creilly12/Vasaka_SlowDDS_041123_003.mzML		0	0	KASJZXHXXNEULX-UHFFFAOYSA-N	KASJZXHXXNEULX	N/A	N/A	N/A			Alkaloids
CCMSLIB00006683390	"1,5,6,7-TETRAHYDRO-4H-INDOL-4-ONE"	ESI	qTof	isolated	MoNA	MoNA:MoNA033418	M+H	136.076	0	1	N/A	N/A	C1CC2=C(C=CN2)C(=O)C1	"InChI=1S/C8H9NO/c10-8-3-1-2-7-6(8)4-5-9-7/h4-5,9H,1-3H2"	N/A	3	positive	UPDATE-SINGLE-ANNOTATED-BRONZE	Bronze	1263	temp/spec-00024.mzML	lib-00003.mgf	0.789903	MONA	8546.54	235.775	13875.4	4	1.88811	136.076	137.964	0	temp/spec-00024.mzML1263	5	Creilly12/Vasaka_SlowDDS_041123_003.mzML		0	0	KASJZXHXXNEULX-UHFFFAOYSA-N	KASJZXHXXNEULX	N/A	N/A	N/A			Alkaloids
CCMSLIB00006679786	"1,5,6,7-TETRAHYDRO-4H-INDOL-4-ONE"	ESI	Orbitrap	isolated	MoNA	MoNA:MoNA038852	M+H	136.076	0	1	N/A	N/A	C1CC2=C(C=CN2)C(=O)C1	"InChI=1S/C8H9NO/c10-8-3-1-2-7-6(8)4-5-9-7/h4-5,9H,1-3H2"	N/A	3	positive	UPDATE-SINGLE-ANNOTATED-BRONZE	Bronze	1263	temp/spec-00024.mzML	lib-00003.mgf	0.787857	MONA	8546.54	235.775	13875.4	4	1.88811	136.076	137.964	0	temp/spec-00024.mzML1263	5	Creilly12/Vasaka_SlowDDS_041123_003.mzML		0	0	KASJZXHXXNEULX-UHFFFAOYSA-N	KASJZXHXXNEULX	N/A	N/A	N/A			Alkaloids
CCMSLIB00006679156	"1,5,6,7-TETRAHYDRO-4H-INDOL-4-ONE"	ESI	Orbitrap	isolated	MoNA	MoNA:MoNA037630	M+H	136.076	0	1	N/A	N/A	C1CC2=C(C=CN2)C(=O)C1	"InChI=1S/C8H9NO/c10-8-3-1-2-7-6(8)4-5-9-7/h4-5,9H,1-3H2"	N/A	3	positive	UPDATE-SINGLE-ANNOTATED-BRONZE	Bronze	1231	temp/spec-00024.mzML	lib-00003.mgf	0.829559	MONA	4022.55	230.435	14014.3	4	1.90701	136.076	137.983	0	temp/spec-00024.mzML1231	5	Creilly12/Vasaka_SlowDDS_041123_003.mzML		0	0	KASJZXHXXNEULX-UHFFFAOYSA-N	KASJZXHXXNEULX	N/A	N/A	N/A			Alkaloids
CCMSLIB00006681155	"1,5,6,7-TETRAHYDRO-4H-INDOL-4-ONE"	ESI	qTof	isolated	MoNA	MoNA:MoNA036859	M+H	136.076	0	1	N/A	N/A	C1CC2=C(C=CN2)C(=O)C1	"InChI=1S/C8H9NO/c10-8-3-1-2-7-6(8)4-5-9-7/h4-5,9H,1-3H2"	N/A	3	positive	UPDATE-SINGLE-ANNOTATED-BRONZE	Bronze	1231	temp/spec-00024.mzML	lib-00003.mgf	0.819431	MONA	4022.55	230.435	14014.3	4	1.90701	136.076	137.983	0	temp/spec-00024.mzML1231	5	Creilly12/Vasaka_SlowDDS_041123_003.mzML		0	0	KASJZXHXXNEULX-UHFFFAOYSA-N	KASJZXHXXNEULX	N/A	N/A	N/A			Alkaloids
CCMSLIB00006683390	"1,5,6,7-TETRAHYDRO-4H-INDOL-4-ONE"	ESI	qTof	isolated	MoNA	MoNA:MoNA033418	M+H	136.076	0	1	N/A	N/A	C1CC2=C(C=CN2)C(=O)C1	"InChI=1S/C8H9NO/c10-8-3-1-2-7-6(8)4-5-9-7/h4-5,9H,1-3H2"	N/A	3	positive	UPDATE-SINGLE-ANNOTATED-BRONZE	Bronze	1231	temp/spec-00024.mzML	lib-00003.mgf	0.8164	MONA	4022.55	230.435	14014.3	4	1.90701	136.076	137.983	0	temp/spec-00024.mzML1231	5	Creilly12/Vasaka_SlowDDS_041123_003.mzML		0	0	KASJZXHXXNEULX-UHFFFAOYSA-N	KASJZXHXXNEULX	N/A	N/A	N/A			Alkaloids
CCMSLIB00006679156	"1,5,6,7-TETRAHYDRO-4H-INDOL-4-ONE"	ESI	Orbitrap	isolated	MoNA	MoNA:MoNA037630	M+H	136.076	0	1	N/A	N/A	C1CC2=C(C=CN2)C(=O)C1	"InChI=1S/C8H9NO/c10-8-3-1-2-7-6(8)4-5-9-7/h4-5,9H,1-3H2"	N/A	3	positive	UPDATE-SINGLE-ANNOTATED-BRONZE	Bronze	1188	temp/spec-00024.mzML	lib-00003.mgf	0.903176	MONA	1634.98	223.319	13863.4	4	1.88647	136.076	137.962	0	temp/spec-00024.mzML1188	5	Creilly12/Vasaka_SlowDDS_041123_003.mzML		0	0	KASJZXHXXNEULX-UHFFFAOYSA-N	KASJZXHXXNEULX	N/A	N/A	N/A			Alkaloids
CCMSLIB00006679156	"1,5,6,7-TETRAHYDRO-4H-INDOL-4-ONE"	ESI	Orbitrap	isolated	MoNA	MoNA:MoNA037630	M+H	136.076	0	1	N/A	N/A	C1CC2=C(C=CN2)C(=O)C1	"InChI=1S/C8H9NO/c10-8-3-1-2-7-6(8)4-5-9-7/h4-5,9H,1-3H2"	N/A	3	positive	UPDATE-SINGLE-ANNOTATED-BRONZE	Bronze	1271	temp/spec-00024.mzML	lib-00003.mgf	0.731325	MONA	5739.79	237.13	13922.5	4	1.89452	136.076	137.971	0	temp/spec-00024.mzML1271	5	Creilly12/Vasaka_SlowDDS_041123_003.mzML		0	0	KASJZXHXXNEULX-UHFFFAOYSA-N	KASJZXHXXNEULX	N/A	N/A	N/A			Alkaloids
CCMSLIB00006681155	"1,5,6,7-TETRAHYDRO-4H-INDOL-4-ONE"	ESI	qTof	isolated	MoNA	MoNA:MoNA036859	M+H	136.076	0	1	N/A	N/A	C1CC2=C(C=CN2)C(=O)C1	"InChI=1S/C8H9NO/c10-8-3-1-2-7-6(8)4-5-9-7/h4-5,9H,1-3H2"	N/A	3	positive	UPDATE-SINGLE-ANNOTATED-BRONZE	Bronze	1271	temp/spec-00024.mzML	lib-00003.mgf	0.726302	MONA	5739.79	237.13	13922.5	4	1.89452	136.076	137.971	0	temp/spec-00024.mzML1271	5	Creilly12/Vasaka_SlowDDS_041123_003.mzML		0	0	KASJZXHXXNEULX-UHFFFAOYSA-N	KASJZXHXXNEULX	N/A	N/A	N/A			Alkaloids
CCMSLIB00006681155	"1,5,6,7-TETRAHYDRO-4H-INDOL-4-ONE"	ESI	qTof	isolated	MoNA	MoNA:MoNA036859	M+H	136.076	0	1	N/A	N/A	C1CC2=C(C=CN2)C(=O)C1	"InChI=1S/C8H9NO/c10-8-3-1-2-7-6(8)4-5-9-7/h4-5,9H,1-3H2"	N/A	3	positive	UPDATE-SINGLE-ANNOTATED-BRONZE	Bronze	1508	temp/spec-00024.mzML	lib-00003.mgf	0.930874	MONA	1985.9	279.005	6677.82	5	0.908691	136.076	136.985	0	temp/spec-00024.mzML1508	5	Creilly12/Vasaka_SlowDDS_041123_003.mzML		0	0	KASJZXHXXNEULX-UHFFFAOYSA-N	KASJZXHXXNEULX	N/A	N/A	N/A			Alkaloids
CCMSLIB00006679156	"1,5,6,7-TETRAHYDRO-4H-INDOL-4-ONE"	ESI	Orbitrap	isolated	MoNA	MoNA:MoNA037630	M+H	136.076	0	1	N/A	N/A	C1CC2=C(C=CN2)C(=O)C1	"InChI=1S/C8H9NO/c10-8-3-1-2-7-6(8)4-5-9-7/h4-5,9H,1-3H2"	N/A	3	positive	UPDATE-SINGLE-ANNOTATED-BRONZE	Bronze	1508	temp/spec-00024.mzML	lib-00003.mgf	0.905487	MONA	1985.9	279.005	6677.82	4	0.908691	136.076	136.985	0	temp/spec-00024.mzML1508	5	Creilly12/Vasaka_SlowDDS_041123_003.mzML		0	0	KASJZXHXXNEULX-UHFFFAOYSA-N	KASJZXHXXNEULX	N/A	N/A	N/A			Alkaloids
CCMSLIB00006683390	"1,5,6,7-TETRAHYDRO-4H-INDOL-4-ONE"	ESI	qTof	isolated	MoNA	MoNA:MoNA033418	M+H	136.076	0	1	N/A	N/A	C1CC2=C(C=CN2)C(=O)C1	"InChI=1S/C8H9NO/c10-8-3-1-2-7-6(8)4-5-9-7/h4-5,9H,1-3H2"	N/A	3	positive	UPDATE-SINGLE-ANNOTATED-BRONZE	Bronze	1508	temp/spec-00024.mzML	lib-00003.mgf	0.902425	MONA	1985.9	279.005	6677.82	4	0.908691	136.076	136.985	0	temp/spec-00024.mzML1508	5	Creilly12/Vasaka_SlowDDS_041123_003.mzML		0	0	KASJZXHXXNEULX-UHFFFAOYSA-N	KASJZXHXXNEULX	N/A	N/A	N/A			Alkaloids
CCMSLIB00006679786	"1,5,6,7-TETRAHYDRO-4H-INDOL-4-ONE"	ESI	Orbitrap	isolated	MoNA	MoNA:MoNA038852	M+H	136.076	0	1	N/A	N/A	C1CC2=C(C=CN2)C(=O)C1	"InChI=1S/C8H9NO/c10-8-3-1-2-7-6(8)4-5-9-7/h4-5,9H,1-3H2"	N/A	3	positive	UPDATE-SINGLE-ANNOTATED-BRONZE	Bronze	1508	temp/spec-00024.mzML	lib-00003.mgf	0.887339	MONA	1985.9	279.005	6677.82	4	0.908691	136.076	136.985	0	temp/spec-00024.mzML1508	5	Creilly12/Vasaka_SlowDDS_041123_003.mzML		0	0	KASJZXHXXNEULX-UHFFFAOYSA-N	KASJZXHXXNEULX	N/A	N/A	N/A			Alkaloids
CCMSLIB00006679156	"1,5,6,7-TETRAHYDRO-4H-INDOL-4-ONE"	ESI	Orbitrap	isolated	MoNA	MoNA:MoNA037630	M+H	136.076	0	1	N/A	N/A	C1CC2=C(C=CN2)C(=O)C1	"InChI=1S/C8H9NO/c10-8-3-1-2-7-6(8)4-5-9-7/h4-5,9H,1-3H2"	N/A	3	positive	UPDATE-SINGLE-ANNOTATED-BRONZE	Bronze	1406	temp/spec-00023.mzML	lib-00003.mgf	0.868789	MONA	9255.69	235.57	13473.2	4	1.83337	136.076	137.909	0	temp/spec-00023.mzML1406	5	Creilly12/Vasaka_SlowDDS_041123_002.mzML		0	0	KASJZXHXXNEULX-UHFFFAOYSA-N	KASJZXHXXNEULX	N/A	N/A	N/A			Alkaloids
CCMSLIB00006683390	"1,5,6,7-TETRAHYDRO-4H-INDOL-4-ONE"	ESI	qTof	isolated	MoNA	MoNA:MoNA033418	M+H	136.076	0	1	N/A	N/A	C1CC2=C(C=CN2)C(=O)C1	"InChI=1S/C8H9NO/c10-8-3-1-2-7-6(8)4-5-9-7/h4-5,9H,1-3H2"	N/A	3	positive	UPDATE-SINGLE-ANNOTATED-BRONZE	Bronze	1406	temp/spec-00023.mzML	lib-00003.mgf	0.864278	MONA	9255.69	235.57	13473.2	4	1.83337	136.076	137.909	0	temp/spec-00023.mzML1406	5	Creilly12/Vasaka_SlowDDS_041123_002.mzML		0	0	KASJZXHXXNEULX-UHFFFAOYSA-N	KASJZXHXXNEULX	N/A	N/A	N/A			Alkaloids
CCMSLIB00006681155	"1,5,6,7-TETRAHYDRO-4H-INDOL-4-ONE"	ESI	qTof	isolated	MoNA	MoNA:MoNA036859	M+H	136.076	0	1	N/A	N/A	C1CC2=C(C=CN2)C(=O)C1	"InChI=1S/C8H9NO/c10-8-3-1-2-7-6(8)4-5-9-7/h4-5,9H,1-3H2"	N/A	3	positive	UPDATE-SINGLE-ANNOTATED-BRONZE	Bronze	1406	temp/spec-00023.mzML	lib-00003.mgf	0.860089	MONA	9255.69	235.57	13473.2	4	1.83337	136.076	137.909	0	temp/spec-00023.mzML1406	5	Creilly12/Vasaka_SlowDDS_041123_002.mzML		0	0	KASJZXHXXNEULX-UHFFFAOYSA-N	KASJZXHXXNEULX	N/A	N/A	N/A			Alkaloids
CCMSLIB00006679786	"1,5,6,7-TETRAHYDRO-4H-INDOL-4-ONE"	ESI	Orbitrap	isolated	MoNA	MoNA:MoNA038852	M+H	136.076	0	1	N/A	N/A	C1CC2=C(C=CN2)C(=O)C1	"InChI=1S/C8H9NO/c10-8-3-1-2-7-6(8)4-5-9-7/h4-5,9H,1-3H2"	N/A	3	positive	UPDATE-SINGLE-ANNOTATED-BRONZE	Bronze	1406	temp/spec-00023.mzML	lib-00003.mgf	0.859854	MONA	9255.69	235.57	13473.2	4	1.83337	136.076	137.909	0	temp/spec-00023.mzML1406	5	Creilly12/Vasaka_SlowDDS_041123_002.mzML		0	0	KASJZXHXXNEULX-UHFFFAOYSA-N	KASJZXHXXNEULX	N/A	N/A	N/A			Alkaloids
CCMSLIB00006681155	"1,5,6,7-TETRAHYDRO-4H-INDOL-4-ONE"	ESI	qTof	isolated	MoNA	MoNA:MoNA036859	M+H	136.076	0	1	N/A	N/A	C1CC2=C(C=CN2)C(=O)C1	"InChI=1S/C8H9NO/c10-8-3-1-2-7-6(8)4-5-9-7/h4-5,9H,1-3H2"	N/A	3	positive	UPDATE-SINGLE-ANNOTATED-BRONZE	Bronze	1504	temp/spec-00024.mzML	lib-00003.mgf	0.913865	MONA	2660.48	278.297	6735.12	5	0.916489	136.076	136.992	0	temp/spec-00024.mzML1504	5	Creilly12/Vasaka_SlowDDS_041123_003.mzML		0	0	KASJZXHXXNEULX-UHFFFAOYSA-N	KASJZXHXXNEULX	N/A	N/A	N/A			Alkaloids
CCMSLIB00006679156	"1,5,6,7-TETRAHYDRO-4H-INDOL-4-ONE"	ESI	Orbitrap	isolated	MoNA	MoNA:MoNA037630	M+H	136.076	0	1	N/A	N/A	C1CC2=C(C=CN2)C(=O)C1	"InChI=1S/C8H9NO/c10-8-3-1-2-7-6(8)4-5-9-7/h4-5,9H,1-3H2"	N/A	3	positive	UPDATE-SINGLE-ANNOTATED-BRONZE	Bronze	1504	temp/spec-00024.mzML	lib-00003.mgf	0.88915	MONA	2660.48	278.297	6735.12	4	0.916489	136.076	136.992	0	temp/spec-00024.mzML1504	5	Creilly12/Vasaka_SlowDDS_041123_003.mzML		0	0	KASJZXHXXNEULX-UHFFFAOYSA-N	KASJZXHXXNEULX	N/A	N/A	N/A			Alkaloids
CCMSLIB00006683390	"1,5,6,7-TETRAHYDRO-4H-INDOL-4-ONE"	ESI	qTof	isolated	MoNA	MoNA:MoNA033418	M+H	136.076	0	1	N/A	N/A	C1CC2=C(C=CN2)C(=O)C1	"InChI=1S/C8H9NO/c10-8-3-1-2-7-6(8)4-5-9-7/h4-5,9H,1-3H2"	N/A	3	positive	UPDATE-SINGLE-ANNOTATED-BRONZE	Bronze	1504	temp/spec-00024.mzML	lib-00003.mgf	0.877542	MONA	2660.48	278.297	6735.12	4	0.916489	136.076	136.992	0	temp/spec-00024.mzML1504	5	Creilly12/Vasaka_SlowDDS_041123_003.mzML		0	0	KASJZXHXXNEULX-UHFFFAOYSA-N	KASJZXHXXNEULX	N/A	N/A	N/A			Alkaloids
CCMSLIB00006679786	"1,5,6,7-TETRAHYDRO-4H-INDOL-4-ONE"	ESI	Orbitrap	isolated	MoNA	MoNA:MoNA038852	M+H	136.076	0	1	N/A	N/A	C1CC2=C(C=CN2)C(=O)C1	"InChI=1S/C8H9NO/c10-8-3-1-2-7-6(8)4-5-9-7/h4-5,9H,1-3H2"	N/A	3	positive	UPDATE-SINGLE-ANNOTATED-BRONZE	Bronze	1504	temp/spec-00024.mzML	lib-00003.mgf	0.861582	MONA	2660.48	278.297	6735.12	4	0.916489	136.076	136.992	0	temp/spec-00024.mzML1504	5	Creilly12/Vasaka_SlowDDS_041123_003.mzML		0	0	KASJZXHXXNEULX-UHFFFAOYSA-N	KASJZXHXXNEULX	N/A	N/A	N/A			Alkaloids
CCMSLIB00006679156	"1,5,6,7-TETRAHYDRO-4H-INDOL-4-ONE"	ESI	Orbitrap	isolated	MoNA	MoNA:MoNA037630	M+H	136.076	0	1	N/A	N/A	C1CC2=C(C=CN2)C(=O)C1	"InChI=1S/C8H9NO/c10-8-3-1-2-7-6(8)4-5-9-7/h4-5,9H,1-3H2"	N/A	3	positive	UPDATE-SINGLE-ANNOTATED-BRONZE	Bronze	1416	temp/spec-00022.mzML	lib-00003.mgf	0.782959	MONA	10900.8	240.516	13712.3	4	1.86592	136.076	137.942	0	temp/spec-00022.mzML1416	5	Creilly12/Vasaka_SlowDDS_041123_001.mzML		0	0	KASJZXHXXNEULX-UHFFFAOYSA-N	KASJZXHXXNEULX	N/A	N/A	N/A			Alkaloids
CCMSLIB00006679156	"1,5,6,7-TETRAHYDRO-4H-INDOL-4-ONE"	ESI	Orbitrap	isolated	MoNA	MoNA:MoNA037630	M+H	136.076	0	1	N/A	N/A	C1CC2=C(C=CN2)C(=O)C1	"InChI=1S/C8H9NO/c10-8-3-1-2-7-6(8)4-5-9-7/h4-5,9H,1-3H2"	N/A	3	positive	UPDATE-SINGLE-ANNOTATED-BRONZE	Bronze	1300	temp/spec-00024.mzML	lib-00003.mgf	0.869143	MONA	2504.97	242.227	13941	4	1.89703	136.076	137.973	0	temp/spec-00024.mzML1300	5	Creilly12/Vasaka_SlowDDS_041123_003.mzML		0	0	KASJZXHXXNEULX-UHFFFAOYSA-N	KASJZXHXXNEULX	N/A	N/A	N/A			Alkaloids
CCMSLIB00006681155	"1,5,6,7-TETRAHYDRO-4H-INDOL-4-ONE"	ESI	qTof	isolated	MoNA	MoNA:MoNA036859	M+H	136.076	0	1	N/A	N/A	C1CC2=C(C=CN2)C(=O)C1	"InChI=1S/C8H9NO/c10-8-3-1-2-7-6(8)4-5-9-7/h4-5,9H,1-3H2"	N/A	3	positive	UPDATE-SINGLE-ANNOTATED-BRONZE	Bronze	1300	temp/spec-00024.mzML	lib-00003.mgf	0.863542	MONA	2504.97	242.227	13941	4	1.89703	136.076	137.973	0	temp/spec-00024.mzML1300	5	Creilly12/Vasaka_SlowDDS_041123_003.mzML		0	0	KASJZXHXXNEULX-UHFFFAOYSA-N	KASJZXHXXNEULX	N/A	N/A	N/A			Alkaloids
CCMSLIB00006683390	"1,5,6,7-TETRAHYDRO-4H-INDOL-4-ONE"	ESI	qTof	isolated	MoNA	MoNA:MoNA033418	M+H	136.076	0	1	N/A	N/A	C1CC2=C(C=CN2)C(=O)C1	"InChI=1S/C8H9NO/c10-8-3-1-2-7-6(8)4-5-9-7/h4-5,9H,1-3H2"	N/A	3	positive	UPDATE-SINGLE-ANNOTATED-BRONZE	Bronze	1300	temp/spec-00024.mzML	lib-00003.mgf	0.857059	MONA	2504.97	242.227	13941	4	1.89703	136.076	137.973	0	temp/spec-00024.mzML1300	5	Creilly12/Vasaka_SlowDDS_041123_003.mzML		0	0	KASJZXHXXNEULX-UHFFFAOYSA-N	KASJZXHXXNEULX	N/A	N/A	N/A			Alkaloids
CCMSLIB00006679786	"1,5,6,7-TETRAHYDRO-4H-INDOL-4-ONE"	ESI	Orbitrap	isolated	MoNA	MoNA:MoNA038852	M+H	136.076	0	1	N/A	N/A	C1CC2=C(C=CN2)C(=O)C1	"InChI=1S/C8H9NO/c10-8-3-1-2-7-6(8)4-5-9-7/h4-5,9H,1-3H2"	N/A	3	positive	UPDATE-SINGLE-ANNOTATED-BRONZE	Bronze	1300	temp/spec-00024.mzML	lib-00003.mgf	0.854288	MONA	2504.97	242.227	13941	4	1.89703	136.076	137.973	0	temp/spec-00024.mzML1300	5	Creilly12/Vasaka_SlowDDS_041123_003.mzML		0	0	KASJZXHXXNEULX-UHFFFAOYSA-N	KASJZXHXXNEULX	N/A	N/A	N/A			Alkaloids
CCMSLIB00006681155	"1,5,6,7-TETRAHYDRO-4H-INDOL-4-ONE"	ESI	qTof	isolated	MoNA	MoNA:MoNA036859	M+H	136.076	0	1	N/A	N/A	C1CC2=C(C=CN2)C(=O)C1	"InChI=1S/C8H9NO/c10-8-3-1-2-7-6(8)4-5-9-7/h4-5,9H,1-3H2"	N/A	3	positive	UPDATE-SINGLE-ANNOTATED-BRONZE	Bronze	723	temp/spec-00013.mzML	lib-00003.mgf	0.72988	MONA	1374.49	135.639	760.831	4	0.103531	136.076	135.972	0	temp/spec-00013.mzML723	5	Creilly12/Vasaka_DBLPlay_005.mzML		0	0	KASJZXHXXNEULX-UHFFFAOYSA-N	KASJZXHXXNEULX	N/A	N/A	N/A			Alkaloids
CCMSLIB00006679156	"1,5,6,7-TETRAHYDRO-4H-INDOL-4-ONE"	ESI	Orbitrap	isolated	MoNA	MoNA:MoNA037630	M+H	136.076	0	1	N/A	N/A	C1CC2=C(C=CN2)C(=O)C1	"InChI=1S/C8H9NO/c10-8-3-1-2-7-6(8)4-5-9-7/h4-5,9H,1-3H2"	N/A	3	positive	UPDATE-SINGLE-ANNOTATED-BRONZE	Bronze	1418	temp/spec-00022.mzML	lib-00003.mgf	0.805202	MONA	8405	240.838	13593.6	4	1.84976	136.076	137.926	0	temp/spec-00022.mzML1418	5	Creilly12/Vasaka_SlowDDS_041123_001.mzML		0	0	KASJZXHXXNEULX-UHFFFAOYSA-N	KASJZXHXXNEULX	N/A	N/A	N/A			Alkaloids
CCMSLIB00006683390	"1,5,6,7-TETRAHYDRO-4H-INDOL-4-ONE"	ESI	qTof	isolated	MoNA	MoNA:MoNA033418	M+H	136.076	0	1	N/A	N/A	C1CC2=C(C=CN2)C(=O)C1	"InChI=1S/C8H9NO/c10-8-3-1-2-7-6(8)4-5-9-7/h4-5,9H,1-3H2"	N/A	3	positive	UPDATE-SINGLE-ANNOTATED-BRONZE	Bronze	1418	temp/spec-00022.mzML	lib-00003.mgf	0.800765	MONA	8405	240.838	13593.6	4	1.84976	136.076	137.926	0	temp/spec-00022.mzML1418	5	Creilly12/Vasaka_SlowDDS_041123_001.mzML		0	0	KASJZXHXXNEULX-UHFFFAOYSA-N	KASJZXHXXNEULX	N/A	N/A	N/A			Alkaloids
CCMSLIB00006679786	"1,5,6,7-TETRAHYDRO-4H-INDOL-4-ONE"	ESI	Orbitrap	isolated	MoNA	MoNA:MoNA038852	M+H	136.076	0	1	N/A	N/A	C1CC2=C(C=CN2)C(=O)C1	"InChI=1S/C8H9NO/c10-8-3-1-2-7-6(8)4-5-9-7/h4-5,9H,1-3H2"	N/A	3	positive	UPDATE-SINGLE-ANNOTATED-BRONZE	Bronze	1418	temp/spec-00022.mzML	lib-00003.mgf	0.800507	MONA	8405	240.838	13593.6	4	1.84976	136.076	137.926	0	temp/spec-00022.mzML1418	5	Creilly12/Vasaka_SlowDDS_041123_001.mzML		0	0	KASJZXHXXNEULX-UHFFFAOYSA-N	KASJZXHXXNEULX	N/A	N/A	N/A			Alkaloids
CCMSLIB00006681155	"1,5,6,7-TETRAHYDRO-4H-INDOL-4-ONE"	ESI	qTof	isolated	MoNA	MoNA:MoNA036859	M+H	136.076	0	1	N/A	N/A	C1CC2=C(C=CN2)C(=O)C1	"InChI=1S/C8H9NO/c10-8-3-1-2-7-6(8)4-5-9-7/h4-5,9H,1-3H2"	N/A	3	positive	UPDATE-SINGLE-ANNOTATED-BRONZE	Bronze	1418	temp/spec-00022.mzML	lib-00003.mgf	0.798768	MONA	8405	240.838	13593.6	4	1.84976	136.076	137.926	0	temp/spec-00022.mzML1418	5	Creilly12/Vasaka_SlowDDS_041123_001.mzML		0	0	KASJZXHXXNEULX-UHFFFAOYSA-N	KASJZXHXXNEULX	N/A	N/A	N/A			Alkaloids
CCMSLIB00005675325	"1,8-Naphthalenedimethanol"	EI	Ion Trap	Other	N/A	"SDBSWeb : https://sdbs.db.aist.go.jp (National Institute of Advanced Industrial Science and Technology, 2019)"	[M]+*	188	0	1	N/A	N/A	N/A	N/A	N/A	1	Positive	UPDATE-SINGLE-ANNOTATED-GOLD	Gold	1750	temp/spec-00003.mzML	lib-00051.mgf	0.707784	GC-BORISOV-COMPILATION	2139660	447.749	5668.23	4	1.06563	188	189.066	0	temp/spec-00003.mzML1750	3	Creilly12/VASAKA_GNPS_202.mzML		0	0	N/A	N/A	N/A	N/A	N/A	N/A	N/A	N/A
CCMSLIB00005675325	"1,8-Naphthalenedimethanol"	EI	Ion Trap	Other	N/A	"SDBSWeb : https://sdbs.db.aist.go.jp (National Institute of Advanced Industrial Science and Technology, 2019)"	[M]+*	188	0	1	N/A	N/A	N/A	N/A	N/A	1	Positive	UPDATE-SINGLE-ANNOTATED-GOLD	Gold	1262	temp/spec-00003.mzML	lib-00051.mgf	0.709675	GC-BORISOV-COMPILATION	77756200	318.249	5670.75	4	1.0661	188	189.066	0	temp/spec-00003.mzML1262	3	Creilly12/VASAKA_GNPS_202.mzML		0	0	N/A	N/A	N/A	N/A	N/A	N/A	N/A	N/A
CCMSLIB00005675325	"1,8-Naphthalenedimethanol"	EI	Ion Trap	Other	N/A	"SDBSWeb : https://sdbs.db.aist.go.jp (National Institute of Advanced Industrial Science and Technology, 2019)"	[M]+*	188	0	1	N/A	N/A	N/A	N/A	N/A	1	Positive	UPDATE-SINGLE-ANNOTATED-GOLD	Gold	1025	temp/spec-00002.mzML	lib-00051.mgf	0.733811	GC-BORISOV-COMPILATION	15368900	223.856	5849.23	4	1.09966	188	189.1	0	temp/spec-00002.mzML1025	3	Creilly12/VASAKA_CID_PQD_Concave.mzML		0	0	N/A	N/A	N/A	N/A	N/A	N/A	N/A	N/A
CCMSLIB00005675325	"1,8-Naphthalenedimethanol"	EI	Ion Trap	Other	N/A	"SDBSWeb : https://sdbs.db.aist.go.jp (National Institute of Advanced Industrial Science and Technology, 2019)"	[M]+*	188	0	1	N/A	N/A	N/A	N/A	N/A	1	Positive	UPDATE-SINGLE-ANNOTATED-GOLD	Gold	1454	temp/spec-00003.mzML	lib-00051.mgf	0.713556	GC-BORISOV-COMPILATION	38101900	368.307	5650.87	4	1.06236	188	189.062	0	temp/spec-00003.mzML1454	3	Creilly12/VASAKA_GNPS_202.mzML		0	0	N/A	N/A	N/A	N/A	N/A	N/A	N/A	N/A
CCMSLIB00005675325	"1,8-Naphthalenedimethanol"	EI	Ion Trap	Other	N/A	"SDBSWeb : https://sdbs.db.aist.go.jp (National Institute of Advanced Industrial Science and Technology, 2019)"	[M]+*	188	0	1	N/A	N/A	N/A	N/A	N/A	1	Positive	UPDATE-SINGLE-ANNOTATED-GOLD	Gold	5802	temp/spec-00003.mzML	lib-00051.mgf	0.70999	GC-BORISOV-COMPILATION	349390	1792.85	5628.71	4	1.0582	188	189.058	0	temp/spec-00003.mzML5802	3	Creilly12/VASAKA_GNPS_202.mzML		0	0	N/A	N/A	N/A	N/A	N/A	N/A	N/A	N/A
CCMSLIB00005675325	"1,8-Naphthalenedimethanol"	EI	Ion Trap	Other	N/A	"SDBSWeb : https://sdbs.db.aist.go.jp (National Institute of Advanced Industrial Science and Technology, 2019)"	[M]+*	188	0	1	N/A	N/A	N/A	N/A	N/A	1	Positive	UPDATE-SINGLE-ANNOTATED-GOLD	Gold	5806	temp/spec-00003.mzML	lib-00051.mgf	0.714531	GC-BORISOV-COMPILATION	381522	1793.89	5635.2	4	1.05942	188	189.059	0	temp/spec-00003.mzML5806	3	Creilly12/VASAKA_GNPS_202.mzML		0	0	N/A	N/A	N/A	N/A	N/A	N/A	N/A	N/A
CCMSLIB00005675325	"1,8-Naphthalenedimethanol"	EI	Ion Trap	Other	N/A	"SDBSWeb : https://sdbs.db.aist.go.jp (National Institute of Advanced Industrial Science and Technology, 2019)"	[M]+*	188	0	1	N/A	N/A	N/A	N/A	N/A	1	Positive	UPDATE-SINGLE-ANNOTATED-GOLD	Gold	1954	temp/spec-00003.mzML	lib-00051.mgf	0.714898	GC-BORISOV-COMPILATION	1001320	507.428	5646.08	4	1.06146	188	189.061	0	temp/spec-00003.mzML1954	3	Creilly12/VASAKA_GNPS_202.mzML		0	0	N/A	N/A	N/A	N/A	N/A	N/A	N/A	N/A
CCMSLIB00005675325	"1,8-Naphthalenedimethanol"	EI	Ion Trap	Other	N/A	"SDBSWeb : https://sdbs.db.aist.go.jp (National Institute of Advanced Industrial Science and Technology, 2019)"	[M]+*	188	0	1	N/A	N/A	N/A	N/A	N/A	1	Positive	UPDATE-SINGLE-ANNOTATED-GOLD	Gold	1534	temp/spec-00003.mzML	lib-00051.mgf	0.710587	GC-BORISOV-COMPILATION	26705400	389.055	5649.24	4	1.06206	188	189.062	0	temp/spec-00003.mzML1534	3	Creilly12/VASAKA_GNPS_202.mzML		0	0	N/A	N/A	N/A	N/A	N/A	N/A	N/A	N/A
CCMSLIB00005675325	"1,8-Naphthalenedimethanol"	EI	Ion Trap	Other	N/A	"SDBSWeb : https://sdbs.db.aist.go.jp (National Institute of Advanced Industrial Science and Technology, 2019)"	[M]+*	188	0	1	N/A	N/A	N/A	N/A	N/A	1	Positive	UPDATE-SINGLE-ANNOTATED-GOLD	Gold	1622	temp/spec-00003.mzML	lib-00051.mgf	0.718959	GC-BORISOV-COMPILATION	7868160	413.8	5667.83	4	1.06555	188	189.066	0	temp/spec-00003.mzML1622	3	Creilly12/VASAKA_GNPS_202.mzML		0	0	N/A	N/A	N/A	N/A	N/A	N/A	N/A	N/A
CCMSLIB00005675325	"1,8-Naphthalenedimethanol"	EI	Ion Trap	Other	N/A	"SDBSWeb : https://sdbs.db.aist.go.jp (National Institute of Advanced Industrial Science and Technology, 2019)"	[M]+*	188	0	1	N/A	N/A	N/A	N/A	N/A	1	Positive	UPDATE-SINGLE-ANNOTATED-GOLD	Gold	2766	temp/spec-00003.mzML	lib-00051.mgf	0.711564	GC-BORISOV-COMPILATION	439108	749.566	5680.98	4	1.06802	188	189.068	0	temp/spec-00003.mzML2766	3	Creilly12/VASAKA_GNPS_202.mzML		0	0	N/A	N/A	N/A	N/A	N/A	N/A	N/A	N/A
CCMSLIB00005675325	"1,8-Naphthalenedimethanol"	EI	Ion Trap	Other	N/A	"SDBSWeb : https://sdbs.db.aist.go.jp (National Institute of Advanced Industrial Science and Technology, 2019)"	[M]+*	188	0	1	N/A	N/A	N/A	N/A	N/A	1	Positive	UPDATE-SINGLE-ANNOTATED-GOLD	Gold	3006	temp/spec-00003.mzML	lib-00051.mgf	0.714935	GC-BORISOV-COMPILATION	462702	822.072	5679.03	4	1.06766	188	189.068	0	temp/spec-00003.mzML3006	3	Creilly12/VASAKA_GNPS_202.mzML		0	0	N/A	N/A	N/A	N/A	N/A	N/A	N/A	N/A
CCMSLIB00005675325	"1,8-Naphthalenedimethanol"	EI	Ion Trap	Other	N/A	"SDBSWeb : https://sdbs.db.aist.go.jp (National Institute of Advanced Industrial Science and Technology, 2019)"	[M]+*	188	0	1	N/A	N/A	N/A	N/A	N/A	1	Positive	UPDATE-SINGLE-ANNOTATED-GOLD	Gold	1662	temp/spec-00003.mzML	lib-00051.mgf	0.718914	GC-BORISOV-COMPILATION	5685130	423.956	5637.23	4	1.0598	188	189.06	0	temp/spec-00003.mzML1662	3	Creilly12/VASAKA_GNPS_202.mzML		0	0	N/A	N/A	N/A	N/A	N/A	N/A	N/A	N/A
CCMSLIB00005675325	"1,8-Naphthalenedimethanol"	EI	Ion Trap	Other	N/A	"SDBSWeb : https://sdbs.db.aist.go.jp (National Institute of Advanced Industrial Science and Technology, 2019)"	[M]+*	188	0	1	N/A	N/A	N/A	N/A	N/A	1	Positive	UPDATE-SINGLE-ANNOTATED-GOLD	Gold	1342	temp/spec-00003.mzML	lib-00051.mgf	0.721792	GC-BORISOV-COMPILATION	64276900	338.54	5634.31	4	1.05925	188	189.059	0	temp/spec-00003.mzML1342	3	Creilly12/VASAKA_GNPS_202.mzML		0	0	N/A	N/A	N/A	N/A	N/A	N/A	N/A	N/A
CCMSLIB00005675325	"1,8-Naphthalenedimethanol"	EI	Ion Trap	Other	N/A	"SDBSWeb : https://sdbs.db.aist.go.jp (National Institute of Advanced Industrial Science and Technology, 2019)"	[M]+*	188	0	1	N/A	N/A	N/A	N/A	N/A	1	Positive	UPDATE-SINGLE-ANNOTATED-GOLD	Gold	1802	temp/spec-00003.mzML	lib-00051.mgf	0.705885	GC-BORISOV-COMPILATION	1484210	461.019	5698.18	4	1.07126	188	189.071	0	temp/spec-00003.mzML1802	3	Creilly12/VASAKA_GNPS_202.mzML		0	0	N/A	N/A	N/A	N/A	N/A	N/A	N/A	N/A
CCMSLIB00005675325	"1,8-Naphthalenedimethanol"	EI	Ion Trap	Other	N/A	"SDBSWeb : https://sdbs.db.aist.go.jp (National Institute of Advanced Industrial Science and Technology, 2019)"	[M]+*	188	0	1	N/A	N/A	N/A	N/A	N/A	1	Positive	UPDATE-SINGLE-ANNOTATED-GOLD	Gold	1494	temp/spec-00003.mzML	lib-00051.mgf	0.718356	GC-BORISOV-COMPILATION	34307300	378.913	5623.27	4	1.05717	188	189.057	0	temp/spec-00003.mzML1494	3	Creilly12/VASAKA_GNPS_202.mzML		0	0	N/A	N/A	N/A	N/A	N/A	N/A	N/A	N/A
CCMSLIB00005675325	"1,8-Naphthalenedimethanol"	EI	Ion Trap	Other	N/A	"SDBSWeb : https://sdbs.db.aist.go.jp (National Institute of Advanced Industrial Science and Technology, 2019)"	[M]+*	188	0	1	N/A	N/A	N/A	N/A	N/A	1	Positive	UPDATE-SINGLE-ANNOTATED-GOLD	Gold	5734	temp/spec-00003.mzML	lib-00051.mgf	0.708792	GC-BORISOV-COMPILATION	455477	1773.74	5660.2	4	1.06412	188	189.064	0	temp/spec-00003.mzML5734	3	Creilly12/VASAKA_GNPS_202.mzML		0	0	N/A	N/A	N/A	N/A	N/A	N/A	N/A	N/A
CCMSLIB00005675325	"1,8-Naphthalenedimethanol"	EI	Ion Trap	Other	N/A	"SDBSWeb : https://sdbs.db.aist.go.jp (National Institute of Advanced Industrial Science and Technology, 2019)"	[M]+*	188	0	1	N/A	N/A	N/A	N/A	N/A	1	Positive	UPDATE-SINGLE-ANNOTATED-GOLD	Gold	1338	temp/spec-00003.mzML	lib-00051.mgf	0.715899	GC-BORISOV-COMPILATION	65199500	337.525	5692.66	4	1.07022	188	189.07	0	temp/spec-00003.mzML1338	3	Creilly12/VASAKA_GNPS_202.mzML		0	0	N/A	N/A	N/A	N/A	N/A	N/A	N/A	N/A
CCMSLIB00005675325	"1,8-Naphthalenedimethanol"	EI	Ion Trap	Other	N/A	"SDBSWeb : https://sdbs.db.aist.go.jp (National Institute of Advanced Industrial Science and Technology, 2019)"	[M]+*	188	0	1	N/A	N/A	N/A	N/A	N/A	1	Positive	UPDATE-SINGLE-ANNOTATED-GOLD	Gold	5762	temp/spec-00003.mzML	lib-00051.mgf	0.704357	GC-BORISOV-COMPILATION	407907	1781.01	5690.64	4	1.06984	188	189.07	0	temp/spec-00003.mzML5762	3	Creilly12/VASAKA_GNPS_202.mzML		0	0	N/A	N/A	N/A	N/A	N/A	N/A	N/A	N/A
CCMSLIB00005675325	"1,8-Naphthalenedimethanol"	EI	Ion Trap	Other	N/A	"SDBSWeb : https://sdbs.db.aist.go.jp (National Institute of Advanced Industrial Science and Technology, 2019)"	[M]+*	188	0	1	N/A	N/A	N/A	N/A	N/A	1	Positive	UPDATE-SINGLE-ANNOTATED-GOLD	Gold	1138	temp/spec-00003.mzML	lib-00051.mgf	0.723775	GC-BORISOV-COMPILATION	97447600	285.415	5677.97	4	1.06746	188	189.067	0	temp/spec-00003.mzML1138	3	Creilly12/VASAKA_GNPS_202.mzML		0	0	N/A	N/A	N/A	N/A	N/A	N/A	N/A	N/A
CCMSLIB00005675325	"1,8-Naphthalenedimethanol"	EI	Ion Trap	Other	N/A	"SDBSWeb : https://sdbs.db.aist.go.jp (National Institute of Advanced Industrial Science and Technology, 2019)"	[M]+*	188	0	1	N/A	N/A	N/A	N/A	N/A	1	Positive	UPDATE-SINGLE-ANNOTATED-GOLD	Gold	2955	temp/spec-00008.mzML	lib-00051.mgf	0.707641	GC-BORISOV-COMPILATION	111754	940.919	5822.04	4	1.09454	188	189.095	0	temp/spec-00008.mzML2955	5	Creilly12/Vasaka_929_10xPOS_20211001114150.mzML		0	0	N/A	N/A	N/A	N/A	N/A	N/A	N/A	N/A
CCMSLIB00005675325	"1,8-Naphthalenedimethanol"	EI	Ion Trap	Other	N/A	"SDBSWeb : https://sdbs.db.aist.go.jp (National Institute of Advanced Industrial Science and Technology, 2019)"	[M]+*	188	0	1	N/A	N/A	N/A	N/A	N/A	1	Positive	UPDATE-SINGLE-ANNOTATED-GOLD	Gold	1282	temp/spec-00003.mzML	lib-00051.mgf	0.709385	GC-BORISOV-COMPILATION	88908200	323.318	5655.41	4	1.06322	188	189.063	0	temp/spec-00003.mzML1282	3	Creilly12/VASAKA_GNPS_202.mzML		0	0	N/A	N/A	N/A	N/A	N/A	N/A	N/A	N/A
CCMSLIB00005675325	"1,8-Naphthalenedimethanol"	EI	Ion Trap	Other	N/A	"SDBSWeb : https://sdbs.db.aist.go.jp (National Institute of Advanced Industrial Science and Technology, 2019)"	[M]+*	188	0	1	N/A	N/A	N/A	N/A	N/A	1	Positive	UPDATE-SINGLE-ANNOTATED-GOLD	Gold	1294	temp/spec-00003.mzML	lib-00051.mgf	0.70027	GC-BORISOV-COMPILATION	71951800	326.368	5641.61	4	1.06062	188	189.061	0	temp/spec-00003.mzML1294	3	Creilly12/VASAKA_GNPS_202.mzML		0	0	N/A	N/A	N/A	N/A	N/A	N/A	N/A	N/A
CCMSLIB00005675325	"1,8-Naphthalenedimethanol"	EI	Ion Trap	Other	N/A	"SDBSWeb : https://sdbs.db.aist.go.jp (National Institute of Advanced Industrial Science and Technology, 2019)"	[M]+*	188	0	1	N/A	N/A	N/A	N/A	N/A	1	Positive	UPDATE-SINGLE-ANNOTATED-GOLD	Gold	1019	temp/spec-00001.mzML	lib-00051.mgf	0.732628	GC-BORISOV-COMPILATION	2138870	241.233	5835.84	4	1.09714	188	189.097	0	temp/spec-00001.mzML1019	3	Creilly12/0929_Extract_positive_20210930133134.mzML		0	0	N/A	N/A	N/A	N/A	N/A	N/A	N/A	N/A
CCMSLIB00005675325	"1,8-Naphthalenedimethanol"	EI	Ion Trap	Other	N/A	"SDBSWeb : https://sdbs.db.aist.go.jp (National Institute of Advanced Industrial Science and Technology, 2019)"	[M]+*	188	0	1	N/A	N/A	N/A	N/A	N/A	1	Positive	UPDATE-SINGLE-ANNOTATED-GOLD	Gold	5750	temp/spec-00003.mzML	lib-00051.mgf	0.705145	GC-BORISOV-COMPILATION	416487	1777.89	5713.85	4	1.0742	188	189.074	0	temp/spec-00003.mzML5750	3	Creilly12/VASAKA_GNPS_202.mzML		0	0	N/A	N/A	N/A	N/A	N/A	N/A	N/A	N/A
CCMSLIB00005675325	"1,8-Naphthalenedimethanol"	EI	Ion Trap	Other	N/A	"SDBSWeb : https://sdbs.db.aist.go.jp (National Institute of Advanced Industrial Science and Technology, 2019)"	[M]+*	188	0	1	N/A	N/A	N/A	N/A	N/A	1	Positive	UPDATE-SINGLE-ANNOTATED-GOLD	Gold	1698	temp/spec-00003.mzML	lib-00051.mgf	0.720291	GC-BORISOV-COMPILATION	3043660	434.033	5671.89	4	1.06631	188	189.066	0	temp/spec-00003.mzML1698	3	Creilly12/VASAKA_GNPS_202.mzML		0	0	N/A	N/A	N/A	N/A	N/A	N/A	N/A	N/A
CCMSLIB00005675325	"1,8-Naphthalenedimethanol"	EI	Ion Trap	Other	N/A	"SDBSWeb : https://sdbs.db.aist.go.jp (National Institute of Advanced Industrial Science and Technology, 2019)"	[M]+*	188	0	1	N/A	N/A	N/A	N/A	N/A	1	Positive	UPDATE-SINGLE-ANNOTATED-GOLD	Gold	1106	temp/spec-00003.mzML	lib-00051.mgf	0.708297	GC-BORISOV-COMPILATION	79785200	276.846	5666.53	4	1.06531	188	189.065	0	temp/spec-00003.mzML1106	3	Creilly12/VASAKA_GNPS_202.mzML		0	0	N/A	N/A	N/A	N/A	N/A	N/A	N/A	N/A
CCMSLIB00005675325	"1,8-Naphthalenedimethanol"	EI	Ion Trap	Other	N/A	"SDBSWeb : https://sdbs.db.aist.go.jp (National Institute of Advanced Industrial Science and Technology, 2019)"	[M]+*	188	0	1	N/A	N/A	N/A	N/A	N/A	1	Positive	UPDATE-SINGLE-ANNOTATED-GOLD	Gold	1286	temp/spec-00003.mzML	lib-00051.mgf	0.722796	GC-BORISOV-COMPILATION	75289800	324.331	5638.61	4	1.06006	188	189.06	0	temp/spec-00003.mzML1286	3	Creilly12/VASAKA_GNPS_202.mzML		0	0	N/A	N/A	N/A	N/A	N/A	N/A	N/A	N/A
CCMSLIB00005675325	"1,8-Naphthalenedimethanol"	EI	Ion Trap	Other	N/A	"SDBSWeb : https://sdbs.db.aist.go.jp (National Institute of Advanced Industrial Science and Technology, 2019)"	[M]+*	188	0	1	N/A	N/A	N/A	N/A	N/A	1	Positive	UPDATE-SINGLE-ANNOTATED-GOLD	Gold	1514	temp/spec-00003.mzML	lib-00051.mgf	0.707459	GC-BORISOV-COMPILATION	30227500	383.981	5701.43	4	1.07187	188	189.072	0	temp/spec-00003.mzML1514	3	Creilly12/VASAKA_GNPS_202.mzML		0	0	N/A	N/A	N/A	N/A	N/A	N/A	N/A	N/A
CCMSLIB00005675325	"1,8-Naphthalenedimethanol"	EI	Ion Trap	Other	N/A	"SDBSWeb : https://sdbs.db.aist.go.jp (National Institute of Advanced Industrial Science and Technology, 2019)"	[M]+*	188	0	1	N/A	N/A	N/A	N/A	N/A	1	Positive	UPDATE-SINGLE-ANNOTATED-GOLD	Gold	1602	temp/spec-00008.mzML	lib-00051.mgf	0.72659	GC-BORISOV-COMPILATION	127031	503.626	5843.14	4	1.09851	188	189.099	0	temp/spec-00008.mzML1602	3	Creilly12/Vasaka_929_10xPOS_20211001114150.mzML		0	0	N/A	N/A	N/A	N/A	N/A	N/A	N/A	N/A
CCMSLIB00005675325	"1,8-Naphthalenedimethanol"	EI	Ion Trap	Other	N/A	"SDBSWeb : https://sdbs.db.aist.go.jp (National Institute of Advanced Industrial Science and Technology, 2019)"	[M]+*	188	0	1	N/A	N/A	N/A	N/A	N/A	1	Positive	UPDATE-SINGLE-ANNOTATED-GOLD	Gold	1057	temp/spec-00002.mzML	lib-00051.mgf	0.739486	GC-BORISOV-COMPILATION	1687420	231.959	5836.08	4	1.09718	188	189.097	0	temp/spec-00002.mzML1057	3	Creilly12/VASAKA_CID_PQD_Concave.mzML		0	0	N/A	N/A	N/A	N/A	N/A	N/A	N/A	N/A
CCMSLIB00005675325	"1,8-Naphthalenedimethanol"	EI	Ion Trap	Other	N/A	"SDBSWeb : https://sdbs.db.aist.go.jp (National Institute of Advanced Industrial Science and Technology, 2019)"	[M]+*	188	0	1	N/A	N/A	N/A	N/A	N/A	1	Positive	UPDATE-SINGLE-ANNOTATED-GOLD	Gold	4621	temp/spec-00008.mzML	lib-00051.mgf	0.724043	GC-BORISOV-COMPILATION	392786	1504.95	5877.07	4	1.10489	188	189.105	0	temp/spec-00008.mzML4621	3	Creilly12/Vasaka_929_10xPOS_20211001114150.mzML		0	0	N/A	N/A	N/A	N/A	N/A	N/A	N/A	N/A
CCMSLIB00005675325	"1,8-Naphthalenedimethanol"	EI	Ion Trap	Other	N/A	"SDBSWeb : https://sdbs.db.aist.go.jp (National Institute of Advanced Industrial Science and Technology, 2019)"	[M]+*	188	0	1	N/A	N/A	N/A	N/A	N/A	1	Positive	UPDATE-SINGLE-ANNOTATED-GOLD	Gold	1770	temp/spec-00003.mzML	lib-00051.mgf	0.714964	GC-BORISOV-COMPILATION	1896330	452.85	5581.63	4	1.04935	188	189.049	0	temp/spec-00003.mzML1770	3	Creilly12/VASAKA_GNPS_202.mzML		0	0	N/A	N/A	N/A	N/A	N/A	N/A	N/A	N/A
CCMSLIB00005675325	"1,8-Naphthalenedimethanol"	EI	Ion Trap	Other	N/A	"SDBSWeb : https://sdbs.db.aist.go.jp (National Institute of Advanced Industrial Science and Technology, 2019)"	[M]+*	188	0	1	N/A	N/A	N/A	N/A	N/A	1	Positive	UPDATE-SINGLE-ANNOTATED-GOLD	Gold	1762	temp/spec-00003.mzML	lib-00051.mgf	0.704351	GC-BORISOV-COMPILATION	1994930	450.811	5707.27	4	1.07297	188	189.073	0	temp/spec-00003.mzML1762	3	Creilly12/VASAKA_GNPS_202.mzML		0	0	N/A	N/A	N/A	N/A	N/A	N/A	N/A	N/A
CCMSLIB00005675325	"1,8-Naphthalenedimethanol"	EI	Ion Trap	Other	N/A	"SDBSWeb : https://sdbs.db.aist.go.jp (National Institute of Advanced Industrial Science and Technology, 2019)"	[M]+*	188	0	1	N/A	N/A	N/A	N/A	N/A	1	Positive	UPDATE-SINGLE-ANNOTATED-GOLD	Gold	1174	temp/spec-00003.mzML	lib-00051.mgf	0.709588	GC-BORISOV-COMPILATION	102251000	294.548	5681.71	4	1.06816	188	189.068	0	temp/spec-00003.mzML1174	3	Creilly12/VASAKA_GNPS_202.mzML		0	0	N/A	N/A	N/A	N/A	N/A	N/A	N/A	N/A
CCMSLIB00005675325	"1,8-Naphthalenedimethanol"	EI	Ion Trap	Other	N/A	"SDBSWeb : https://sdbs.db.aist.go.jp (National Institute of Advanced Industrial Science and Technology, 2019)"	[M]+*	188	0	1	N/A	N/A	N/A	N/A	N/A	1	Positive	UPDATE-SINGLE-ANNOTATED-GOLD	Gold	5822	temp/spec-00003.mzML	lib-00051.mgf	0.709028	GC-BORISOV-COMPILATION	300331	1798.08	5669.53	4	1.06587	188	189.066	0	temp/spec-00003.mzML5822	3	Creilly12/VASAKA_GNPS_202.mzML		0	0	N/A	N/A	N/A	N/A	N/A	N/A	N/A	N/A
CCMSLIB00005675325	"1,8-Naphthalenedimethanol"	EI	Ion Trap	Other	N/A	"SDBSWeb : https://sdbs.db.aist.go.jp (National Institute of Advanced Industrial Science and Technology, 2019)"	[M]+*	188	0	1	N/A	N/A	N/A	N/A	N/A	1	Positive	UPDATE-SINGLE-ANNOTATED-GOLD	Gold	3670	temp/spec-00003.mzML	lib-00051.mgf	0.718545	GC-BORISOV-COMPILATION	340281	1015.8	5666.37	4	1.06528	188	189.065	0	temp/spec-00003.mzML3670	3	Creilly12/VASAKA_GNPS_202.mzML		0	0	N/A	N/A	N/A	N/A	N/A	N/A	N/A	N/A
CCMSLIB00005675325	"1,8-Naphthalenedimethanol"	EI	Ion Trap	Other	N/A	"SDBSWeb : https://sdbs.db.aist.go.jp (National Institute of Advanced Industrial Science and Technology, 2019)"	[M]+*	188	0	1	N/A	N/A	N/A	N/A	N/A	1	Positive	UPDATE-SINGLE-ANNOTATED-GOLD	Gold	957	temp/spec-00002.mzML	lib-00051.mgf	0.735501	GC-BORISOV-COMPILATION	30012500	204.928	5849.96	4	1.09979	188	189.1	0	temp/spec-00002.mzML957	3	Creilly12/VASAKA_CID_PQD_Concave.mzML		0	0	N/A	N/A	N/A	N/A	N/A	N/A	N/A	N/A
CCMSLIB00005675325	"1,8-Naphthalenedimethanol"	EI	Ion Trap	Other	N/A	"SDBSWeb : https://sdbs.db.aist.go.jp (National Institute of Advanced Industrial Science and Technology, 2019)"	[M]+*	188	0	1	N/A	N/A	N/A	N/A	N/A	1	Positive	UPDATE-SINGLE-ANNOTATED-GOLD	Gold	1658	temp/spec-00003.mzML	lib-00051.mgf	0.717893	GC-BORISOV-COMPILATION	5878490	422.942	5656.14	4	1.06335	188	189.063	0	temp/spec-00003.mzML1658	3	Creilly12/VASAKA_GNPS_202.mzML		0	0	N/A	N/A	N/A	N/A	N/A	N/A	N/A	N/A
CCMSLIB00005675325	"1,8-Naphthalenedimethanol"	EI	Ion Trap	Other	N/A	"SDBSWeb : https://sdbs.db.aist.go.jp (National Institute of Advanced Industrial Science and Technology, 2019)"	[M]+*	188	0	1	N/A	N/A	N/A	N/A	N/A	1	Positive	UPDATE-SINGLE-ANNOTATED-GOLD	Gold	1630	temp/spec-00003.mzML	lib-00051.mgf	0.709588	GC-BORISOV-COMPILATION	8195320	415.828	5693.07	4	1.0703	188	189.07	0	temp/spec-00003.mzML1630	3	Creilly12/VASAKA_GNPS_202.mzML		0	0	N/A	N/A	N/A	N/A	N/A	N/A	N/A	N/A
CCMSLIB00005675325	"1,8-Naphthalenedimethanol"	EI	Ion Trap	Other	N/A	"SDBSWeb : https://sdbs.db.aist.go.jp (National Institute of Advanced Industrial Science and Technology, 2019)"	[M]+*	188	0	1	N/A	N/A	N/A	N/A	N/A	1	Positive	UPDATE-SINGLE-ANNOTATED-GOLD	Gold	1470	temp/spec-00003.mzML	lib-00051.mgf	0.708682	GC-BORISOV-COMPILATION	37481000	372.829	5708.65	4	1.07323	188	189.073	0	temp/spec-00003.mzML1470	3	Creilly12/VASAKA_GNPS_202.mzML		0	0	N/A	N/A	N/A	N/A	N/A	N/A	N/A	N/A
CCMSLIB00005675325	"1,8-Naphthalenedimethanol"	EI	Ion Trap	Other	N/A	"SDBSWeb : https://sdbs.db.aist.go.jp (National Institute of Advanced Industrial Science and Technology, 2019)"	[M]+*	188	0	1	N/A	N/A	N/A	N/A	N/A	1	Positive	UPDATE-SINGLE-ANNOTATED-GOLD	Gold	1786	temp/spec-00003.mzML	lib-00051.mgf	0.708799	GC-BORISOV-COMPILATION	1719780	456.935	5692.26	4	1.07014	188	189.07	0	temp/spec-00003.mzML1786	3	Creilly12/VASAKA_GNPS_202.mzML		0	0	N/A	N/A	N/A	N/A	N/A	N/A	N/A	N/A
CCMSLIB00005675325	"1,8-Naphthalenedimethanol"	EI	Ion Trap	Other	N/A	"SDBSWeb : https://sdbs.db.aist.go.jp (National Institute of Advanced Industrial Science and Technology, 2019)"	[M]+*	188	0	1	N/A	N/A	N/A	N/A	N/A	1	Positive	UPDATE-SINGLE-ANNOTATED-GOLD	Gold	5049	temp/spec-00008.mzML	lib-00051.mgf	0.722111	GC-BORISOV-COMPILATION	401269	1652.5	5897.44	4	1.10872	188	189.109	0	temp/spec-00008.mzML5049	3	Creilly12/Vasaka_929_10xPOS_20211001114150.mzML		0	0	N/A	N/A	N/A	N/A	N/A	N/A	N/A	N/A
CCMSLIB00005675325	"1,8-Naphthalenedimethanol"	EI	Ion Trap	Other	N/A	"SDBSWeb : https://sdbs.db.aist.go.jp (National Institute of Advanced Industrial Science and Technology, 2019)"	[M]+*	188	0	1	N/A	N/A	N/A	N/A	N/A	1	Positive	UPDATE-SINGLE-ANNOTATED-GOLD	Gold	1154	temp/spec-00003.mzML	lib-00051.mgf	0.711707	GC-BORISOV-COMPILATION	109696000	289.48	5663.93	4	1.06482	188	189.065	0	temp/spec-00003.mzML1154	3	Creilly12/VASAKA_GNPS_202.mzML		0	0	N/A	N/A	N/A	N/A	N/A	N/A	N/A	N/A
CCMSLIB00005675325	"1,8-Naphthalenedimethanol"	EI	Ion Trap	Other	N/A	"SDBSWeb : https://sdbs.db.aist.go.jp (National Institute of Advanced Industrial Science and Technology, 2019)"	[M]+*	188	0	1	N/A	N/A	N/A	N/A	N/A	1	Positive	UPDATE-SINGLE-ANNOTATED-GOLD	Gold	1510	temp/spec-00003.mzML	lib-00051.mgf	0.712488	GC-BORISOV-COMPILATION	30404200	382.969	5698.91	4	1.0714	188	189.071	0	temp/spec-00003.mzML1510	3	Creilly12/VASAKA_GNPS_202.mzML		0	0	N/A	N/A	N/A	N/A	N/A	N/A	N/A	N/A
CCMSLIB00005675325	"1,8-Naphthalenedimethanol"	EI	Ion Trap	Other	N/A	"SDBSWeb : https://sdbs.db.aist.go.jp (National Institute of Advanced Industrial Science and Technology, 2019)"	[M]+*	188	0	1	N/A	N/A	N/A	N/A	N/A	1	Positive	UPDATE-SINGLE-ANNOTATED-GOLD	Gold	1586	temp/spec-00003.mzML	lib-00051.mgf	0.713203	GC-BORISOV-COMPILATION	17295900	403.271	5681.54	4	1.06813	188	189.068	0	temp/spec-00003.mzML1586	3	Creilly12/VASAKA_GNPS_202.mzML		0	0	N/A	N/A	N/A	N/A	N/A	N/A	N/A	N/A
CCMSLIB00005675325	"1,8-Naphthalenedimethanol"	EI	Ion Trap	Other	N/A	"SDBSWeb : https://sdbs.db.aist.go.jp (National Institute of Advanced Industrial Science and Technology, 2019)"	[M]+*	188	0	1	N/A	N/A	N/A	N/A	N/A	1	Positive	UPDATE-SINGLE-ANNOTATED-GOLD	Gold	1682	temp/spec-00003.mzML	lib-00051.mgf	0.710924	GC-BORISOV-COMPILATION	4082140	429.038	5681.54	4	1.06813	188	189.068	0	temp/spec-00003.mzML1682	3	Creilly12/VASAKA_GNPS_202.mzML		0	0	N/A	N/A	N/A	N/A	N/A	N/A	N/A	N/A
CCMSLIB00005675325	"1,8-Naphthalenedimethanol"	EI	Ion Trap	Other	N/A	"SDBSWeb : https://sdbs.db.aist.go.jp (National Institute of Advanced Industrial Science and Technology, 2019)"	[M]+*	188	0	1	N/A	N/A	N/A	N/A	N/A	1	Positive	UPDATE-SINGLE-ANNOTATED-GOLD	Gold	2682	temp/spec-00003.mzML	lib-00051.mgf	0.705024	GC-BORISOV-COMPILATION	491753	723.486	5666.29	4	1.06526	188	189.065	1	temp/spec-00003.mzML2682	3	Creilly12/VASAKA_GNPS_202.mzML		0	0	N/A	N/A	N/A	N/A	N/A	N/A	N/A	N/A
CCMSLIB00005675325	"1,8-Naphthalenedimethanol"	EI	Ion Trap	Other	N/A	"SDBSWeb : https://sdbs.db.aist.go.jp (National Institute of Advanced Industrial Science and Technology, 2019)"	[M]+*	188	0	1	N/A	N/A	N/A	N/A	N/A	1	Positive	UPDATE-SINGLE-ANNOTATED-GOLD	Gold	1122	temp/spec-00003.mzML	lib-00051.mgf	0.705174	GC-BORISOV-COMPILATION	100801000	280.897	5628.55	4	1.05817	188	189.058	0	temp/spec-00003.mzML1122	3	Creilly12/VASAKA_GNPS_202.mzML		0	0	N/A	N/A	N/A	N/A	N/A	N/A	N/A	N/A
CCMSLIB00005675325	"1,8-Naphthalenedimethanol"	EI	Ion Trap	Other	N/A	"SDBSWeb : https://sdbs.db.aist.go.jp (National Institute of Advanced Industrial Science and Technology, 2019)"	[M]+*	188	0	1	N/A	N/A	N/A	N/A	N/A	1	Positive	UPDATE-SINGLE-ANNOTATED-GOLD	Gold	2110	temp/spec-00003.mzML	lib-00051.mgf	0.708711	GC-BORISOV-COMPILATION	767137	557.707	5639.02	4	1.06013	188	189.06	0	temp/spec-00003.mzML2110	3	Creilly12/VASAKA_GNPS_202.mzML		0	0	N/A	N/A	N/A	N/A	N/A	N/A	N/A	N/A
CCMSLIB00005675325	"1,8-Naphthalenedimethanol"	EI	Ion Trap	Other	N/A	"SDBSWeb : https://sdbs.db.aist.go.jp (National Institute of Advanced Industrial Science and Technology, 2019)"	[M]+*	188	0	1	N/A	N/A	N/A	N/A	N/A	1	Positive	UPDATE-SINGLE-ANNOTATED-GOLD	Gold	1426	temp/spec-00003.mzML	lib-00051.mgf	0.708264	GC-BORISOV-COMPILATION	35686800	360.284	5626.27	4	1.05774	188	189.058	0	temp/spec-00003.mzML1426	3	Creilly12/VASAKA_GNPS_202.mzML		0	0	N/A	N/A	N/A	N/A	N/A	N/A	N/A	N/A
CCMSLIB00005675325	"1,8-Naphthalenedimethanol"	EI	Ion Trap	Other	N/A	"SDBSWeb : https://sdbs.db.aist.go.jp (National Institute of Advanced Industrial Science and Technology, 2019)"	[M]+*	188	0	1	N/A	N/A	N/A	N/A	N/A	1	Positive	UPDATE-SINGLE-ANNOTATED-GOLD	Gold	1502	temp/spec-00003.mzML	lib-00051.mgf	0.715792	GC-BORISOV-COMPILATION	32470700	380.941	5676.19	4	1.06712	188	189.067	0	temp/spec-00003.mzML1502	3	Creilly12/VASAKA_GNPS_202.mzML		0	0	N/A	N/A	N/A	N/A	N/A	N/A	N/A	N/A
CCMSLIB00005675325	"1,8-Naphthalenedimethanol"	EI	Ion Trap	Other	N/A	"SDBSWeb : https://sdbs.db.aist.go.jp (National Institute of Advanced Industrial Science and Technology, 2019)"	[M]+*	188	0	1	N/A	N/A	N/A	N/A	N/A	1	Positive	UPDATE-SINGLE-ANNOTATED-GOLD	Gold	1650	temp/spec-00003.mzML	lib-00051.mgf	0.717593	GC-BORISOV-COMPILATION	6919900	420.909	5638.69	4	1.06007	188	189.06	0	temp/spec-00003.mzML1650	3	Creilly12/VASAKA_GNPS_202.mzML		0	0	N/A	N/A	N/A	N/A	N/A	N/A	N/A	N/A
CCMSLIB00005675325	"1,8-Naphthalenedimethanol"	EI	Ion Trap	Other	N/A	"SDBSWeb : https://sdbs.db.aist.go.jp (National Institute of Advanced Industrial Science and Technology, 2019)"	[M]+*	188	0	1	N/A	N/A	N/A	N/A	N/A	1	Positive	UPDATE-SINGLE-ANNOTATED-GOLD	Gold	1374	temp/spec-00003.mzML	lib-00051.mgf	0.721234	GC-BORISOV-COMPILATION	47852700	347.109	5648.92	4	1.062	188	189.062	0	temp/spec-00003.mzML1374	3	Creilly12/VASAKA_GNPS_202.mzML		0	0	N/A	N/A	N/A	N/A	N/A	N/A	N/A	N/A
CCMSLIB00005675325	"1,8-Naphthalenedimethanol"	EI	Ion Trap	Other	N/A	"SDBSWeb : https://sdbs.db.aist.go.jp (National Institute of Advanced Industrial Science and Technology, 2019)"	[M]+*	188	0	1	N/A	N/A	N/A	N/A	N/A	1	Positive	UPDATE-SINGLE-ANNOTATED-GOLD	Gold	1866	temp/spec-00003.mzML	lib-00051.mgf	0.710269	GC-BORISOV-COMPILATION	1168120	480.491	5642.26	4	1.06075	188	189.061	0	temp/spec-00003.mzML1866	3	Creilly12/VASAKA_GNPS_202.mzML		0	0	N/A	N/A	N/A	N/A	N/A	N/A	N/A	N/A
CCMSLIB00005675325	"1,8-Naphthalenedimethanol"	EI	Ion Trap	Other	N/A	"SDBSWeb : https://sdbs.db.aist.go.jp (National Institute of Advanced Industrial Science and Technology, 2019)"	[M]+*	188	0	1	N/A	N/A	N/A	N/A	N/A	1	Positive	UPDATE-SINGLE-ANNOTATED-GOLD	Gold	1105	temp/spec-00002.mzML	lib-00051.mgf	0.727493	GC-BORISOV-COMPILATION	542179	247.304	5885.83	4	1.10654	188	189.107	0	temp/spec-00002.mzML1105	3	Creilly12/VASAKA_CID_PQD_Concave.mzML		0	0	N/A	N/A	N/A	N/A	N/A	N/A	N/A	N/A
CCMSLIB00005675325	"1,8-Naphthalenedimethanol"	EI	Ion Trap	Other	N/A	"SDBSWeb : https://sdbs.db.aist.go.jp (National Institute of Advanced Industrial Science and Technology, 2019)"	[M]+*	188	0	1	N/A	N/A	N/A	N/A	N/A	1	Positive	UPDATE-SINGLE-ANNOTATED-GOLD	Gold	1346	temp/spec-00003.mzML	lib-00051.mgf	0.720701	GC-BORISOV-COMPILATION	57257000	339.554	5644.62	4	1.06119	188	189.061	0	temp/spec-00003.mzML1346	3	Creilly12/VASAKA_GNPS_202.mzML		0	0	N/A	N/A	N/A	N/A	N/A	N/A	N/A	N/A
CCMSLIB00005675325	"1,8-Naphthalenedimethanol"	EI	Ion Trap	Other	N/A	"SDBSWeb : https://sdbs.db.aist.go.jp (National Institute of Advanced Industrial Science and Technology, 2019)"	[M]+*	188	0	1	N/A	N/A	N/A	N/A	N/A	1	Positive	UPDATE-SINGLE-ANNOTATED-GOLD	Gold	1270	temp/spec-00003.mzML	lib-00051.mgf	0.713029	GC-BORISOV-COMPILATION	82339700	320.277	5660.04	4	1.06409	188	189.064	0	temp/spec-00003.mzML1270	3	Creilly12/VASAKA_GNPS_202.mzML		0	0	N/A	N/A	N/A	N/A	N/A	N/A	N/A	N/A
CCMSLIB00005675325	"1,8-Naphthalenedimethanol"	EI	Ion Trap	Other	N/A	"SDBSWeb : https://sdbs.db.aist.go.jp (National Institute of Advanced Industrial Science and Technology, 2019)"	[M]+*	188	0	1	N/A	N/A	N/A	N/A	N/A	1	Positive	UPDATE-SINGLE-ANNOTATED-GOLD	Gold	1958	temp/spec-00003.mzML	lib-00051.mgf	0.71624	GC-BORISOV-COMPILATION	896455	508.452	5644.29	4	1.06113	188	189.061	0	temp/spec-00003.mzML1958	3	Creilly12/VASAKA_GNPS_202.mzML		0	0	N/A	N/A	N/A	N/A	N/A	N/A	N/A	N/A
CCMSLIB00005675325	"1,8-Naphthalenedimethanol"	EI	Ion Trap	Other	N/A	"SDBSWeb : https://sdbs.db.aist.go.jp (National Institute of Advanced Industrial Science and Technology, 2019)"	[M]+*	188	0	1	N/A	N/A	N/A	N/A	N/A	1	Positive	UPDATE-SINGLE-ANNOTATED-GOLD	Gold	1386	temp/spec-00003.mzML	lib-00051.mgf	0.7204	GC-BORISOV-COMPILATION	51718500	350.149	5653.06	4	1.06277	188	189.063	0	temp/spec-00003.mzML1386	3	Creilly12/VASAKA_GNPS_202.mzML		0	0	N/A	N/A	N/A	N/A	N/A	N/A	N/A	N/A
CCMSLIB00005675325	"1,8-Naphthalenedimethanol"	EI	Ion Trap	Other	N/A	"SDBSWeb : https://sdbs.db.aist.go.jp (National Institute of Advanced Industrial Science and Technology, 2019)"	[M]+*	188	0	1	N/A	N/A	N/A	N/A	N/A	1	Positive	UPDATE-SINGLE-ANNOTATED-GOLD	Gold	1446	temp/spec-00003.mzML	lib-00051.mgf	0.713768	GC-BORISOV-COMPILATION	35769500	366.28	5685.2	4	1.06882	188	189.069	0	temp/spec-00003.mzML1446	3	Creilly12/VASAKA_GNPS_202.mzML		0	0	N/A	N/A	N/A	N/A	N/A	N/A	N/A	N/A
CCMSLIB00005675325	"1,8-Naphthalenedimethanol"	EI	Ion Trap	Other	N/A	"SDBSWeb : https://sdbs.db.aist.go.jp (National Institute of Advanced Industrial Science and Technology, 2019)"	[M]+*	188	0	1	N/A	N/A	N/A	N/A	N/A	1	Positive	UPDATE-SINGLE-ANNOTATED-GOLD	Gold	5746	temp/spec-00003.mzML	lib-00051.mgf	0.703727	GC-BORISOV-COMPILATION	448077	1776.85	5621.48	4	1.05684	188	189.057	0	temp/spec-00003.mzML5746	3	Creilly12/VASAKA_GNPS_202.mzML		0	0	N/A	N/A	N/A	N/A	N/A	N/A	N/A	N/A
CCMSLIB00005675325	"1,8-Naphthalenedimethanol"	EI	Ion Trap	Other	N/A	"SDBSWeb : https://sdbs.db.aist.go.jp (National Institute of Advanced Industrial Science and Technology, 2019)"	[M]+*	188	0	1	N/A	N/A	N/A	N/A	N/A	1	Positive	UPDATE-SINGLE-ANNOTATED-GOLD	Gold	1358	temp/spec-00003.mzML	lib-00051.mgf	0.712937	GC-BORISOV-COMPILATION	53593700	343.056	5682.28	4	1.06827	188	189.068	0	temp/spec-00003.mzML1358	3	Creilly12/VASAKA_GNPS_202.mzML		0	0	N/A	N/A	N/A	N/A	N/A	N/A	N/A	N/A
CCMSLIB00005675325	"1,8-Naphthalenedimethanol"	EI	Ion Trap	Other	N/A	"SDBSWeb : https://sdbs.db.aist.go.jp (National Institute of Advanced Industrial Science and Technology, 2019)"	[M]+*	188	0	1	N/A	N/A	N/A	N/A	N/A	1	Positive	UPDATE-SINGLE-ANNOTATED-GOLD	Gold	1654	temp/spec-00003.mzML	lib-00051.mgf	0.72099	GC-BORISOV-COMPILATION	5960750	421.923	5652.08	4	1.06259	188	189.063	0	temp/spec-00003.mzML1654	3	Creilly12/VASAKA_GNPS_202.mzML		0	0	N/A	N/A	N/A	N/A	N/A	N/A	N/A	N/A
CCMSLIB00005675325	"1,8-Naphthalenedimethanol"	EI	Ion Trap	Other	N/A	"SDBSWeb : https://sdbs.db.aist.go.jp (National Institute of Advanced Industrial Science and Technology, 2019)"	[M]+*	188	0	1	N/A	N/A	N/A	N/A	N/A	1	Positive	UPDATE-SINGLE-ANNOTATED-GOLD	Gold	3086	temp/spec-00003.mzML	lib-00051.mgf	0.713209	GC-BORISOV-COMPILATION	387024	845.604	5660.69	4	1.06421	188	189.064	0	temp/spec-00003.mzML3086	3	Creilly12/VASAKA_GNPS_202.mzML		0	0	N/A	N/A	N/A	N/A	N/A	N/A	N/A	N/A
CCMSLIB00005675325	"1,8-Naphthalenedimethanol"	EI	Ion Trap	Other	N/A	"SDBSWeb : https://sdbs.db.aist.go.jp (National Institute of Advanced Industrial Science and Technology, 2019)"	[M]+*	188	0	1	N/A	N/A	N/A	N/A	N/A	1	Positive	UPDATE-SINGLE-ANNOTATED-GOLD	Gold	1322	temp/spec-00003.mzML	lib-00051.mgf	0.713693	GC-BORISOV-COMPILATION	59197700	333.472	5677.97	4	1.06746	188	189.067	0	temp/spec-00003.mzML1322	3	Creilly12/VASAKA_GNPS_202.mzML		0	0	N/A	N/A	N/A	N/A	N/A	N/A	N/A	N/A
CCMSLIB00005675325	"1,8-Naphthalenedimethanol"	EI	Ion Trap	Other	N/A	"SDBSWeb : https://sdbs.db.aist.go.jp (National Institute of Advanced Industrial Science and Technology, 2019)"	[M]+*	188	0	1	N/A	N/A	N/A	N/A	N/A	1	Positive	UPDATE-SINGLE-ANNOTATED-GOLD	Gold	5798	temp/spec-00003.mzML	lib-00051.mgf	0.708964	GC-BORISOV-COMPILATION	359486	1791.8	5664.66	4	1.06496	188	189.065	0	temp/spec-00003.mzML5798	3	Creilly12/VASAKA_GNPS_202.mzML		0	0	N/A	N/A	N/A	N/A	N/A	N/A	N/A	N/A
CCMSLIB00005675325	"1,8-Naphthalenedimethanol"	EI	Ion Trap	Other	N/A	"SDBSWeb : https://sdbs.db.aist.go.jp (National Institute of Advanced Industrial Science and Technology, 2019)"	[M]+*	188	0	1	N/A	N/A	N/A	N/A	N/A	1	Positive	UPDATE-SINGLE-ANNOTATED-GOLD	Gold	1538	temp/spec-00003.mzML	lib-00051.mgf	0.71836	GC-BORISOV-COMPILATION	23673200	390.067	5675.13	4	1.06693	188	189.067	0	temp/spec-00003.mzML1538	3	Creilly12/VASAKA_GNPS_202.mzML		0	0	N/A	N/A	N/A	N/A	N/A	N/A	N/A	N/A
CCMSLIB00005675325	"1,8-Naphthalenedimethanol"	EI	Ion Trap	Other	N/A	"SDBSWeb : https://sdbs.db.aist.go.jp (National Institute of Advanced Industrial Science and Technology, 2019)"	[M]+*	188	0	1	N/A	N/A	N/A	N/A	N/A	1	Positive	UPDATE-SINGLE-ANNOTATED-GOLD	Gold	5794	temp/spec-00003.mzML	lib-00051.mgf	0.708008	GC-BORISOV-COMPILATION	315695	1790.76	5667.26	4	1.06544	188	189.065	0	temp/spec-00003.mzML5794	3	Creilly12/VASAKA_GNPS_202.mzML		0	0	N/A	N/A	N/A	N/A	N/A	N/A	N/A	N/A
CCMSLIB00005675325	"1,8-Naphthalenedimethanol"	EI	Ion Trap	Other	N/A	"SDBSWeb : https://sdbs.db.aist.go.jp (National Institute of Advanced Industrial Science and Technology, 2019)"	[M]+*	188	0	1	N/A	N/A	N/A	N/A	N/A	1	Positive	UPDATE-SINGLE-ANNOTATED-GOLD	Gold	4633	temp/spec-00008.mzML	lib-00051.mgf	0.731942	GC-BORISOV-COMPILATION	377640	1508.95	5893.95	4	1.10806	188	189.108	0	temp/spec-00008.mzML4633	3	Creilly12/Vasaka_929_10xPOS_20211001114150.mzML		0	0	N/A	N/A	N/A	N/A	N/A	N/A	N/A	N/A
CCMSLIB00005675325	"1,8-Naphthalenedimethanol"	EI	Ion Trap	Other	N/A	"SDBSWeb : https://sdbs.db.aist.go.jp (National Institute of Advanced Industrial Science and Technology, 2019)"	[M]+*	188	0	1	N/A	N/A	N/A	N/A	N/A	1	Positive	UPDATE-SINGLE-ANNOTATED-GOLD	Gold	1254	temp/spec-00003.mzML	lib-00051.mgf	0.713637	GC-BORISOV-COMPILATION	78433400	315.756	5636.74	4	1.05971	188	189.06	0	temp/spec-00003.mzML1254	3	Creilly12/VASAKA_GNPS_202.mzML		0	0	N/A	N/A	N/A	N/A	N/A	N/A	N/A	N/A
CCMSLIB00005675325	"1,8-Naphthalenedimethanol"	EI	Ion Trap	Other	N/A	"SDBSWeb : https://sdbs.db.aist.go.jp (National Institute of Advanced Industrial Science and Technology, 2019)"	[M]+*	188	0	1	N/A	N/A	N/A	N/A	N/A	1	Positive	UPDATE-SINGLE-ANNOTATED-GOLD	Gold	4537	temp/spec-00008.mzML	lib-00051.mgf	0.72703	GC-BORISOV-COMPILATION	338515	1478.45	5905.31	4	1.1102	188	189.11	0	temp/spec-00008.mzML4537	3	Creilly12/Vasaka_929_10xPOS_20211001114150.mzML		0	0	N/A	N/A	N/A	N/A	N/A	N/A	N/A	N/A
CCMSLIB00005675325	"1,8-Naphthalenedimethanol"	EI	Ion Trap	Other	N/A	"SDBSWeb : https://sdbs.db.aist.go.jp (National Institute of Advanced Industrial Science and Technology, 2019)"	[M]+*	188	0	1	N/A	N/A	N/A	N/A	N/A	1	Positive	UPDATE-SINGLE-ANNOTATED-GOLD	Gold	1818	temp/spec-00003.mzML	lib-00051.mgf	0.709675	GC-BORISOV-COMPILATION	1497370	465.109	5683.41	4	1.06848	188	189.068	0	temp/spec-00003.mzML1818	3	Creilly12/VASAKA_GNPS_202.mzML		0	0	N/A	N/A	N/A	N/A	N/A	N/A	N/A	N/A
CCMSLIB00005675325	"1,8-Naphthalenedimethanol"	EI	Ion Trap	Other	N/A	"SDBSWeb : https://sdbs.db.aist.go.jp (National Institute of Advanced Industrial Science and Technology, 2019)"	[M]+*	188	0	1	N/A	N/A	N/A	N/A	N/A	1	Positive	UPDATE-SINGLE-ANNOTATED-GOLD	Gold	1206	temp/spec-00003.mzML	lib-00051.mgf	0.713655	GC-BORISOV-COMPILATION	87920300	302.656	5668.96	4	1.06577	188	189.066	0	temp/spec-00003.mzML1206	3	Creilly12/VASAKA_GNPS_202.mzML		0	0	N/A	N/A	N/A	N/A	N/A	N/A	N/A	N/A
CCMSLIB00005675325	"1,8-Naphthalenedimethanol"	EI	Ion Trap	Other	N/A	"SDBSWeb : https://sdbs.db.aist.go.jp (National Institute of Advanced Industrial Science and Technology, 2019)"	[M]+*	188	0	1	N/A	N/A	N/A	N/A	N/A	1	Positive	UPDATE-SINGLE-ANNOTATED-GOLD	Gold	1518	temp/spec-00003.mzML	lib-00051.mgf	0.705031	GC-BORISOV-COMPILATION	31006300	384.996	5622.21	4	1.05698	188	189.057	0	temp/spec-00003.mzML1518	3	Creilly12/VASAKA_GNPS_202.mzML		0	0	N/A	N/A	N/A	N/A	N/A	N/A	N/A	N/A
CCMSLIB00005675325	"1,8-Naphthalenedimethanol"	EI	Ion Trap	Other	N/A	"SDBSWeb : https://sdbs.db.aist.go.jp (National Institute of Advanced Industrial Science and Technology, 2019)"	[M]+*	188	0	1	N/A	N/A	N/A	N/A	N/A	1	Positive	UPDATE-SINGLE-ANNOTATED-GOLD	Gold	1142	temp/spec-00003.mzML	lib-00051.mgf	0.717844	GC-BORISOV-COMPILATION	101194000	286.439	5664.83	4	1.06499	188	189.065	0	temp/spec-00003.mzML1142	3	Creilly12/VASAKA_GNPS_202.mzML		0	0	N/A	N/A	N/A	N/A	N/A	N/A	N/A	N/A
CCMSLIB00005675325	"1,8-Naphthalenedimethanol"	EI	Ion Trap	Other	N/A	"SDBSWeb : https://sdbs.db.aist.go.jp (National Institute of Advanced Industrial Science and Technology, 2019)"	[M]+*	188	0	1	N/A	N/A	N/A	N/A	N/A	1	Positive	UPDATE-SINGLE-ANNOTATED-GOLD	Gold	1686	temp/spec-00003.mzML	lib-00051.mgf	0.720658	GC-BORISOV-COMPILATION	4117480	430.053	5660.52	4	1.06418	188	189.064	0	temp/spec-00003.mzML1686	3	Creilly12/VASAKA_GNPS_202.mzML		0	0	N/A	N/A	N/A	N/A	N/A	N/A	N/A	N/A
CCMSLIB00005675325	"1,8-Naphthalenedimethanol"	EI	Ion Trap	Other	N/A	"SDBSWeb : https://sdbs.db.aist.go.jp (National Institute of Advanced Industrial Science and Technology, 2019)"	[M]+*	188	0	1	N/A	N/A	N/A	N/A	N/A	1	Positive	UPDATE-SINGLE-ANNOTATED-GOLD	Gold	1362	temp/spec-00008.mzML	lib-00051.mgf	0.727761	GC-BORISOV-COMPILATION	262820	419.27	5850.53	4	1.0999	188	189.1	0	temp/spec-00008.mzML1362	3	Creilly12/Vasaka_929_10xPOS_20211001114150.mzML		0	0	N/A	N/A	N/A	N/A	N/A	N/A	N/A	N/A
CCMSLIB00005675325	"1,8-Naphthalenedimethanol"	EI	Ion Trap	Other	N/A	"SDBSWeb : https://sdbs.db.aist.go.jp (National Institute of Advanced Industrial Science and Technology, 2019)"	[M]+*	188	0	1	N/A	N/A	N/A	N/A	N/A	1	Positive	UPDATE-SINGLE-ANNOTATED-GOLD	Gold	1706	temp/spec-00003.mzML	lib-00051.mgf	0.720438	GC-BORISOV-COMPILATION	2865420	436.535	5690.64	4	1.06984	188	189.07	0	temp/spec-00003.mzML1706	3	Creilly12/VASAKA_GNPS_202.mzML		0	0	N/A	N/A	N/A	N/A	N/A	N/A	N/A	N/A
CCMSLIB00005675325	"1,8-Naphthalenedimethanol"	EI	Ion Trap	Other	N/A	"SDBSWeb : https://sdbs.db.aist.go.jp (National Institute of Advanced Industrial Science and Technology, 2019)"	[M]+*	188	0	1	N/A	N/A	N/A	N/A	N/A	1	Positive	UPDATE-SINGLE-ANNOTATED-GOLD	Gold	1710	temp/spec-00003.mzML	lib-00051.mgf	0.717666	GC-BORISOV-COMPILATION	2875000	437.55	5651.84	4	1.06255	188	189.063	0	temp/spec-00003.mzML1710	3	Creilly12/VASAKA_GNPS_202.mzML		0	0	N/A	N/A	N/A	N/A	N/A	N/A	N/A	N/A
CCMSLIB00005675325	"1,8-Naphthalenedimethanol"	EI	Ion Trap	Other	N/A	"SDBSWeb : https://sdbs.db.aist.go.jp (National Institute of Advanced Industrial Science and Technology, 2019)"	[M]+*	188	0	1	N/A	N/A	N/A	N/A	N/A	1	Positive	UPDATE-SINGLE-ANNOTATED-GOLD	Gold	1314	temp/spec-00003.mzML	lib-00051.mgf	0.717788	GC-BORISOV-COMPILATION	76633400	331.436	5674.81	4	1.06686	188	189.067	0	temp/spec-00003.mzML1314	3	Creilly12/VASAKA_GNPS_202.mzML		0	0	N/A	N/A	N/A	N/A	N/A	N/A	N/A	N/A
CCMSLIB00005675325	"1,8-Naphthalenedimethanol"	EI	Ion Trap	Other	N/A	"SDBSWeb : https://sdbs.db.aist.go.jp (National Institute of Advanced Industrial Science and Technology, 2019)"	[M]+*	188	0	1	N/A	N/A	N/A	N/A	N/A	1	Positive	UPDATE-SINGLE-ANNOTATED-GOLD	Gold	2094	temp/spec-00003.mzML	lib-00051.mgf	0.704755	GC-BORISOV-COMPILATION	763125	553.122	5697.7	4	1.07117	188	189.071	0	temp/spec-00003.mzML2094	3	Creilly12/VASAKA_GNPS_202.mzML		0	0	N/A	N/A	N/A	N/A	N/A	N/A	N/A	N/A
CCMSLIB00005675325	"1,8-Naphthalenedimethanol"	EI	Ion Trap	Other	N/A	"SDBSWeb : https://sdbs.db.aist.go.jp (National Institute of Advanced Industrial Science and Technology, 2019)"	[M]+*	188	0	1	N/A	N/A	N/A	N/A	N/A	1	Positive	UPDATE-SINGLE-ANNOTATED-GOLD	Gold	1194	temp/spec-00003.mzML	lib-00051.mgf	0.717015	GC-BORISOV-COMPILATION	83653100	299.615	5663.69	4	1.06477	188	189.065	0	temp/spec-00003.mzML1194	3	Creilly12/VASAKA_GNPS_202.mzML		0	0	N/A	N/A	N/A	N/A	N/A	N/A	N/A	N/A
CCMSLIB00005675325	"1,8-Naphthalenedimethanol"	EI	Ion Trap	Other	N/A	"SDBSWeb : https://sdbs.db.aist.go.jp (National Institute of Advanced Industrial Science and Technology, 2019)"	[M]+*	188	0	1	N/A	N/A	N/A	N/A	N/A	1	Positive	UPDATE-SINGLE-ANNOTATED-GOLD	Gold	2566	temp/spec-00003.mzML	lib-00051.mgf	0.709797	GC-BORISOV-COMPILATION	586876	686.776	5641.29	4	1.06056	188	189.061	0	temp/spec-00003.mzML2566	3	Creilly12/VASAKA_GNPS_202.mzML		0	0	N/A	N/A	N/A	N/A	N/A	N/A	N/A	N/A
CCMSLIB00005675325	"1,8-Naphthalenedimethanol"	EI	Ion Trap	Other	N/A	"SDBSWeb : https://sdbs.db.aist.go.jp (National Institute of Advanced Industrial Science and Technology, 2019)"	[M]+*	188	0	1	N/A	N/A	N/A	N/A	N/A	1	Positive	UPDATE-SINGLE-ANNOTATED-GOLD	Gold	1065	temp/spec-00002.mzML	lib-00051.mgf	0.72933	GC-BORISOV-COMPILATION	1368270	233.974	5874.63	4	1.10443	188	189.104	0	temp/spec-00002.mzML1065	3	Creilly12/VASAKA_CID_PQD_Concave.mzML		0	0	N/A	N/A	N/A	N/A	N/A	N/A	N/A	N/A
CCMSLIB00010104940	"10b-hydroxy-3-methyl-5,6,10b,4a-tetrahydronaphtho[2,1-c]piperidinecarbonitrile CollisionEnergy:102040"	LC-ESI	Orbitrap	Commercial	Trent Northen	JGI	M+H	243.149	0	1	N/A	N/A	CN1CC(C#N)C2(O)c3ccccc3CCC2C1	"InChI=1S/C15H18N2O/c1-17-9-12-7-6-11-4-2-3-5-14(11)15(12,18)13(8-16)10-17/h2-5,12-13,18H,6-7,9-10H2,1H3"	N/A	3	Positive	UPDATE-SINGLE-ANNOTATED-BRONZE	Bronze	12941	temp/spec-00024.mzML	lib-00011.mgf	0.786851	BERKELEY-LAB	3879.37	2335.88	4109.88	4	0.999313	243.149	244.148	0	temp/spec-00024.mzML12941	3	Creilly12/Vasaka_SlowDDS_041123_003.mzML		0	0	NLKVUWURUUEGKV-UHFFFAOYSA-N	NLKVUWURUUEGKV	N/A	N/A	N/A	N/A	N/A	N/A
CCMSLIB00010104940	"10b-hydroxy-3-methyl-5,6,10b,4a-tetrahydronaphtho[2,1-c]piperidinecarbonitrile CollisionEnergy:102040"	LC-ESI	Orbitrap	Commercial	Trent Northen	JGI	M+H	243.149	0	1	N/A	N/A	CN1CC(C#N)C2(O)c3ccccc3CCC2C1	"InChI=1S/C15H18N2O/c1-17-9-12-7-6-11-4-2-3-5-14(11)15(12,18)13(8-16)10-17/h2-5,12-13,18H,6-7,9-10H2,1H3"	N/A	3	Positive	UPDATE-SINGLE-ANNOTATED-BRONZE	Bronze	12904	temp/spec-00024.mzML	lib-00011.mgf	0.732189	BERKELEY-LAB	12400.4	2329.49	4234.01	4	1.0295	243.149	244.178	0	temp/spec-00024.mzML12904	2	Creilly12/Vasaka_SlowDDS_041123_003.mzML		0	0	NLKVUWURUUEGKV-UHFFFAOYSA-N	NLKVUWURUUEGKV	N/A	N/A	N/A	N/A	N/A	N/A
CCMSLIB00010105559	"1-acetyl-2,4-dimethoxybenzene CollisionEnergy:102040"	LC-ESI	Orbitrap	Commercial	Trent Northen	JGI	M+H	181.086	0	1	N/A	N/A	COc1ccc(C(C)=O)c(OC)c1	"InChI=1S/C10H12O3/c1-7(11)9-5-4-8(12-2)6-10(9)13-3/h4-6H,1-3H3"	N/A	3	Positive	UPDATE-SINGLE-ANNOTATED-BRONZE	Bronze	6772	temp/spec-00018.mzML	lib-00011.mgf	0.860238	BERKELEY-LAB	1641230	1049.12	234.672	4	0.0424957	181.086	181.044	0	temp/spec-00018.mzML6772	5	Creilly12/Vasaka_PAPER_1.mzML		0	0	VQTDPCRSXHFMOL-UHFFFAOYSA-N	VQTDPCRSXHFMOL	Organic oxygen compounds	Organooxygen compounds	Carbonyl compounds	Phloroglucinols	Acyl phloroglucinols	Polyketides
CCMSLIB00010105559	"1-acetyl-2,4-dimethoxybenzene CollisionEnergy:102040"	LC-ESI	Orbitrap	Commercial	Trent Northen	JGI	M+H	181.086	0	1	N/A	N/A	COc1ccc(C(C)=O)c(OC)c1	"InChI=1S/C10H12O3/c1-7(11)9-5-4-8(12-2)6-10(9)13-3/h4-6H,1-3H3"	N/A	3	Positive	UPDATE-SINGLE-ANNOTATED-BRONZE	Bronze	12269	temp/spec-00023.mzML	lib-00011.mgf	0.881318	BERKELEY-LAB	168735	2075.17	5226.05	4	0.946365	181.086	182.032	0	temp/spec-00023.mzML12269	5	Creilly12/Vasaka_SlowDDS_041123_002.mzML		0	0	VQTDPCRSXHFMOL-UHFFFAOYSA-N	VQTDPCRSXHFMOL	Organic oxygen compounds	Organooxygen compounds	Carbonyl compounds	Phloroglucinols	Acyl phloroglucinols	Polyketides
CCMSLIB00010105559	"1-acetyl-2,4-dimethoxybenzene CollisionEnergy:102040"	LC-ESI	Orbitrap	Commercial	Trent Northen	JGI	M+H	181.086	0	1	N/A	N/A	COc1ccc(C(C)=O)c(OC)c1	"InChI=1S/C10H12O3/c1-7(11)9-5-4-8(12-2)6-10(9)13-3/h4-6H,1-3H3"	N/A	3	Positive	UPDATE-SINGLE-ANNOTATED-BRONZE	Bronze	11521	temp/spec-00024.mzML	lib-00011.mgf	0.871828	BERKELEY-LAB	1966770	2081.38	2.10657	4	0.00038147	181.086	181.086	0	temp/spec-00024.mzML11521	5	Creilly12/Vasaka_SlowDDS_041123_003.mzML		0	0	VQTDPCRSXHFMOL-UHFFFAOYSA-N	VQTDPCRSXHFMOL	Organic oxygen compounds	Organooxygen compounds	Carbonyl compounds	Phloroglucinols	Acyl phloroglucinols	Polyketides
CCMSLIB00010105559	"1-acetyl-2,4-dimethoxybenzene CollisionEnergy:102040"	LC-ESI	Orbitrap	Commercial	Trent Northen	JGI	M+H	181.086	0	1	N/A	N/A	COc1ccc(C(C)=O)c(OC)c1	"InChI=1S/C10H12O3/c1-7(11)9-5-4-8(12-2)6-10(9)13-3/h4-6H,1-3H3"	N/A	3	Positive	UPDATE-SINGLE-ANNOTATED-BRONZE	Bronze	11482	temp/spec-00024.mzML	lib-00011.mgf	0.867522	BERKELEY-LAB	275481	2074.54	56.793	4	0.0102844	181.086	181.076	0	temp/spec-00024.mzML11482	5	Creilly12/Vasaka_SlowDDS_041123_003.mzML		0	0	VQTDPCRSXHFMOL-UHFFFAOYSA-N	VQTDPCRSXHFMOL	Organic oxygen compounds	Organooxygen compounds	Carbonyl compounds	Phloroglucinols	Acyl phloroglucinols	Polyketides
CCMSLIB00010105559	"1-acetyl-2,4-dimethoxybenzene CollisionEnergy:102040"	LC-ESI	Orbitrap	Commercial	Trent Northen	JGI	M+H	181.086	0	1	N/A	N/A	COc1ccc(C(C)=O)c(OC)c1	"InChI=1S/C10H12O3/c1-7(11)9-5-4-8(12-2)6-10(9)13-3/h4-6H,1-3H3"	N/A	3	Positive	UPDATE-SINGLE-ANNOTATED-BRONZE	Bronze	12271	temp/spec-00023.mzML	lib-00011.mgf	0.87686	BERKELEY-LAB	182720	2075.5	5287.4	4	0.957474	181.086	182.043	0	temp/spec-00023.mzML12271	5	Creilly12/Vasaka_SlowDDS_041123_002.mzML		0	0	VQTDPCRSXHFMOL-UHFFFAOYSA-N	VQTDPCRSXHFMOL	Organic oxygen compounds	Organooxygen compounds	Carbonyl compounds	Phloroglucinols	Acyl phloroglucinols	Polyketides
CCMSLIB00010105559	"1-acetyl-2,4-dimethoxybenzene CollisionEnergy:102040"	LC-ESI	Orbitrap	Commercial	Trent Northen	JGI	M+H	181.086	0	1	N/A	N/A	COc1ccc(C(C)=O)c(OC)c1	"InChI=1S/C10H12O3/c1-7(11)9-5-4-8(12-2)6-10(9)13-3/h4-6H,1-3H3"	N/A	3	Positive	UPDATE-SINGLE-ANNOTATED-BRONZE	Bronze	10845	temp/spec-00024.mzML	lib-00011.mgf	0.768638	BERKELEY-LAB	19212.9	1958.86	12.9764	4	0.00234985	181.086	181.084	0	temp/spec-00024.mzML10845	5	Creilly12/Vasaka_SlowDDS_041123_003.mzML		0	0	VQTDPCRSXHFMOL-UHFFFAOYSA-N	VQTDPCRSXHFMOL	Organic oxygen compounds	Organooxygen compounds	Carbonyl compounds	Phloroglucinols	Acyl phloroglucinols	Polyketides
CCMSLIB00010105559	"1-acetyl-2,4-dimethoxybenzene CollisionEnergy:102040"	LC-ESI	Orbitrap	Commercial	Trent Northen	JGI	M+H	181.086	0	1	N/A	N/A	COc1ccc(C(C)=O)c(OC)c1	"InChI=1S/C10H12O3/c1-7(11)9-5-4-8(12-2)6-10(9)13-3/h4-6H,1-3H3"	N/A	3	Positive	UPDATE-SINGLE-ANNOTATED-BRONZE	Bronze	11478	temp/spec-00024.mzML	lib-00011.mgf	0.867838	BERKELEY-LAB	180627	2073.82	126.057	4	0.0228271	181.086	181.063	0	temp/spec-00024.mzML11478	5	Creilly12/Vasaka_SlowDDS_041123_003.mzML		0	0	VQTDPCRSXHFMOL-UHFFFAOYSA-N	VQTDPCRSXHFMOL	Organic oxygen compounds	Organooxygen compounds	Carbonyl compounds	Phloroglucinols	Acyl phloroglucinols	Polyketides
CCMSLIB00010105559	"1-acetyl-2,4-dimethoxybenzene CollisionEnergy:102040"	LC-ESI	Orbitrap	Commercial	Trent Northen	JGI	M+H	181.086	0	1	N/A	N/A	COc1ccc(C(C)=O)c(OC)c1	"InChI=1S/C10H12O3/c1-7(11)9-5-4-8(12-2)6-10(9)13-3/h4-6H,1-3H3"	N/A	3	Positive	UPDATE-SINGLE-ANNOTATED-BRONZE	Bronze	11486	temp/spec-00024.mzML	lib-00011.mgf	0.871812	BERKELEY-LAB	394738	2075.22	130.439	4	0.0236206	181.086	181.062	0	temp/spec-00024.mzML11486	5	Creilly12/Vasaka_SlowDDS_041123_003.mzML		0	0	VQTDPCRSXHFMOL-UHFFFAOYSA-N	VQTDPCRSXHFMOL	Organic oxygen compounds	Organooxygen compounds	Carbonyl compounds	Phloroglucinols	Acyl phloroglucinols	Polyketides
CCMSLIB00010105559	"1-acetyl-2,4-dimethoxybenzene CollisionEnergy:102040"	LC-ESI	Orbitrap	Commercial	Trent Northen	JGI	M+H	181.086	0	1	N/A	N/A	COc1ccc(C(C)=O)c(OC)c1	"InChI=1S/C10H12O3/c1-7(11)9-5-4-8(12-2)6-10(9)13-3/h4-6H,1-3H3"	N/A	3	Positive	UPDATE-SINGLE-ANNOTATED-BRONZE	Bronze	2239	temp/spec-00002.mzML	lib-00011.mgf	0.871356	BERKELEY-LAB	575807	505.43	189.338	4	1080.71	181.086	181.12	7	temp/spec-00002.mzML2239	5	Creilly12/VASAKA_CID_PQD_Concave.mzML		0	0	VQTDPCRSXHFMOL-UHFFFAOYSA-N	VQTDPCRSXHFMOL	Organic oxygen compounds	Organooxygen compounds	Carbonyl compounds	Phloroglucinols	Acyl phloroglucinols	Polyketides
CCMSLIB00010105559	"1-acetyl-2,4-dimethoxybenzene CollisionEnergy:102040"	LC-ESI	Orbitrap	Commercial	Trent Northen	JGI	M+H	181.086	0	1	N/A	N/A	COc1ccc(C(C)=O)c(OC)c1	"InChI=1S/C10H12O3/c1-7(11)9-5-4-8(12-2)6-10(9)13-3/h4-6H,1-3H3"	N/A	3	Positive	UPDATE-SINGLE-ANNOTATED-BRONZE	Bronze	12306	temp/spec-00023.mzML	lib-00011.mgf	0.86124	BERKELEY-LAB	158204	2081.22	5106.65	4	0.924744	181.086	182.011	0	temp/spec-00023.mzML12306	5	Creilly12/Vasaka_SlowDDS_041123_002.mzML		0	0	VQTDPCRSXHFMOL-UHFFFAOYSA-N	VQTDPCRSXHFMOL	Organic oxygen compounds	Organooxygen compounds	Carbonyl compounds	Phloroglucinols	Acyl phloroglucinols	Polyketides
CCMSLIB00010105559	"1-acetyl-2,4-dimethoxybenzene CollisionEnergy:102040"	LC-ESI	Orbitrap	Commercial	Trent Northen	JGI	M+H	181.086	0	1	N/A	N/A	COc1ccc(C(C)=O)c(OC)c1	"InChI=1S/C10H12O3/c1-7(11)9-5-4-8(12-2)6-10(9)13-3/h4-6H,1-3H3"	N/A	3	Positive	UPDATE-SINGLE-ANNOTATED-BRONZE	Bronze	2235	temp/spec-00002.mzML	lib-00011.mgf	0.870069	BERKELEY-LAB	464640	503.979	181.08	4	1080.7	181.086	181.119	7	temp/spec-00002.mzML2235	5	Creilly12/VASAKA_CID_PQD_Concave.mzML		0	0	VQTDPCRSXHFMOL-UHFFFAOYSA-N	VQTDPCRSXHFMOL	Organic oxygen compounds	Organooxygen compounds	Carbonyl compounds	Phloroglucinols	Acyl phloroglucinols	Polyketides
CCMSLIB00010105559	"1-acetyl-2,4-dimethoxybenzene CollisionEnergy:102040"	LC-ESI	Orbitrap	Commercial	Trent Northen	JGI	M+H	181.086	0	1	N/A	N/A	COc1ccc(C(C)=O)c(OC)c1	"InChI=1S/C10H12O3/c1-7(11)9-5-4-8(12-2)6-10(9)13-3/h4-6H,1-3H3"	N/A	3	Positive	UPDATE-SINGLE-ANNOTATED-BRONZE	Bronze	12273	temp/spec-00023.mzML	lib-00011.mgf	0.8855	BERKELEY-LAB	189994	2075.83	5225.21	4	0.946213	181.086	182.032	0	temp/spec-00023.mzML12273	5	Creilly12/Vasaka_SlowDDS_041123_002.mzML		0	0	VQTDPCRSXHFMOL-UHFFFAOYSA-N	VQTDPCRSXHFMOL	Organic oxygen compounds	Organooxygen compounds	Carbonyl compounds	Phloroglucinols	Acyl phloroglucinols	Polyketides
CCMSLIB00010105559	"1-acetyl-2,4-dimethoxybenzene CollisionEnergy:102040"	LC-ESI	Orbitrap	Commercial	Trent Northen	JGI	M+H	181.086	0	1	N/A	N/A	COc1ccc(C(C)=O)c(OC)c1	"InChI=1S/C10H12O3/c1-7(11)9-5-4-8(12-2)6-10(9)13-3/h4-6H,1-3H3"	N/A	3	Positive	UPDATE-SINGLE-ANNOTATED-BRONZE	Bronze	11519	temp/spec-00024.mzML	lib-00011.mgf	0.888064	BERKELEY-LAB	218696	2081.03	5534.46	4	1.00221	181.086	182.088	0	temp/spec-00024.mzML11519	5	Creilly12/Vasaka_SlowDDS_041123_003.mzML		0	0	VQTDPCRSXHFMOL-UHFFFAOYSA-N	VQTDPCRSXHFMOL	Organic oxygen compounds	Organooxygen compounds	Carbonyl compounds	Phloroglucinols	Acyl phloroglucinols	Polyketides
CCMSLIB00010105559	"1-acetyl-2,4-dimethoxybenzene CollisionEnergy:102040"	LC-ESI	Orbitrap	Commercial	Trent Northen	JGI	M+H	181.086	0	1	N/A	N/A	COc1ccc(C(C)=O)c(OC)c1	"InChI=1S/C10H12O3/c1-7(11)9-5-4-8(12-2)6-10(9)13-3/h4-6H,1-3H3"	N/A	3	Positive	UPDATE-SINGLE-ANNOTATED-BRONZE	Bronze	4985	temp/spec-00003.mzML	lib-00011.mgf	0.889569	BERKELEY-LAB	1134760	1497.15	34.2949	4	0.00621033	181.086	181.092	0	temp/spec-00003.mzML4985	5	Creilly12/VASAKA_GNPS_202.mzML		0	0	VQTDPCRSXHFMOL-UHFFFAOYSA-N	VQTDPCRSXHFMOL	Organic oxygen compounds	Organooxygen compounds	Carbonyl compounds	Phloroglucinols	Acyl phloroglucinols	Polyketides
CCMSLIB00010105559	"1-acetyl-2,4-dimethoxybenzene CollisionEnergy:102040"	LC-ESI	Orbitrap	Commercial	Trent Northen	JGI	M+H	181.086	0	1	N/A	N/A	COc1ccc(C(C)=O)c(OC)c1	"InChI=1S/C10H12O3/c1-7(11)9-5-4-8(12-2)6-10(9)13-3/h4-6H,1-3H3"	N/A	3	Positive	UPDATE-SINGLE-ANNOTATED-BRONZE	Bronze	4989	temp/spec-00003.mzML	lib-00011.mgf	0.853708	BERKELEY-LAB	1039750	1498.16	36.907	4	1080.52	181.086	181.093	7	temp/spec-00003.mzML4989	5	Creilly12/VASAKA_GNPS_202.mzML		0	0	VQTDPCRSXHFMOL-UHFFFAOYSA-N	VQTDPCRSXHFMOL	Organic oxygen compounds	Organooxygen compounds	Carbonyl compounds	Phloroglucinols	Acyl phloroglucinols	Polyketides
CCMSLIB00010105559	"1-acetyl-2,4-dimethoxybenzene CollisionEnergy:102040"	LC-ESI	Orbitrap	Commercial	Trent Northen	JGI	M+H	181.086	0	1	N/A	N/A	COc1ccc(C(C)=O)c(OC)c1	"InChI=1S/C10H12O3/c1-7(11)9-5-4-8(12-2)6-10(9)13-3/h4-6H,1-3H3"	N/A	3	Positive	UPDATE-SINGLE-ANNOTATED-BRONZE	Bronze	6229	temp/spec-00021.mzML	lib-00011.mgf	0.858577	BERKELEY-LAB	170032	1044.53	507.43	4	0.0918884	181.086	180.994	0	temp/spec-00021.mzML6229	5	Creilly12/Vasaka_Positive_2pt5mgmL.mzML		0	0	VQTDPCRSXHFMOL-UHFFFAOYSA-N	VQTDPCRSXHFMOL	Organic oxygen compounds	Organooxygen compounds	Carbonyl compounds	Phloroglucinols	Acyl phloroglucinols	Polyketides
CCMSLIB00010105559	"1-acetyl-2,4-dimethoxybenzene CollisionEnergy:102040"	LC-ESI	Orbitrap	Commercial	Trent Northen	JGI	M+H	181.086	0	1	N/A	N/A	COc1ccc(C(C)=O)c(OC)c1	"InChI=1S/C10H12O3/c1-7(11)9-5-4-8(12-2)6-10(9)13-3/h4-6H,1-3H3"	N/A	3	Positive	UPDATE-SINGLE-ANNOTATED-BRONZE	Bronze	6738	temp/spec-00018.mzML	lib-00011.mgf	0.861708	BERKELEY-LAB	5291850	1044.04	395.36	4	0.0715942	181.086	181.014	0	temp/spec-00018.mzML6738	5	Creilly12/Vasaka_PAPER_1.mzML		0	0	VQTDPCRSXHFMOL-UHFFFAOYSA-N	VQTDPCRSXHFMOL	Organic oxygen compounds	Organooxygen compounds	Carbonyl compounds	Phloroglucinols	Acyl phloroglucinols	Polyketides
CCMSLIB00010105559	"1-acetyl-2,4-dimethoxybenzene CollisionEnergy:102040"	LC-ESI	Orbitrap	Commercial	Trent Northen	JGI	M+H	181.086	0	1	N/A	N/A	COc1ccc(C(C)=O)c(OC)c1	"InChI=1S/C10H12O3/c1-7(11)9-5-4-8(12-2)6-10(9)13-3/h4-6H,1-3H3"	N/A	3	Positive	UPDATE-SINGLE-ANNOTATED-BRONZE	Bronze	12304	temp/spec-00023.mzML	lib-00011.mgf	0.886388	BERKELEY-LAB	167545	2080.88	5108.93	4	0.925156	181.086	182.011	0	temp/spec-00023.mzML12304	5	Creilly12/Vasaka_SlowDDS_041123_002.mzML		0	0	VQTDPCRSXHFMOL-UHFFFAOYSA-N	VQTDPCRSXHFMOL	Organic oxygen compounds	Organooxygen compounds	Carbonyl compounds	Phloroglucinols	Acyl phloroglucinols	Polyketides
CCMSLIB00010105559	"1-acetyl-2,4-dimethoxybenzene CollisionEnergy:102040"	LC-ESI	Orbitrap	Commercial	Trent Northen	JGI	M+H	181.086	0	1	N/A	N/A	COc1ccc(C(C)=O)c(OC)c1	"InChI=1S/C10H12O3/c1-7(11)9-5-4-8(12-2)6-10(9)13-3/h4-6H,1-3H3"	N/A	3	Positive	UPDATE-SINGLE-ANNOTATED-BRONZE	Bronze	6258	temp/spec-00014.mzML	lib-00011.mgf	0.864291	BERKELEY-LAB	247862	1048.54	291.212	4	0.0527344	181.086	181.033	0	temp/spec-00014.mzML6258	5	Creilly12/Vasaka_ESI_TP_001.mzML		0	0	VQTDPCRSXHFMOL-UHFFFAOYSA-N	VQTDPCRSXHFMOL	Organic oxygen compounds	Organooxygen compounds	Carbonyl compounds	Phloroglucinols	Acyl phloroglucinols	Polyketides
CCMSLIB00010105559	"1-acetyl-2,4-dimethoxybenzene CollisionEnergy:102040"	LC-ESI	Orbitrap	Commercial	Trent Northen	JGI	M+H	181.086	0	1	N/A	N/A	COc1ccc(C(C)=O)c(OC)c1	"InChI=1S/C10H12O3/c1-7(11)9-5-4-8(12-2)6-10(9)13-3/h4-6H,1-3H3"	N/A	3	Positive	UPDATE-SINGLE-ANNOTATED-BRONZE	Bronze	1855	temp/spec-00001.mzML	lib-00011.mgf	0.875185	BERKELEY-LAB	188414	505.214	213.353	4	1080.74	181.086	181.125	7	temp/spec-00001.mzML1855	5	Creilly12/0929_Extract_positive_20210930133134.mzML		0	0	VQTDPCRSXHFMOL-UHFFFAOYSA-N	VQTDPCRSXHFMOL	Organic oxygen compounds	Organooxygen compounds	Carbonyl compounds	Phloroglucinols	Acyl phloroglucinols	Polyketides
CCMSLIB00010105559	"1-acetyl-2,4-dimethoxybenzene CollisionEnergy:102040"	LC-ESI	Orbitrap	Commercial	Trent Northen	JGI	M+H	181.086	0	1	N/A	N/A	COc1ccc(C(C)=O)c(OC)c1	"InChI=1S/C10H12O3/c1-7(11)9-5-4-8(12-2)6-10(9)13-3/h4-6H,1-3H3"	N/A	3	Positive	UPDATE-SINGLE-ANNOTATED-BRONZE	Bronze	6762	temp/spec-00018.mzML	lib-00011.mgf	0.861931	BERKELEY-LAB	4942110	1047.63	92.8575	4	0.0168152	181.086	181.069	0	temp/spec-00018.mzML6762	5	Creilly12/Vasaka_PAPER_1.mzML		0	0	VQTDPCRSXHFMOL-UHFFFAOYSA-N	VQTDPCRSXHFMOL	Organic oxygen compounds	Organooxygen compounds	Carbonyl compounds	Phloroglucinols	Acyl phloroglucinols	Polyketides
CCMSLIB00010105559	"1-acetyl-2,4-dimethoxybenzene CollisionEnergy:102040"	LC-ESI	Orbitrap	Commercial	Trent Northen	JGI	M+H	181.086	0	1	N/A	N/A	COc1ccc(C(C)=O)c(OC)c1	"InChI=1S/C10H12O3/c1-7(11)9-5-4-8(12-2)6-10(9)13-3/h4-6H,1-3H3"	N/A	3	Positive	UPDATE-SINGLE-ANNOTATED-BRONZE	Bronze	6237	temp/spec-00021.mzML	lib-00011.mgf	0.862621	BERKELEY-LAB	258484	1045.81	364.942	4	0.0660858	181.086	181.02	0	temp/spec-00021.mzML6237	5	Creilly12/Vasaka_Positive_2pt5mgmL.mzML		0	0	VQTDPCRSXHFMOL-UHFFFAOYSA-N	VQTDPCRSXHFMOL	Organic oxygen compounds	Organooxygen compounds	Carbonyl compounds	Phloroglucinols	Acyl phloroglucinols	Polyketides
CCMSLIB00010105559	"1-acetyl-2,4-dimethoxybenzene CollisionEnergy:102040"	LC-ESI	Orbitrap	Commercial	Trent Northen	JGI	M+H	181.086	0	1	N/A	N/A	COc1ccc(C(C)=O)c(OC)c1	"InChI=1S/C10H12O3/c1-7(11)9-5-4-8(12-2)6-10(9)13-3/h4-6H,1-3H3"	N/A	3	Positive	UPDATE-SINGLE-ANNOTATED-BRONZE	Bronze	12320	temp/spec-00023.mzML	lib-00011.mgf	0.867042	BERKELEY-LAB	840552	2083.51	377.834	4	0.0684204	181.086	181.018	0	temp/spec-00023.mzML12320	5	Creilly12/Vasaka_SlowDDS_041123_002.mzML		0	0	VQTDPCRSXHFMOL-UHFFFAOYSA-N	VQTDPCRSXHFMOL	Organic oxygen compounds	Organooxygen compounds	Carbonyl compounds	Phloroglucinols	Acyl phloroglucinols	Polyketides
CCMSLIB00010105559	"1-acetyl-2,4-dimethoxybenzene CollisionEnergy:102040"	LC-ESI	Orbitrap	Commercial	Trent Northen	JGI	M+H	181.086	0	1	N/A	N/A	COc1ccc(C(C)=O)c(OC)c1	"InChI=1S/C10H12O3/c1-7(11)9-5-4-8(12-2)6-10(9)13-3/h4-6H,1-3H3"	N/A	3	Positive	UPDATE-SINGLE-ANNOTATED-BRONZE	Bronze	11513	temp/spec-00024.mzML	lib-00011.mgf	0.870746	BERKELEY-LAB	200919	2080.03	5335.34	4	0.966156	181.086	182.052	0	temp/spec-00024.mzML11513	5	Creilly12/Vasaka_SlowDDS_041123_003.mzML		0	0	VQTDPCRSXHFMOL-UHFFFAOYSA-N	VQTDPCRSXHFMOL	Organic oxygen compounds	Organooxygen compounds	Carbonyl compounds	Phloroglucinols	Acyl phloroglucinols	Polyketides
CCMSLIB00010105559	"1-acetyl-2,4-dimethoxybenzene CollisionEnergy:102040"	LC-ESI	Orbitrap	Commercial	Trent Northen	JGI	M+H	181.086	0	1	N/A	N/A	COc1ccc(C(C)=O)c(OC)c1	"InChI=1S/C10H12O3/c1-7(11)9-5-4-8(12-2)6-10(9)13-3/h4-6H,1-3H3"	N/A	3	Positive	UPDATE-SINGLE-ANNOTATED-BRONZE	Bronze	6239	temp/spec-00021.mzML	lib-00011.mgf	0.857699	BERKELEY-LAB	291024	1046.13	237.284	4	0.0429688	181.086	181.043	0	temp/spec-00021.mzML6239	5	Creilly12/Vasaka_Positive_2pt5mgmL.mzML		0	0	VQTDPCRSXHFMOL-UHFFFAOYSA-N	VQTDPCRSXHFMOL	Organic oxygen compounds	Organooxygen compounds	Carbonyl compounds	Phloroglucinols	Acyl phloroglucinols	Polyketides
CCMSLIB00010105559	"1-acetyl-2,4-dimethoxybenzene CollisionEnergy:102040"	LC-ESI	Orbitrap	Commercial	Trent Northen	JGI	M+H	181.086	0	1	N/A	N/A	COc1ccc(C(C)=O)c(OC)c1	"InChI=1S/C10H12O3/c1-7(11)9-5-4-8(12-2)6-10(9)13-3/h4-6H,1-3H3"	N/A	3	Positive	UPDATE-SINGLE-ANNOTATED-BRONZE	Bronze	11510	temp/spec-00024.mzML	lib-00011.mgf	0.889661	BERKELEY-LAB	175969	2079.49	5450.19	4	0.986954	181.086	182.073	0	temp/spec-00024.mzML11510	5	Creilly12/Vasaka_SlowDDS_041123_003.mzML		0	0	VQTDPCRSXHFMOL-UHFFFAOYSA-N	VQTDPCRSXHFMOL	Organic oxygen compounds	Organooxygen compounds	Carbonyl compounds	Phloroglucinols	Acyl phloroglucinols	Polyketides
CCMSLIB00010105559	"1-acetyl-2,4-dimethoxybenzene CollisionEnergy:102040"	LC-ESI	Orbitrap	Commercial	Trent Northen	JGI	M+H	181.086	0	1	N/A	N/A	COc1ccc(C(C)=O)c(OC)c1	"InChI=1S/C10H12O3/c1-7(11)9-5-4-8(12-2)6-10(9)13-3/h4-6H,1-3H3"	N/A	3	Positive	UPDATE-SINGLE-ANNOTATED-BRONZE	Bronze	1859	temp/spec-00001.mzML	lib-00011.mgf	0.866922	BERKELEY-LAB	57135.7	506.674	198.27	4	1080.72	181.086	181.122	7	temp/spec-00001.mzML1859	5	Creilly12/0929_Extract_positive_20210930133134.mzML		0	0	VQTDPCRSXHFMOL-UHFFFAOYSA-N	VQTDPCRSXHFMOL	Organic oxygen compounds	Organooxygen compounds	Carbonyl compounds	Phloroglucinols	Acyl phloroglucinols	Polyketides
CCMSLIB00010105559	"1-acetyl-2,4-dimethoxybenzene CollisionEnergy:102040"	LC-ESI	Orbitrap	Commercial	Trent Northen	JGI	M+H	181.086	0	1	N/A	N/A	COc1ccc(C(C)=O)c(OC)c1	"InChI=1S/C10H12O3/c1-7(11)9-5-4-8(12-2)6-10(9)13-3/h4-6H,1-3H3"	N/A	3	Positive	UPDATE-SINGLE-ANNOTATED-BRONZE	Bronze	2243	temp/spec-00002.mzML	lib-00011.mgf	0.864486	BERKELEY-LAB	98114.5	506.879	144.173	4	1080.66	181.086	181.112	7	temp/spec-00002.mzML2243	5	Creilly12/VASAKA_CID_PQD_Concave.mzML		0	0	VQTDPCRSXHFMOL-UHFFFAOYSA-N	VQTDPCRSXHFMOL	Organic oxygen compounds	Organooxygen compounds	Carbonyl compounds	Phloroglucinols	Acyl phloroglucinols	Polyketides
CCMSLIB00010105559	"1-acetyl-2,4-dimethoxybenzene CollisionEnergy:102040"	LC-ESI	Orbitrap	Commercial	Trent Northen	JGI	M+H	181.086	0	1	N/A	N/A	COc1ccc(C(C)=O)c(OC)c1	"InChI=1S/C10H12O3/c1-7(11)9-5-4-8(12-2)6-10(9)13-3/h4-6H,1-3H3"	N/A	3	Positive	UPDATE-SINGLE-ANNOTATED-BRONZE	Bronze	11526	temp/spec-00024.mzML	lib-00011.mgf	0.869399	BERKELEY-LAB	1835720	2082.23	116.114	4	0.0210266	181.086	181.065	0	temp/spec-00024.mzML11526	5	Creilly12/Vasaka_SlowDDS_041123_003.mzML		0	0	VQTDPCRSXHFMOL-UHFFFAOYSA-N	VQTDPCRSXHFMOL	Organic oxygen compounds	Organooxygen compounds	Carbonyl compounds	Phloroglucinols	Acyl phloroglucinols	Polyketides
CCMSLIB00010116898	"1-acetyl-2,4-dimethoxybenzene CollisionEnergy:205060"	LC-ESI	Orbitrap	Commercial	Trent Northen	JGI	M+H	181.086	0	1	N/A	N/A	COc1ccc(C(C)=O)c(OC)c1	"InChI=1S/C10H12O3/c1-7(11)9-5-4-8(12-2)6-10(9)13-3/h4-6H,1-3H3"	N/A	3	Positive	UPDATE-SINGLE-ANNOTATED-BRONZE	Bronze	14337	temp/spec-00023.mzML	lib-00011.mgf	0.867416	BERKELEY-LAB	247975	2419.32	10971	5	1.98669	181.086	183.073	0	temp/spec-00023.mzML14337	5	Creilly12/Vasaka_SlowDDS_041123_002.mzML		0	0	VQTDPCRSXHFMOL-UHFFFAOYSA-N	VQTDPCRSXHFMOL	Organic oxygen compounds	Organooxygen compounds	Carbonyl compounds	Phloroglucinols	Acyl phloroglucinols	Polyketides
CCMSLIB00010116898	"1-acetyl-2,4-dimethoxybenzene CollisionEnergy:205060"	LC-ESI	Orbitrap	Commercial	Trent Northen	JGI	M+H	181.086	0	1	N/A	N/A	COc1ccc(C(C)=O)c(OC)c1	"InChI=1S/C10H12O3/c1-7(11)9-5-4-8(12-2)6-10(9)13-3/h4-6H,1-3H3"	N/A	3	Positive	UPDATE-SINGLE-ANNOTATED-BRONZE	Bronze	13413	temp/spec-00024.mzML	lib-00011.mgf	0.782661	BERKELEY-LAB	283841	2420.45	10897.2	5	1.97333	181.086	183.059	0	temp/spec-00024.mzML13413	5	Creilly12/Vasaka_SlowDDS_041123_003.mzML		0	0	VQTDPCRSXHFMOL-UHFFFAOYSA-N	VQTDPCRSXHFMOL	Organic oxygen compounds	Organooxygen compounds	Carbonyl compounds	Phloroglucinols	Acyl phloroglucinols	Polyketides
CCMSLIB00010116898	"1-acetyl-2,4-dimethoxybenzene CollisionEnergy:205060"	LC-ESI	Orbitrap	Commercial	Trent Northen	JGI	M+H	181.086	0	1	N/A	N/A	COc1ccc(C(C)=O)c(OC)c1	"InChI=1S/C10H12O3/c1-7(11)9-5-4-8(12-2)6-10(9)13-3/h4-6H,1-3H3"	N/A	3	Positive	UPDATE-SINGLE-ANNOTATED-BRONZE	Bronze	13415	temp/spec-00024.mzML	lib-00011.mgf	0.771861	BERKELEY-LAB	557325	2420.82	11002.1	5	1.99232	181.086	183.078	0	temp/spec-00024.mzML13415	5	Creilly12/Vasaka_SlowDDS_041123_003.mzML		0	0	VQTDPCRSXHFMOL-UHFFFAOYSA-N	VQTDPCRSXHFMOL	Organic oxygen compounds	Organooxygen compounds	Carbonyl compounds	Phloroglucinols	Acyl phloroglucinols	Polyketides
CCMSLIB00010116898	"1-acetyl-2,4-dimethoxybenzene CollisionEnergy:205060"	LC-ESI	Orbitrap	Commercial	Trent Northen	JGI	M+H	181.086	0	1	N/A	N/A	COc1ccc(C(C)=O)c(OC)c1	"InChI=1S/C10H12O3/c1-7(11)9-5-4-8(12-2)6-10(9)13-3/h4-6H,1-3H3"	N/A	3	Positive	UPDATE-SINGLE-ANNOTATED-BRONZE	Bronze	14334	temp/spec-00023.mzML	lib-00011.mgf	0.861592	BERKELEY-LAB	224620	2418.79	10845.8	5	1.96402	181.086	183.05	0	temp/spec-00023.mzML14334	5	Creilly12/Vasaka_SlowDDS_041123_002.mzML		0	0	VQTDPCRSXHFMOL-UHFFFAOYSA-N	VQTDPCRSXHFMOL	Organic oxygen compounds	Organooxygen compounds	Carbonyl compounds	Phloroglucinols	Acyl phloroglucinols	Polyketides
CCMSLIB00005675567	"1-Butanone, 1-(4-hydroxyphenyl)-"	EI	Ion Trap	Other	N/A	"SDBSWeb : https://sdbs.db.aist.go.jp (National Institute of Advanced Industrial Science and Technology, 2019)"	[M]+*	164	0	1	N/A	N/A	N/A	N/A	N/A	1	Positive	UPDATE-SINGLE-ANNOTATED-GOLD	Gold	4824	temp/spec-00021.mzML	lib-00051.mgf	0.855088	GC-BORISOV-COMPILATION	308436	811.699	6299.09	4	1.03305	164	162.967	0	temp/spec-00021.mzML4824	5	Creilly12/Vasaka_Positive_2pt5mgmL.mzML		0	0	N/A	N/A	N/A	N/A	N/A	N/A	N/A	N/A
CCMSLIB00005675567	"1-Butanone, 1-(4-hydroxyphenyl)-"	EI	Ion Trap	Other	N/A	"SDBSWeb : https://sdbs.db.aist.go.jp (National Institute of Advanced Industrial Science and Technology, 2019)"	[M]+*	164	0	1	N/A	N/A	N/A	N/A	N/A	1	Positive	UPDATE-SINGLE-ANNOTATED-GOLD	Gold	9533	temp/spec-00023.mzML	lib-00051.mgf	0.842829	GC-BORISOV-COMPILATION	2796230	1609.07	6254.99	4	1.02582	164	162.974	0	temp/spec-00023.mzML9533	5	Creilly12/Vasaka_SlowDDS_041123_002.mzML		0	0	N/A	N/A	N/A	N/A	N/A	N/A	N/A	N/A
CCMSLIB00005675567	"1-Butanone, 1-(4-hydroxyphenyl)-"	EI	Ion Trap	Other	N/A	"SDBSWeb : https://sdbs.db.aist.go.jp (National Institute of Advanced Industrial Science and Technology, 2019)"	[M]+*	164	0	1	N/A	N/A	N/A	N/A	N/A	1	Positive	UPDATE-SINGLE-ANNOTATED-GOLD	Gold	8968	temp/spec-00024.mzML	lib-00051.mgf	0.85298	GC-BORISOV-COMPILATION	650464	1621.34	6046.39	4	0.991608	164	163.008	0	temp/spec-00024.mzML8968	5	Creilly12/Vasaka_SlowDDS_041123_003.mzML		0	0	N/A	N/A	N/A	N/A	N/A	N/A	N/A	N/A
CCMSLIB00005675567	"1-Butanone, 1-(4-hydroxyphenyl)-"	EI	Ion Trap	Other	N/A	"SDBSWeb : https://sdbs.db.aist.go.jp (National Institute of Advanced Industrial Science and Technology, 2019)"	[M]+*	164	0	1	N/A	N/A	N/A	N/A	N/A	1	Positive	UPDATE-SINGLE-ANNOTATED-GOLD	Gold	9614	temp/spec-00023.mzML	lib-00051.mgf	0.8463	GC-BORISOV-COMPILATION	197942	1623.26	6353.15	4	1.04192	164	162.958	0	temp/spec-00023.mzML9614	5	Creilly12/Vasaka_SlowDDS_041123_002.mzML		0	0	N/A	N/A	N/A	N/A	N/A	N/A	N/A	N/A
CCMSLIB00005675567	"1-Butanone, 1-(4-hydroxyphenyl)-"	EI	Ion Trap	Other	N/A	"SDBSWeb : https://sdbs.db.aist.go.jp (National Institute of Advanced Industrial Science and Technology, 2019)"	[M]+*	164	0	1	N/A	N/A	N/A	N/A	N/A	1	Positive	UPDATE-SINGLE-ANNOTATED-GOLD	Gold	9543	temp/spec-00023.mzML	lib-00051.mgf	0.843554	GC-BORISOV-COMPILATION	1866200	1610.78	6481.73	4	1.063	164	162.937	0	temp/spec-00023.mzML9543	5	Creilly12/Vasaka_SlowDDS_041123_002.mzML		0	0	N/A	N/A	N/A	N/A	N/A	N/A	N/A	N/A
CCMSLIB00005675567	"1-Butanone, 1-(4-hydroxyphenyl)-"	EI	Ion Trap	Other	N/A	"SDBSWeb : https://sdbs.db.aist.go.jp (National Institute of Advanced Industrial Science and Technology, 2019)"	[M]+*	164	0	1	N/A	N/A	N/A	N/A	N/A	1	Positive	UPDATE-SINGLE-ANNOTATED-GOLD	Gold	8978	temp/spec-00024.mzML	lib-00051.mgf	0.854304	GC-BORISOV-COMPILATION	480359	1623.18	5978.1	4	0.980408	164	163.02	0	temp/spec-00024.mzML8978	5	Creilly12/Vasaka_SlowDDS_041123_003.mzML		0	0	N/A	N/A	N/A	N/A	N/A	N/A	N/A	N/A
CCMSLIB00005675568	"1-Butanone, 1-phenyl-"	EI	Ion Trap	Other	N/A	"SDBSWeb : https://sdbs.db.aist.go.jp (National Institute of Advanced Industrial Science and Technology, 2019)"	[M]+*	148	0	1	N/A	N/A	N/A	N/A	N/A	1	Positive	UPDATE-SINGLE-ANNOTATED-GOLD	Gold	8434	temp/spec-00022.mzML	lib-00051.mgf	0.718348	GC-BORISOV-COMPILATION	58243.8	1440.81	6265.69	4	0.927322	148	148.927	0	temp/spec-00022.mzML8434	4	Creilly12/Vasaka_SlowDDS_041123_001.mzML		0	0	N/A	N/A	N/A	N/A	N/A	N/A	N/A	N/A
CCMSLIB00005675568	"1-Butanone, 1-phenyl-"	EI	Ion Trap	Other	N/A	"SDBSWeb : https://sdbs.db.aist.go.jp (National Institute of Advanced Industrial Science and Technology, 2019)"	[M]+*	148	0	1	N/A	N/A	N/A	N/A	N/A	1	Positive	UPDATE-SINGLE-ANNOTATED-GOLD	Gold	8438	temp/spec-00022.mzML	lib-00051.mgf	0.709964	GC-BORISOV-COMPILATION	51998.9	1441.49	6857.79	4	1.01495	148	149.015	0	temp/spec-00022.mzML8438	3	Creilly12/Vasaka_SlowDDS_041123_001.mzML		0	0	N/A	N/A	N/A	N/A	N/A	N/A	N/A	N/A
CCMSLIB00005675568	"1-Butanone, 1-phenyl-"	EI	Ion Trap	Other	N/A	"SDBSWeb : https://sdbs.db.aist.go.jp (National Institute of Advanced Industrial Science and Technology, 2019)"	[M]+*	148	0	1	N/A	N/A	N/A	N/A	N/A	1	Positive	UPDATE-SINGLE-ANNOTATED-GOLD	Gold	14300	temp/spec-00024.mzML	lib-00051.mgf	0.740729	GC-BORISOV-COMPILATION	22825.3	2577.62	6745.83	4	0.998383	148	148.998	0	temp/spec-00024.mzML14300	5	Creilly12/Vasaka_SlowDDS_041123_003.mzML		0	0	N/A	N/A	N/A	N/A	N/A	N/A	N/A	N/A
CCMSLIB00005675568	"1-Butanone, 1-phenyl-"	EI	Ion Trap	Other	N/A	"SDBSWeb : https://sdbs.db.aist.go.jp (National Institute of Advanced Industrial Science and Technology, 2019)"	[M]+*	148	0	1	N/A	N/A	N/A	N/A	N/A	1	Positive	UPDATE-SINGLE-ANNOTATED-GOLD	Gold	8429	temp/spec-00022.mzML	lib-00051.mgf	0.736556	GC-BORISOV-COMPILATION	53054	1439.96	6482	4	0.959335	148	148.959	0	temp/spec-00022.mzML8429	3	Creilly12/Vasaka_SlowDDS_041123_001.mzML		0	0	N/A	N/A	N/A	N/A	N/A	N/A	N/A	N/A
CCMSLIB00005675706	"1-Hexanol, 4-methyl-, (S)-"	EI	Ion Trap	Other	N/A	"SDBSWeb : https://sdbs.db.aist.go.jp (National Institute of Advanced Industrial Science and Technology, 2019)"	[M]+*	116	0	1	N/A	N/A	N/A	N/A	N/A	1	Positive	UPDATE-SINGLE-ANNOTATED-GOLD	Gold	682	temp/spec-00018.mzML	lib-00051.mgf	0.718304	GC-BORISOV-COMPILATION	98017.1	118.977	16881.1	4	1.95821	116	117.958	0	temp/spec-00018.mzML682	5	Creilly12/Vasaka_PAPER_1.mzML		0	0	N/A	N/A	N/A	N/A	N/A	N/A	N/A	N/A
CCMSLIB00005675706	"1-Hexanol, 4-methyl-, (S)-"	EI	Ion Trap	Other	N/A	"SDBSWeb : https://sdbs.db.aist.go.jp (National Institute of Advanced Industrial Science and Technology, 2019)"	[M]+*	116	0	1	N/A	N/A	N/A	N/A	N/A	1	Positive	UPDATE-SINGLE-ANNOTATED-GOLD	Gold	689	temp/spec-00014.mzML	lib-00051.mgf	0.734274	GC-BORISOV-COMPILATION	35407	118.901	16908.2	4	1.96135	116	117.961	0	temp/spec-00014.mzML689	5	Creilly12/Vasaka_ESI_TP_001.mzML		0	0	N/A	N/A	N/A	N/A	N/A	N/A	N/A	N/A
CCMSLIB00005675748	"1H-Imidazole, 4,5-dihydro-2-phenyl-"	EI	Ion Trap	Other	N/A	"SDBSWeb : https://sdbs.db.aist.go.jp (National Institute of Advanced Industrial Science and Technology, 2019)"	[M]+*	146	0	1	N/A	N/A	N/A	N/A	N/A	1	Positive	UPDATE-SINGLE-ANNOTATED-GOLD	Gold	5131	temp/spec-00022.mzML	lib-00051.mgf	0.757761	GC-BORISOV-COMPILATION	4660.22	871.142	13640.8	4	1.99156	146	144.008	0	temp/spec-00022.mzML5131	5	Creilly12/Vasaka_SlowDDS_041123_001.mzML		0	0	N/A	N/A	N/A	N/A	N/A	N/A	N/A	N/A
CCMSLIB00005675775	"1H-Indene, octahydro-, cis-"	EI	Ion Trap	Other	N/A	"SDBSWeb : https://sdbs.db.aist.go.jp (National Institute of Advanced Industrial Science and Technology, 2019)"	[M]+*	124	0	1	N/A	N/A	N/A	N/A	N/A	1	Positive	UPDATE-SINGLE-ANNOTATED-GOLD	Gold	5787	temp/spec-00014.mzML	lib-00051.mgf	0.771481	GC-BORISOV-COMPILATION	24866.9	969.881	8388.09	4	1.04012	124	122.96	0	temp/spec-00014.mzML5787	5	Creilly12/Vasaka_ESI_TP_001.mzML		0	0	N/A	N/A	N/A	N/A	N/A	N/A	N/A	N/A
CCMSLIB00005675775	"1H-Indene, octahydro-, cis-"	EI	Ion Trap	Other	N/A	"SDBSWeb : https://sdbs.db.aist.go.jp (National Institute of Advanced Industrial Science and Technology, 2019)"	[M]+*	124	0	1	N/A	N/A	N/A	N/A	N/A	1	Positive	UPDATE-SINGLE-ANNOTATED-GOLD	Gold	5846	temp/spec-00014.mzML	lib-00051.mgf	0.75544	GC-BORISOV-COMPILATION	25103.9	979.338	8484.07	4	1.05202	124	122.948	0	temp/spec-00014.mzML5846	5	Creilly12/Vasaka_ESI_TP_001.mzML		0	0	N/A	N/A	N/A	N/A	N/A	N/A	N/A	N/A
CCMSLIB00005675775	"1H-Indene, octahydro-, cis-"	EI	Ion Trap	Other	N/A	"SDBSWeb : https://sdbs.db.aist.go.jp (National Institute of Advanced Industrial Science and Technology, 2019)"	[M]+*	124	0	1	N/A	N/A	N/A	N/A	N/A	1	Positive	UPDATE-SINGLE-ANNOTATED-GOLD	Gold	5862	temp/spec-00014.mzML	lib-00051.mgf	0.791195	GC-BORISOV-COMPILATION	21995.3	981.915	8462.04	4	1.04929	124	122.951	0	temp/spec-00014.mzML5862	5	Creilly12/Vasaka_ESI_TP_001.mzML		0	0	N/A	N/A	N/A	N/A	N/A	N/A	N/A	N/A
CCMSLIB00005675775	"1H-Indene, octahydro-, cis-"	EI	Ion Trap	Other	N/A	"SDBSWeb : https://sdbs.db.aist.go.jp (National Institute of Advanced Industrial Science and Technology, 2019)"	[M]+*	124	0	1	N/A	N/A	N/A	N/A	N/A	1	Positive	UPDATE-SINGLE-ANNOTATED-GOLD	Gold	5882	temp/spec-00014.mzML	lib-00051.mgf	0.766903	GC-BORISOV-COMPILATION	30286.4	985.151	8354.06	4	1.0359	124	122.964	0	temp/spec-00014.mzML5882	5	Creilly12/Vasaka_ESI_TP_001.mzML		0	0	N/A	N/A	N/A	N/A	N/A	N/A	N/A	N/A
CCMSLIB00005675775	"1H-Indene, octahydro-, cis-"	EI	Ion Trap	Other	N/A	"SDBSWeb : https://sdbs.db.aist.go.jp (National Institute of Advanced Industrial Science and Technology, 2019)"	[M]+*	124	0	1	N/A	N/A	N/A	N/A	N/A	1	Positive	UPDATE-SINGLE-ANNOTATED-GOLD	Gold	5866	temp/spec-00014.mzML	lib-00051.mgf	0.755953	GC-BORISOV-COMPILATION	22574.1	982.56	8421.68	4	1.04429	124	122.956	0	temp/spec-00014.mzML5866	5	Creilly12/Vasaka_ESI_TP_001.mzML		0	0	N/A	N/A	N/A	N/A	N/A	N/A	N/A	N/A
CCMSLIB00005675775	"1H-Indene, octahydro-, cis-"	EI	Ion Trap	Other	N/A	"SDBSWeb : https://sdbs.db.aist.go.jp (National Institute of Advanced Industrial Science and Technology, 2019)"	[M]+*	124	0	1	N/A	N/A	N/A	N/A	N/A	1	Positive	UPDATE-SINGLE-ANNOTATED-GOLD	Gold	5886	temp/spec-00014.mzML	lib-00051.mgf	0.771276	GC-BORISOV-COMPILATION	29788.8	985.806	8384.09	4	1.03963	124	122.96	0	temp/spec-00014.mzML5886	5	Creilly12/Vasaka_ESI_TP_001.mzML		0	0	N/A	N/A	N/A	N/A	N/A	N/A	N/A	N/A
CCMSLIB00005675775	"1H-Indene, octahydro-, cis-"	EI	Ion Trap	Other	N/A	"SDBSWeb : https://sdbs.db.aist.go.jp (National Institute of Advanced Industrial Science and Technology, 2019)"	[M]+*	124	0	1	N/A	N/A	N/A	N/A	N/A	1	Positive	UPDATE-SINGLE-ANNOTATED-GOLD	Gold	5401	temp/spec-00014.mzML	lib-00051.mgf	0.787679	GC-BORISOV-COMPILATION	15351.5	905.898	8147.45	4	1.01028	124	122.99	0	temp/spec-00014.mzML5401	5	Creilly12/Vasaka_ESI_TP_001.mzML		0	0	N/A	N/A	N/A	N/A	N/A	N/A	N/A	N/A
CCMSLIB00005675898	"1H-Tetrazole, 5-phenyl-"	EI	Ion Trap	Other	N/A	"SDBSWeb : https://sdbs.db.aist.go.jp (National Institute of Advanced Industrial Science and Technology, 2019)"	[M]+*	146	0	1	N/A	N/A	N/A	N/A	N/A	1	Positive	UPDATE-SINGLE-ANNOTATED-GOLD	Gold	2741	temp/spec-00003.mzML	lib-00051.mgf	0.785503	GC-BORISOV-COMPILATION	2770	740.781	7156.69	4	1.04488	146	147.045	0	temp/spec-00003.mzML2741	5	Creilly12/VASAKA_GNPS_202.mzML		0	0	N/A	N/A	N/A	N/A	N/A	N/A	N/A	N/A
CCMSLIB00010107551	"2-(1,3-dioxobenzo[c]azolin-2-yl)-3-phenylpropanoic acid CollisionEnergy:102040"	LC-ESI	Orbitrap	Commercial	Trent Northen	JGI	M+H	296.092	0	1	N/A	N/A	O=C(O)C(Cc1ccccc1)N1C(=O)c2ccccc2C1=O	"InChI=1S/C17H13NO4/c19-15-12-8-4-5-9-13(12)16(20)18(15)14(17(21)22)10-11-6-2-1-3-7-11/h1-9,14H,10H2,(H,21,22)"	N/A	3	Positive	UPDATE-SINGLE-ANNOTATED-BRONZE	Bronze	733	temp/spec-00008.mzML	lib-00011.mgf	0.762858	BERKELEY-LAB	4663.92	194.3	6562.95	5	1.94324	296.092	294.149	0	temp/spec-00008.mzML733	5	Creilly12/Vasaka_929_10xPOS_20211001114150.mzML		0	0	VAYRSTHMTWUHGE-UHFFFAOYSA-N	VAYRSTHMTWUHGE	Organic acids and derivatives	Carboxylic acids and derivatives	Amino acids, peptides, and analogues			Alkaloids
CCMSLIB00010107665	"2-(2,4-dichlorophenyl)-1-(2,4-dihydroxyphenyl)ethan-1-one CollisionEnergy:102040"	LC-ESI	Orbitrap	Commercial	Trent Northen	JGI	M+H	297.008	0	1	N/A	N/A	O=C(Cc1ccc(Cl)cc1Cl)c1ccc(O)cc1O	"InChI=1S/C14H10Cl2O3/c15-9-2-1-8(12(16)6-9)5-13(18)11-4-3-10(17)7-14(11)19/h1-4,6-7,17,19H,5H2"	N/A	3	Positive	UPDATE-SINGLE-ANNOTATED-BRONZE	Bronze	6638	temp/spec-00019.mzML	lib-00011.mgf	0.763136	BERKELEY-LAB	608942	1320.03	6283.88	4	1.86636	297.008	295.142	0	temp/spec-00019.mzML6638	4	Creilly12/Vasaka_PAPER_2.mzML		0	0	ISVZIHOQKCBQSD-UHFFFAOYSA-N	ISVZIHOQKCBQSD	N/A	N/A	N/A	Flavonoids	Chalcones	Shikimates and Phenylpropanoids
CCMSLIB00010107665	"2-(2,4-dichlorophenyl)-1-(2,4-dihydroxyphenyl)ethan-1-one CollisionEnergy:102040"	LC-ESI	Orbitrap	Commercial	Trent Northen	JGI	M+H	297.008	0	1	N/A	N/A	O=C(Cc1ccc(Cl)cc1Cl)c1ccc(O)cc1O	"InChI=1S/C14H10Cl2O3/c15-9-2-1-8(12(16)6-9)5-13(18)11-4-3-10(17)7-14(11)19/h1-4,6-7,17,19H,5H2"	N/A	3	Positive	UPDATE-SINGLE-ANNOTATED-BRONZE	Bronze	6640	temp/spec-00019.mzML	lib-00011.mgf	0.764646	BERKELEY-LAB	677259	1320.42	6267.03	5	1.86136	297.008	295.147	0	temp/spec-00019.mzML6640	5	Creilly12/Vasaka_PAPER_2.mzML		0	0	ISVZIHOQKCBQSD-UHFFFAOYSA-N	ISVZIHOQKCBQSD	N/A	N/A	N/A	Flavonoids	Chalcones	Shikimates and Phenylpropanoids
CCMSLIB00010111218	"2-(2,9-dimethyl-6-oxohydropurin-8-ylthio)-N-(3-fluoro-4-methylphenyl)acetamide CollisionEnergy:102040"	LC-ESI	Orbitrap	Commercial	Trent Northen	JGI	M+H	362.108	0	1	N/A	N/A	Cc1nc(O)c2nc(SCC(O)=Nc3ccc(C)c(F)c3)n(C)c2n1	"InChI=1S/C16H16FN5O2S/c1-8-4-5-10(6-11(8)17)20-12(23)7-25-16-21-13-14(22(16)3)18-9(2)19-15(13)24/h4-6H,7H2,1-3H3,(H,20,23)(H,18,19,24)"	N/A	3	Positive	UPDATE-SINGLE-ANNOTATED-BRONZE	Bronze	2174	temp/spec-00019.mzML	lib-00011.mgf	0.709655	BERKELEY-LAB	114364	438.894	2661.74	4	0.963837	362.108	363.072	0	temp/spec-00019.mzML2174	3	Creilly12/Vasaka_PAPER_2.mzML		0	0	OVXMMWNUDZBRMI-UHFFFAOYSA-N	OVXMMWNUDZBRMI	Organoheterocyclic compounds	Imidazopyrimidines	Purines and purine derivatives			Alkaloids
CCMSLIB00010111218	"2-(2,9-dimethyl-6-oxohydropurin-8-ylthio)-N-(3-fluoro-4-methylphenyl)acetamide CollisionEnergy:102040"	LC-ESI	Orbitrap	Commercial	Trent Northen	JGI	M+H	362.108	0	1	N/A	N/A	Cc1nc(O)c2nc(SCC(O)=Nc3ccc(C)c(F)c3)n(C)c2n1	"InChI=1S/C16H16FN5O2S/c1-8-4-5-10(6-11(8)17)20-12(23)7-25-16-21-13-14(22(16)3)18-9(2)19-15(13)24/h4-6H,7H2,1-3H3,(H,20,23)(H,18,19,24)"	N/A	3	Positive	UPDATE-SINGLE-ANNOTATED-BRONZE	Bronze	2176	temp/spec-00019.mzML	lib-00011.mgf	0.705552	BERKELEY-LAB	115103	439.289	2704.21	4	0.979218	362.108	363.087	0	temp/spec-00019.mzML2176	3	Creilly12/Vasaka_PAPER_2.mzML		0	0	OVXMMWNUDZBRMI-UHFFFAOYSA-N	OVXMMWNUDZBRMI	Organoheterocyclic compounds	Imidazopyrimidines	Purines and purine derivatives			Alkaloids
CCMSLIB00010111218	"2-(2,9-dimethyl-6-oxohydropurin-8-ylthio)-N-(3-fluoro-4-methylphenyl)acetamide CollisionEnergy:102040"	LC-ESI	Orbitrap	Commercial	Trent Northen	JGI	M+H	362.108	0	1	N/A	N/A	Cc1nc(O)c2nc(SCC(O)=Nc3ccc(C)c(F)c3)n(C)c2n1	"InChI=1S/C16H16FN5O2S/c1-8-4-5-10(6-11(8)17)20-12(23)7-25-16-21-13-14(22(16)3)18-9(2)19-15(13)24/h4-6H,7H2,1-3H3,(H,20,23)(H,18,19,24)"	N/A	3	Positive	UPDATE-SINGLE-ANNOTATED-BRONZE	Bronze	2178	temp/spec-00019.mzML	lib-00011.mgf	0.709946	BERKELEY-LAB	116074	439.681	2704.38	4	0.979279	362.108	363.087	0	temp/spec-00019.mzML2178	2	Creilly12/Vasaka_PAPER_2.mzML		0	0	OVXMMWNUDZBRMI-UHFFFAOYSA-N	OVXMMWNUDZBRMI	Organoheterocyclic compounds	Imidazopyrimidines	Purines and purine derivatives			Alkaloids
CCMSLIB00010111218	"2-(2,9-dimethyl-6-oxohydropurin-8-ylthio)-N-(3-fluoro-4-methylphenyl)acetamide CollisionEnergy:102040"	LC-ESI	Orbitrap	Commercial	Trent Northen	JGI	M+H	362.108	0	1	N/A	N/A	Cc1nc(O)c2nc(SCC(O)=Nc3ccc(C)c(F)c3)n(C)c2n1	"InChI=1S/C16H16FN5O2S/c1-8-4-5-10(6-11(8)17)20-12(23)7-25-16-21-13-14(22(16)3)18-9(2)19-15(13)24/h4-6H,7H2,1-3H3,(H,20,23)(H,18,19,24)"	N/A	3	Positive	UPDATE-SINGLE-ANNOTATED-BRONZE	Bronze	2168	temp/spec-00019.mzML	lib-00011.mgf	0.703338	BERKELEY-LAB	74319.3	437.689	2710.79	4	0.981598	362.108	363.09	0	temp/spec-00019.mzML2168	3	Creilly12/Vasaka_PAPER_2.mzML		0	0	OVXMMWNUDZBRMI-UHFFFAOYSA-N	OVXMMWNUDZBRMI	Organoheterocyclic compounds	Imidazopyrimidines	Purines and purine derivatives			Alkaloids
CCMSLIB00010111218	"2-(2,9-dimethyl-6-oxohydropurin-8-ylthio)-N-(3-fluoro-4-methylphenyl)acetamide CollisionEnergy:102040"	LC-ESI	Orbitrap	Commercial	Trent Northen	JGI	M+H	362.108	0	1	N/A	N/A	Cc1nc(O)c2nc(SCC(O)=Nc3ccc(C)c(F)c3)n(C)c2n1	"InChI=1S/C16H16FN5O2S/c1-8-4-5-10(6-11(8)17)20-12(23)7-25-16-21-13-14(22(16)3)18-9(2)19-15(13)24/h4-6H,7H2,1-3H3,(H,20,23)(H,18,19,24)"	N/A	3	Positive	UPDATE-SINGLE-ANNOTATED-BRONZE	Bronze	2170	temp/spec-00019.mzML	lib-00011.mgf	0.702047	BERKELEY-LAB	93895.7	438.098	2647.58	4	0.95871	362.108	363.067	0	temp/spec-00019.mzML2170	2	Creilly12/Vasaka_PAPER_2.mzML		0	0	OVXMMWNUDZBRMI-UHFFFAOYSA-N	OVXMMWNUDZBRMI	Organoheterocyclic compounds	Imidazopyrimidines	Purines and purine derivatives			Alkaloids
CCMSLIB00010111218	"2-(2,9-dimethyl-6-oxohydropurin-8-ylthio)-N-(3-fluoro-4-methylphenyl)acetamide CollisionEnergy:102040"	LC-ESI	Orbitrap	Commercial	Trent Northen	JGI	M+H	362.108	0	1	N/A	N/A	Cc1nc(O)c2nc(SCC(O)=Nc3ccc(C)c(F)c3)n(C)c2n1	"InChI=1S/C16H16FN5O2S/c1-8-4-5-10(6-11(8)17)20-12(23)7-25-16-21-13-14(22(16)3)18-9(2)19-15(13)24/h4-6H,7H2,1-3H3,(H,20,23)(H,18,19,24)"	N/A	3	Positive	UPDATE-SINGLE-ANNOTATED-BRONZE	Bronze	2180	temp/spec-00019.mzML	lib-00011.mgf	0.703548	BERKELEY-LAB	97591.2	440.076	2601.99	4	0.9422	362.108	363.05	0	temp/spec-00019.mzML2180	3	Creilly12/Vasaka_PAPER_2.mzML		0	0	OVXMMWNUDZBRMI-UHFFFAOYSA-N	OVXMMWNUDZBRMI	Organoheterocyclic compounds	Imidazopyrimidines	Purines and purine derivatives			Alkaloids
CCMSLIB00010111218	"2-(2,9-dimethyl-6-oxohydropurin-8-ylthio)-N-(3-fluoro-4-methylphenyl)acetamide CollisionEnergy:102040"	LC-ESI	Orbitrap	Commercial	Trent Northen	JGI	M+H	362.108	0	1	N/A	N/A	Cc1nc(O)c2nc(SCC(O)=Nc3ccc(C)c(F)c3)n(C)c2n1	"InChI=1S/C16H16FN5O2S/c1-8-4-5-10(6-11(8)17)20-12(23)7-25-16-21-13-14(22(16)3)18-9(2)19-15(13)24/h4-6H,7H2,1-3H3,(H,20,23)(H,18,19,24)"	N/A	3	Positive	UPDATE-SINGLE-ANNOTATED-BRONZE	Bronze	2166	temp/spec-00019.mzML	lib-00011.mgf	0.704145	BERKELEY-LAB	52178	437.253	2608.47	4	0.94455	362.108	363.053	0	temp/spec-00019.mzML2166	3	Creilly12/Vasaka_PAPER_2.mzML		0	0	OVXMMWNUDZBRMI-UHFFFAOYSA-N	OVXMMWNUDZBRMI	Organoheterocyclic compounds	Imidazopyrimidines	Purines and purine derivatives			Alkaloids
CCMSLIB00010111218	"2-(2,9-dimethyl-6-oxohydropurin-8-ylthio)-N-(3-fluoro-4-methylphenyl)acetamide CollisionEnergy:102040"	LC-ESI	Orbitrap	Commercial	Trent Northen	JGI	M+H	362.108	0	1	N/A	N/A	Cc1nc(O)c2nc(SCC(O)=Nc3ccc(C)c(F)c3)n(C)c2n1	"InChI=1S/C16H16FN5O2S/c1-8-4-5-10(6-11(8)17)20-12(23)7-25-16-21-13-14(22(16)3)18-9(2)19-15(13)24/h4-6H,7H2,1-3H3,(H,20,23)(H,18,19,24)"	N/A	3	Positive	UPDATE-SINGLE-ANNOTATED-BRONZE	Bronze	2184	temp/spec-00019.mzML	lib-00011.mgf	0.706705	BERKELEY-LAB	71103.1	440.867	2733.71	4	0.989899	362.108	363.098	0	temp/spec-00019.mzML2184	3	Creilly12/Vasaka_PAPER_2.mzML		0	0	OVXMMWNUDZBRMI-UHFFFAOYSA-N	OVXMMWNUDZBRMI	Organoheterocyclic compounds	Imidazopyrimidines	Purines and purine derivatives			Alkaloids
CCMSLIB00010107420	"2-(4-oxo-1,2,3,5-tetrahydrocyclopenta[1,2-c]quinolin-5-yl)acetic acid CollisionEnergy:102040"	LC-ESI	Orbitrap	Commercial	Trent Northen	JGI	M+H	244.097	0	1	N/A	N/A	O=C(O)Cn1c(=O)c2c(c3ccccc31)CCC2	"InChI=1S/C14H13NO3/c16-13(17)8-15-12-7-2-1-4-10(12)9-5-3-6-11(9)14(15)18/h1-2,4,7H,3,5-6,8H2,(H,16,17)"	N/A	3	Positive	UPDATE-SINGLE-ANNOTATED-BRONZE	Bronze	3808	temp/spec-00013.mzML	lib-00011.mgf	0.701196	BERKELEY-LAB	2472.1	704.566	4100.55	4	1.00093	244.097	245.098	0	temp/spec-00013.mzML3808	3	Creilly12/Vasaka_DBLPlay_005.mzML		0	0	WUWDCYBBYOWOOG-UHFFFAOYSA-N	WUWDCYBBYOWOOG	Organoheterocyclic compounds	Quinolines and derivatives	Quinolones and derivatives	Tryptophan alkaloids	Quinoline alkaloids	Alkaloids
CCMSLIB00010107183	"2-(5-bromoindol-3-yl)ethylamine, chloride CollisionEnergy:102040"	LC-ESI	Orbitrap	Commercial	Trent Northen	JGI	M+H	239.018	0	1	N/A	N/A	NCCc1c[nH]c2ccc(Br)cc12	"InChI=1S/C10H11BrN2/c11-8-1-2-10-9(5-8)7(3-4-12)6-13-10/h1-2,5-6,13H,3-4,12H2"	N/A	3	Positive	UPDATE-SINGLE-ANNOTATED-BRONZE	Bronze	7687	temp/spec-00024.mzML	lib-00011.mgf	0.92701	BERKELEY-LAB	173046	1393.84	4705.74	4	1.12476	239.018	240.143	0	temp/spec-00024.mzML7687	5	Creilly12/Vasaka_SlowDDS_041123_003.mzML		0	0	CGHUQJRRADEHTQ-UHFFFAOYSA-N	CGHUQJRRADEHTQ	Organoheterocyclic compounds	Indoles and derivatives	Tryptamines and derivatives	Tryptophan alkaloids	Simple indole alkaloids	Alkaloids
CCMSLIB00010105944	"2,3,4-trihydrobeta-carbolin-1-one CollisionEnergy:102040"	LC-ESI	Orbitrap	Commercial	Trent Northen	JGI	M+H	187.087	0	1	N/A	N/A	OC1=NCCc2c1[nH]c1ccccc21	"InChI=1S/C11H10N2O/c14-11-10-8(5-6-12-11)7-3-1-2-4-9(7)13-10/h1-4,13H,5-6H2,(H,12,14)"	N/A	3	Positive	UPDATE-SINGLE-ANNOTATED-BRONZE	Bronze	3997	temp/spec-00003.mzML	lib-00011.mgf	0.806094	BERKELEY-LAB	14570.6	1126.63	256.587	4	0.0480042	187.087	187.039	0	temp/spec-00003.mzML3997	5	Creilly12/VASAKA_GNPS_202.mzML		0	0	FZHZQHNKCPJTNQ-UHFFFAOYSA-N	FZHZQHNKCPJTNQ	Organoheterocyclic compounds	Indoles and derivatives	Pyridoindoles	Tryptophan alkaloids	Carboline alkaloids	Alkaloids
CCMSLIB00010105944	"2,3,4-trihydrobeta-carbolin-1-one CollisionEnergy:102040"	LC-ESI	Orbitrap	Commercial	Trent Northen	JGI	M+H	187.087	0	1	N/A	N/A	OC1=NCCc2c1[nH]c1ccccc21	"InChI=1S/C11H10N2O/c14-11-10-8(5-6-12-11)7-3-1-2-4-9(7)13-10/h1-4,13H,5-6H2,(H,12,14)"	N/A	3	Positive	UPDATE-SINGLE-ANNOTATED-BRONZE	Bronze	7135	temp/spec-00023.mzML	lib-00011.mgf	0.716374	BERKELEY-LAB	13625	1194.43	6034.53	6	1.12898	187.087	185.958	0	temp/spec-00023.mzML7135	5	Creilly12/Vasaka_SlowDDS_041123_002.mzML		0	0	FZHZQHNKCPJTNQ-UHFFFAOYSA-N	FZHZQHNKCPJTNQ	Organoheterocyclic compounds	Indoles and derivatives	Pyridoindoles	Tryptophan alkaloids	Carboline alkaloids	Alkaloids
CCMSLIB00006678757	"2,3,4-TRIHYDROXYBENZOIC ACID"	ESI	Orbitrap	isolated	MoNA	MoNA:MoNA038328	M-H	169.014	0	1	N/A	N/A	C1=C(C(=C(C(=C1)O)O)O)C(=O)O	"InChI=1S/C7H6O5/c8-4-2-1-3(7(11)12)5(9)6(4)10/h1-2,8-10H,(H,11,12)"	N/A	3	negative	UPDATE-SINGLE-ANNOTATED-BRONZE	Bronze	11236	temp/spec-00024.mzML	lib-00003.mgf	0.834009	MONA	80253.2	2030.13	11577.6	4	1.95677	169.014	167.057	0	temp/spec-00024.mzML11236	5	Creilly12/Vasaka_SlowDDS_041123_003.mzML		0	0	BRRSNXCXLSVPFC-UHFFFAOYSA-N	BRRSNXCXLSVPFC	Benzenoids	Benzene and substituted derivatives	Benzoic acids and derivatives	Phenolic acids (C6-C1)	Simple phenolic acids	Shikimates and Phenylpropanoids
CCMSLIB00006683740	"2,3,4-TRIHYDROXYBENZOIC ACID"	ESI	qTof	isolated	MoNA	MoNA:MoNA035451	M-H	169.014	0	1	N/A	N/A	C1=C(C(=C(C(=C1)O)O)O)C(=O)O	"InChI=1S/C7H6O5/c8-4-2-1-3(7(11)12)5(9)6(4)10/h1-2,8-10H,(H,11,12)"	N/A	3	negative	UPDATE-SINGLE-ANNOTATED-BRONZE	Bronze	11236	temp/spec-00024.mzML	lib-00003.mgf	0.829486	MONA	80253.2	2030.13	11577.6	4	1.95677	169.014	167.057	0	temp/spec-00024.mzML11236	5	Creilly12/Vasaka_SlowDDS_041123_003.mzML		0	0	BRRSNXCXLSVPFC-UHFFFAOYSA-N	BRRSNXCXLSVPFC	Benzenoids	Benzene and substituted derivatives	Benzoic acids and derivatives	Phenolic acids (C6-C1)	Simple phenolic acids	Shikimates and Phenylpropanoids
CCMSLIB00006678757	"2,3,4-TRIHYDROXYBENZOIC ACID"	ESI	Orbitrap	isolated	MoNA	MoNA:MoNA038328	M-H	169.014	0	1	N/A	N/A	C1=C(C(=C(C(=C1)O)O)O)C(=O)O	"InChI=1S/C7H6O5/c8-4-2-1-3(7(11)12)5(9)6(4)10/h1-2,8-10H,(H,11,12)"	N/A	3	negative	UPDATE-SINGLE-ANNOTATED-BRONZE	Bronze	11241	temp/spec-00024.mzML	lib-00003.mgf	0.819497	MONA	95045.1	2031.02	11513.8	4	1.946	169.014	167.068	0	temp/spec-00024.mzML11241	5	Creilly12/Vasaka_SlowDDS_041123_003.mzML		0	0	BRRSNXCXLSVPFC-UHFFFAOYSA-N	BRRSNXCXLSVPFC	Benzenoids	Benzene and substituted derivatives	Benzoic acids and derivatives	Phenolic acids (C6-C1)	Simple phenolic acids	Shikimates and Phenylpropanoids
CCMSLIB00006683740	"2,3,4-TRIHYDROXYBENZOIC ACID"	ESI	qTof	isolated	MoNA	MoNA:MoNA035451	M-H	169.014	0	1	N/A	N/A	C1=C(C(=C(C(=C1)O)O)O)C(=O)O	"InChI=1S/C7H6O5/c8-4-2-1-3(7(11)12)5(9)6(4)10/h1-2,8-10H,(H,11,12)"	N/A	3	negative	UPDATE-SINGLE-ANNOTATED-BRONZE	Bronze	11241	temp/spec-00024.mzML	lib-00003.mgf	0.815238	MONA	95045.1	2031.02	11513.8	4	1.946	169.014	167.068	0	temp/spec-00024.mzML11241	5	Creilly12/Vasaka_SlowDDS_041123_003.mzML		0	0	BRRSNXCXLSVPFC-UHFFFAOYSA-N	BRRSNXCXLSVPFC	Benzenoids	Benzene and substituted derivatives	Benzoic acids and derivatives	Phenolic acids (C6-C1)	Simple phenolic acids	Shikimates and Phenylpropanoids
CCMSLIB00006678757	"2,3,4-TRIHYDROXYBENZOIC ACID"	ESI	Orbitrap	isolated	MoNA	MoNA:MoNA038328	M-H	169.014	0	1	N/A	N/A	C1=C(C(=C(C(=C1)O)O)O)C(=O)O	"InChI=1S/C7H6O5/c8-4-2-1-3(7(11)12)5(9)6(4)10/h1-2,8-10H,(H,11,12)"	N/A	3	negative	UPDATE-SINGLE-ANNOTATED-BRONZE	Bronze	11083	temp/spec-00024.mzML	lib-00003.mgf	0.815233	MONA	87419.6	2002.39	11589.9	4	1.95886	169.014	167.055	0	temp/spec-00024.mzML11083	5	Creilly12/Vasaka_SlowDDS_041123_003.mzML		0	0	BRRSNXCXLSVPFC-UHFFFAOYSA-N	BRRSNXCXLSVPFC	Benzenoids	Benzene and substituted derivatives	Benzoic acids and derivatives	Phenolic acids (C6-C1)	Simple phenolic acids	Shikimates and Phenylpropanoids
CCMSLIB00006683740	"2,3,4-TRIHYDROXYBENZOIC ACID"	ESI	qTof	isolated	MoNA	MoNA:MoNA035451	M-H	169.014	0	1	N/A	N/A	C1=C(C(=C(C(=C1)O)O)O)C(=O)O	"InChI=1S/C7H6O5/c8-4-2-1-3(7(11)12)5(9)6(4)10/h1-2,8-10H,(H,11,12)"	N/A	3	negative	UPDATE-SINGLE-ANNOTATED-BRONZE	Bronze	11083	temp/spec-00024.mzML	lib-00003.mgf	0.812394	MONA	87419.6	2002.39	11589.9	4	1.95886	169.014	167.055	0	temp/spec-00024.mzML11083	5	Creilly12/Vasaka_SlowDDS_041123_003.mzML		0	0	BRRSNXCXLSVPFC-UHFFFAOYSA-N	BRRSNXCXLSVPFC	Benzenoids	Benzene and substituted derivatives	Benzoic acids and derivatives	Phenolic acids (C6-C1)	Simple phenolic acids	Shikimates and Phenylpropanoids
CCMSLIB00006678757	"2,3,4-TRIHYDROXYBENZOIC ACID"	ESI	Orbitrap	isolated	MoNA	MoNA:MoNA038328	M-H	169.014	0	1	N/A	N/A	C1=C(C(=C(C(=C1)O)O)O)C(=O)O	"InChI=1S/C7H6O5/c8-4-2-1-3(7(11)12)5(9)6(4)10/h1-2,8-10H,(H,11,12)"	N/A	3	negative	UPDATE-SINGLE-ANNOTATED-BRONZE	Bronze	11245	temp/spec-00024.mzML	lib-00003.mgf	0.817747	MONA	104577	2031.73	11595.7	4	1.95984	169.014	167.054	0	temp/spec-00024.mzML11245	5	Creilly12/Vasaka_SlowDDS_041123_003.mzML		0	0	BRRSNXCXLSVPFC-UHFFFAOYSA-N	BRRSNXCXLSVPFC	Benzenoids	Benzene and substituted derivatives	Benzoic acids and derivatives	Phenolic acids (C6-C1)	Simple phenolic acids	Shikimates and Phenylpropanoids
CCMSLIB00006683740	"2,3,4-TRIHYDROXYBENZOIC ACID"	ESI	qTof	isolated	MoNA	MoNA:MoNA035451	M-H	169.014	0	1	N/A	N/A	C1=C(C(=C(C(=C1)O)O)O)C(=O)O	"InChI=1S/C7H6O5/c8-4-2-1-3(7(11)12)5(9)6(4)10/h1-2,8-10H,(H,11,12)"	N/A	3	negative	UPDATE-SINGLE-ANNOTATED-BRONZE	Bronze	11245	temp/spec-00024.mzML	lib-00003.mgf	0.813668	MONA	104577	2031.73	11595.7	4	1.95984	169.014	167.054	0	temp/spec-00024.mzML11245	5	Creilly12/Vasaka_SlowDDS_041123_003.mzML		0	0	BRRSNXCXLSVPFC-UHFFFAOYSA-N	BRRSNXCXLSVPFC	Benzenoids	Benzene and substituted derivatives	Benzoic acids and derivatives	Phenolic acids (C6-C1)	Simple phenolic acids	Shikimates and Phenylpropanoids
CCMSLIB00006678757	"2,3,4-TRIHYDROXYBENZOIC ACID"	ESI	Orbitrap	isolated	MoNA	MoNA:MoNA038328	M-H	169.014	0	1	N/A	N/A	C1=C(C(=C(C(=C1)O)O)O)C(=O)O	"InChI=1S/C7H6O5/c8-4-2-1-3(7(11)12)5(9)6(4)10/h1-2,8-10H,(H,11,12)"	N/A	3	negative	UPDATE-SINGLE-ANNOTATED-BRONZE	Bronze	11081	temp/spec-00024.mzML	lib-00003.mgf	0.809419	MONA	91499.6	2002.03	11511.7	4	1.94563	169.014	167.068	0	temp/spec-00024.mzML11081	5	Creilly12/Vasaka_SlowDDS_041123_003.mzML		0	0	BRRSNXCXLSVPFC-UHFFFAOYSA-N	BRRSNXCXLSVPFC	Benzenoids	Benzene and substituted derivatives	Benzoic acids and derivatives	Phenolic acids (C6-C1)	Simple phenolic acids	Shikimates and Phenylpropanoids
CCMSLIB00006683740	"2,3,4-TRIHYDROXYBENZOIC ACID"	ESI	qTof	isolated	MoNA	MoNA:MoNA035451	M-H	169.014	0	1	N/A	N/A	C1=C(C(=C(C(=C1)O)O)O)C(=O)O	"InChI=1S/C7H6O5/c8-4-2-1-3(7(11)12)5(9)6(4)10/h1-2,8-10H,(H,11,12)"	N/A	3	negative	UPDATE-SINGLE-ANNOTATED-BRONZE	Bronze	11081	temp/spec-00024.mzML	lib-00003.mgf	0.807006	MONA	91499.6	2002.03	11511.7	4	1.94563	169.014	167.068	0	temp/spec-00024.mzML11081	5	Creilly12/Vasaka_SlowDDS_041123_003.mzML		0	0	BRRSNXCXLSVPFC-UHFFFAOYSA-N	BRRSNXCXLSVPFC	Benzenoids	Benzene and substituted derivatives	Benzoic acids and derivatives	Phenolic acids (C6-C1)	Simple phenolic acids	Shikimates and Phenylpropanoids
CCMSLIB00006678757	"2,3,4-TRIHYDROXYBENZOIC ACID"	ESI	Orbitrap	isolated	MoNA	MoNA:MoNA038328	M-H	169.014	0	1	N/A	N/A	C1=C(C(=C(C(=C1)O)O)O)C(=O)O	"InChI=1S/C7H6O5/c8-4-2-1-3(7(11)12)5(9)6(4)10/h1-2,8-10H,(H,11,12)"	N/A	3	negative	UPDATE-SINGLE-ANNOTATED-BRONZE	Bronze	11078	temp/spec-00024.mzML	lib-00003.mgf	0.811756	MONA	90160.9	2001.49	11493.4	4	1.94255	169.014	167.071	0	temp/spec-00024.mzML11078	5	Creilly12/Vasaka_SlowDDS_041123_003.mzML		0	0	BRRSNXCXLSVPFC-UHFFFAOYSA-N	BRRSNXCXLSVPFC	Benzenoids	Benzene and substituted derivatives	Benzoic acids and derivatives	Phenolic acids (C6-C1)	Simple phenolic acids	Shikimates and Phenylpropanoids
CCMSLIB00006683740	"2,3,4-TRIHYDROXYBENZOIC ACID"	ESI	qTof	isolated	MoNA	MoNA:MoNA035451	M-H	169.014	0	1	N/A	N/A	C1=C(C(=C(C(=C1)O)O)O)C(=O)O	"InChI=1S/C7H6O5/c8-4-2-1-3(7(11)12)5(9)6(4)10/h1-2,8-10H,(H,11,12)"	N/A	3	negative	UPDATE-SINGLE-ANNOTATED-BRONZE	Bronze	11078	temp/spec-00024.mzML	lib-00003.mgf	0.808568	MONA	90160.9	2001.49	11493.4	4	1.94255	169.014	167.071	0	temp/spec-00024.mzML11078	5	Creilly12/Vasaka_SlowDDS_041123_003.mzML		0	0	BRRSNXCXLSVPFC-UHFFFAOYSA-N	BRRSNXCXLSVPFC	Benzenoids	Benzene and substituted derivatives	Benzoic acids and derivatives	Phenolic acids (C6-C1)	Simple phenolic acids	Shikimates and Phenylpropanoids
CCMSLIB00005676645	"2,3,5,6-Tetramethyl-para-phenylenediamine"	EI	Ion Trap	Other	N/A	"SDBSWeb : https://sdbs.db.aist.go.jp (National Institute of Advanced Industrial Science and Technology, 2019)"	[M]+*	164	0	1	N/A	N/A	N/A	N/A	N/A	1	Positive	UPDATE-SINGLE-ANNOTATED-GOLD	Gold	11832	temp/spec-00018.mzML	lib-00051.mgf	0.70599	GC-BORISOV-COMPILATION	4724.31	1843.4	5341.23	5	0.875961	164	164.876	0	temp/spec-00018.mzML11832	2	Creilly12/Vasaka_PAPER_1.mzML		0	0	N/A	N/A	N/A	N/A	N/A	N/A	N/A	N/A
CCMSLIB00005676645	"2,3,5,6-Tetramethyl-para-phenylenediamine"	EI	Ion Trap	Other	N/A	"SDBSWeb : https://sdbs.db.aist.go.jp (National Institute of Advanced Industrial Science and Technology, 2019)"	[M]+*	164	0	1	N/A	N/A	N/A	N/A	N/A	1	Positive	UPDATE-SINGLE-ANNOTATED-GOLD	Gold	11806	temp/spec-00018.mzML	lib-00051.mgf	0.735948	GC-BORISOV-COMPILATION	5274.51	1839.36	5343.93	5	0.876404	164	164.876	0	temp/spec-00018.mzML11806	4	Creilly12/Vasaka_PAPER_1.mzML		0	0	N/A	N/A	N/A	N/A	N/A	N/A	N/A	N/A
CCMSLIB00005676645	"2,3,5,6-Tetramethyl-para-phenylenediamine"	EI	Ion Trap	Other	N/A	"SDBSWeb : https://sdbs.db.aist.go.jp (National Institute of Advanced Industrial Science and Technology, 2019)"	[M]+*	164	0	1	N/A	N/A	N/A	N/A	N/A	1	Positive	UPDATE-SINGLE-ANNOTATED-GOLD	Gold	11786	temp/spec-00018.mzML	lib-00051.mgf	0.711212	GC-BORISOV-COMPILATION	4353.98	1836.25	5360.11	5	0.879059	164	164.879	0	temp/spec-00018.mzML11786	2	Creilly12/Vasaka_PAPER_1.mzML		0	0	N/A	N/A	N/A	N/A	N/A	N/A	N/A	N/A
CCMSLIB00005676645	"2,3,5,6-Tetramethyl-para-phenylenediamine"	EI	Ion Trap	Other	N/A	"SDBSWeb : https://sdbs.db.aist.go.jp (National Institute of Advanced Industrial Science and Technology, 2019)"	[M]+*	164	0	1	N/A	N/A	N/A	N/A	N/A	1	Positive	UPDATE-SINGLE-ANNOTATED-GOLD	Gold	11828	temp/spec-00018.mzML	lib-00051.mgf	0.709421	GC-BORISOV-COMPILATION	5651.61	1842.78	5399.66	5	0.885544	164	164.886	0	temp/spec-00018.mzML11828	2	Creilly12/Vasaka_PAPER_1.mzML		0	0	N/A	N/A	N/A	N/A	N/A	N/A	N/A	N/A
CCMSLIB00005676645	"2,3,5,6-Tetramethyl-para-phenylenediamine"	EI	Ion Trap	Other	N/A	"SDBSWeb : https://sdbs.db.aist.go.jp (National Institute of Advanced Industrial Science and Technology, 2019)"	[M]+*	164	0	1	N/A	N/A	N/A	N/A	N/A	1	Positive	UPDATE-SINGLE-ANNOTATED-GOLD	Gold	12032	temp/spec-00018.mzML	lib-00051.mgf	0.729945	GC-BORISOV-COMPILATION	5263.89	1875.02	5603.33	5	0.918945	164	164.919	0	temp/spec-00018.mzML12032	2	Creilly12/Vasaka_PAPER_1.mzML		0	0	N/A	N/A	N/A	N/A	N/A	N/A	N/A	N/A
CCMSLIB00005676645	"2,3,5,6-Tetramethyl-para-phenylenediamine"	EI	Ion Trap	Other	N/A	"SDBSWeb : https://sdbs.db.aist.go.jp (National Institute of Advanced Industrial Science and Technology, 2019)"	[M]+*	164	0	1	N/A	N/A	N/A	N/A	N/A	1	Positive	UPDATE-SINGLE-ANNOTATED-GOLD	Gold	11936	temp/spec-00018.mzML	lib-00051.mgf	0.728472	GC-BORISOV-COMPILATION	7127.73	1859.65	5320.29	5	0.872528	164	164.873	0	temp/spec-00018.mzML11936	5	Creilly12/Vasaka_PAPER_1.mzML		0	0	N/A	N/A	N/A	N/A	N/A	N/A	N/A	N/A
CCMSLIB00005676645	"2,3,5,6-Tetramethyl-para-phenylenediamine"	EI	Ion Trap	Other	N/A	"SDBSWeb : https://sdbs.db.aist.go.jp (National Institute of Advanced Industrial Science and Technology, 2019)"	[M]+*	164	0	1	N/A	N/A	N/A	N/A	N/A	1	Positive	UPDATE-SINGLE-ANNOTATED-GOLD	Gold	11958	temp/spec-00018.mzML	lib-00051.mgf	0.722885	GC-BORISOV-COMPILATION	7329.24	1863.13	5433.71	5	0.891129	164	164.891	0	temp/spec-00018.mzML11958	2	Creilly12/Vasaka_PAPER_1.mzML		0	0	N/A	N/A	N/A	N/A	N/A	N/A	N/A	N/A
CCMSLIB00005676645	"2,3,5,6-Tetramethyl-para-phenylenediamine"	EI	Ion Trap	Other	N/A	"SDBSWeb : https://sdbs.db.aist.go.jp (National Institute of Advanced Industrial Science and Technology, 2019)"	[M]+*	164	0	1	N/A	N/A	N/A	N/A	N/A	1	Positive	UPDATE-SINGLE-ANNOTATED-GOLD	Gold	11058	temp/spec-00021.mzML	lib-00051.mgf	0.706081	GC-BORISOV-COMPILATION	4409.13	1836.34	5253.68	5	0.861603	164	164.862	0	temp/spec-00021.mzML11058	2	Creilly12/Vasaka_Positive_2pt5mgmL.mzML		0	0	N/A	N/A	N/A	N/A	N/A	N/A	N/A	N/A
CCMSLIB00005676645	"2,3,5,6-Tetramethyl-para-phenylenediamine"	EI	Ion Trap	Other	N/A	"SDBSWeb : https://sdbs.db.aist.go.jp (National Institute of Advanced Industrial Science and Technology, 2019)"	[M]+*	164	0	1	N/A	N/A	N/A	N/A	N/A	1	Positive	UPDATE-SINGLE-ANNOTATED-GOLD	Gold	11790	temp/spec-00018.mzML	lib-00051.mgf	0.716999	GC-BORISOV-COMPILATION	4320.24	1836.87	5484.42	5	0.899445	164	164.899	0	temp/spec-00018.mzML11790	2	Creilly12/Vasaka_PAPER_1.mzML		0	0	N/A	N/A	N/A	N/A	N/A	N/A	N/A	N/A
CCMSLIB00005676645	"2,3,5,6-Tetramethyl-para-phenylenediamine"	EI	Ion Trap	Other	N/A	"SDBSWeb : https://sdbs.db.aist.go.jp (National Institute of Advanced Industrial Science and Technology, 2019)"	[M]+*	164	0	1	N/A	N/A	N/A	N/A	N/A	1	Positive	UPDATE-SINGLE-ANNOTATED-GOLD	Gold	12068	temp/spec-00018.mzML	lib-00051.mgf	0.717516	GC-BORISOV-COMPILATION	5250.63	1880.93	5372.95	5	0.881165	164	164.881	0	temp/spec-00018.mzML12068	2	Creilly12/Vasaka_PAPER_1.mzML		0	0	N/A	N/A	N/A	N/A	N/A	N/A	N/A	N/A
CCMSLIB00005676645	"2,3,5,6-Tetramethyl-para-phenylenediamine"	EI	Ion Trap	Other	N/A	"SDBSWeb : https://sdbs.db.aist.go.jp (National Institute of Advanced Industrial Science and Technology, 2019)"	[M]+*	164	0	1	N/A	N/A	N/A	N/A	N/A	1	Positive	UPDATE-SINGLE-ANNOTATED-GOLD	Gold	11778	temp/spec-00018.mzML	lib-00051.mgf	0.725419	GC-BORISOV-COMPILATION	5063.1	1835	5411.66	5	0.887512	164	164.888	0	temp/spec-00018.mzML11778	5	Creilly12/Vasaka_PAPER_1.mzML		0	0	N/A	N/A	N/A	N/A	N/A	N/A	N/A	N/A
CCMSLIB00005676645	"2,3,5,6-Tetramethyl-para-phenylenediamine"	EI	Ion Trap	Other	N/A	"SDBSWeb : https://sdbs.db.aist.go.jp (National Institute of Advanced Industrial Science and Technology, 2019)"	[M]+*	164	0	1	N/A	N/A	N/A	N/A	N/A	1	Positive	UPDATE-SINGLE-ANNOTATED-GOLD	Gold	11874	temp/spec-00018.mzML	lib-00051.mgf	0.731023	GC-BORISOV-COMPILATION	5658.16	1849.93	5368.12	5	0.880371	164	164.88	0	temp/spec-00018.mzML11874	5	Creilly12/Vasaka_PAPER_1.mzML		0	0	N/A	N/A	N/A	N/A	N/A	N/A	N/A	N/A
CCMSLIB00005676645	"2,3,5,6-Tetramethyl-para-phenylenediamine"	EI	Ion Trap	Other	N/A	"SDBSWeb : https://sdbs.db.aist.go.jp (National Institute of Advanced Industrial Science and Technology, 2019)"	[M]+*	164	0	1	N/A	N/A	N/A	N/A	N/A	1	Positive	UPDATE-SINGLE-ANNOTATED-GOLD	Gold	12084	temp/spec-00018.mzML	lib-00051.mgf	0.746748	GC-BORISOV-COMPILATION	5601.42	1883.6	5349.14	5	0.877258	164	164.877	0	temp/spec-00018.mzML12084	2	Creilly12/Vasaka_PAPER_1.mzML		0	0	N/A	N/A	N/A	N/A	N/A	N/A	N/A	N/A
CCMSLIB00005676645	"2,3,5,6-Tetramethyl-para-phenylenediamine"	EI	Ion Trap	Other	N/A	"SDBSWeb : https://sdbs.db.aist.go.jp (National Institute of Advanced Industrial Science and Technology, 2019)"	[M]+*	164	0	1	N/A	N/A	N/A	N/A	N/A	1	Positive	UPDATE-SINGLE-ANNOTATED-GOLD	Gold	11794	temp/spec-00018.mzML	lib-00051.mgf	0.731667	GC-BORISOV-COMPILATION	5295.81	1837.5	5392.77	5	0.884415	164	164.884	0	temp/spec-00018.mzML11794	2	Creilly12/Vasaka_PAPER_1.mzML		0	0	N/A	N/A	N/A	N/A	N/A	N/A	N/A	N/A
CCMSLIB00005676645	"2,3,5,6-Tetramethyl-para-phenylenediamine"	EI	Ion Trap	Other	N/A	"SDBSWeb : https://sdbs.db.aist.go.jp (National Institute of Advanced Industrial Science and Technology, 2019)"	[M]+*	164	0	1	N/A	N/A	N/A	N/A	N/A	1	Positive	UPDATE-SINGLE-ANNOTATED-GOLD	Gold	11924	temp/spec-00018.mzML	lib-00051.mgf	0.717098	GC-BORISOV-COMPILATION	7099.42	1857.76	5264.28	5	0.863342	164	164.863	0	temp/spec-00018.mzML11924	2	Creilly12/Vasaka_PAPER_1.mzML		0	0	N/A	N/A	N/A	N/A	N/A	N/A	N/A	N/A
CCMSLIB00005676645	"2,3,5,6-Tetramethyl-para-phenylenediamine"	EI	Ion Trap	Other	N/A	"SDBSWeb : https://sdbs.db.aist.go.jp (National Institute of Advanced Industrial Science and Technology, 2019)"	[M]+*	164	0	1	N/A	N/A	N/A	N/A	N/A	1	Positive	UPDATE-SINGLE-ANNOTATED-GOLD	Gold	12026	temp/spec-00018.mzML	lib-00051.mgf	0.727292	GC-BORISOV-COMPILATION	4970.59	1874.04	5291.45	5	0.867798	164	164.868	0	temp/spec-00018.mzML12026	2	Creilly12/Vasaka_PAPER_1.mzML		0	0	N/A	N/A	N/A	N/A	N/A	N/A	N/A	N/A
CCMSLIB00005676645	"2,3,5,6-Tetramethyl-para-phenylenediamine"	EI	Ion Trap	Other	N/A	"SDBSWeb : https://sdbs.db.aist.go.jp (National Institute of Advanced Industrial Science and Technology, 2019)"	[M]+*	164	0	1	N/A	N/A	N/A	N/A	N/A	1	Positive	UPDATE-SINGLE-ANNOTATED-GOLD	Gold	11850	temp/spec-00018.mzML	lib-00051.mgf	0.720203	GC-BORISOV-COMPILATION	5192.26	1846.2	5478.46	5	0.898468	164	164.898	0	temp/spec-00018.mzML11850	2	Creilly12/Vasaka_PAPER_1.mzML		0	0	N/A	N/A	N/A	N/A	N/A	N/A	N/A	N/A
CCMSLIB00005676645	"2,3,5,6-Tetramethyl-para-phenylenediamine"	EI	Ion Trap	Other	N/A	"SDBSWeb : https://sdbs.db.aist.go.jp (National Institute of Advanced Industrial Science and Technology, 2019)"	[M]+*	164	0	1	N/A	N/A	N/A	N/A	N/A	1	Positive	UPDATE-SINGLE-ANNOTATED-GOLD	Gold	11094	temp/spec-00021.mzML	lib-00051.mgf	0.705612	GC-BORISOV-COMPILATION	6429.76	1842	5505.54	5	0.902908	164	164.903	0	temp/spec-00021.mzML11094	1	Creilly12/Vasaka_Positive_2pt5mgmL.mzML		0	0	N/A	N/A	N/A	N/A	N/A	N/A	N/A	N/A
CCMSLIB00005676645	"2,3,5,6-Tetramethyl-para-phenylenediamine"	EI	Ion Trap	Other	N/A	"SDBSWeb : https://sdbs.db.aist.go.jp (National Institute of Advanced Industrial Science and Technology, 2019)"	[M]+*	164	0	1	N/A	N/A	N/A	N/A	N/A	1	Positive	UPDATE-SINGLE-ANNOTATED-GOLD	Gold	11990	temp/spec-00018.mzML	lib-00051.mgf	0.743616	GC-BORISOV-COMPILATION	6448.69	1868.23	5504.33	5	0.90271	164	164.903	0	temp/spec-00018.mzML11990	5	Creilly12/Vasaka_PAPER_1.mzML		0	0	N/A	N/A	N/A	N/A	N/A	N/A	N/A	N/A
CCMSLIB00005676645	"2,3,5,6-Tetramethyl-para-phenylenediamine"	EI	Ion Trap	Other	N/A	"SDBSWeb : https://sdbs.db.aist.go.jp (National Institute of Advanced Industrial Science and Technology, 2019)"	[M]+*	164	0	1	N/A	N/A	N/A	N/A	N/A	1	Positive	UPDATE-SINGLE-ANNOTATED-GOLD	Gold	11824	temp/spec-00018.mzML	lib-00051.mgf	0.7343	GC-BORISOV-COMPILATION	6115.02	1842.16	5423.76	5	0.889496	164	164.889	0	temp/spec-00018.mzML11824	2	Creilly12/Vasaka_PAPER_1.mzML		0	0	N/A	N/A	N/A	N/A	N/A	N/A	N/A	N/A
CCMSLIB00005676645	"2,3,5,6-Tetramethyl-para-phenylenediamine"	EI	Ion Trap	Other	N/A	"SDBSWeb : https://sdbs.db.aist.go.jp (National Institute of Advanced Industrial Science and Technology, 2019)"	[M]+*	164	0	1	N/A	N/A	N/A	N/A	N/A	1	Positive	UPDATE-SINGLE-ANNOTATED-GOLD	Gold	11868	temp/spec-00018.mzML	lib-00051.mgf	0.704924	GC-BORISOV-COMPILATION	5572.43	1849	5431.57	5	0.890778	164	164.891	0	temp/spec-00018.mzML11868	5	Creilly12/Vasaka_PAPER_1.mzML		0	0	N/A	N/A	N/A	N/A	N/A	N/A	N/A	N/A
CCMSLIB00005676645	"2,3,5,6-Tetramethyl-para-phenylenediamine"	EI	Ion Trap	Other	N/A	"SDBSWeb : https://sdbs.db.aist.go.jp (National Institute of Advanced Industrial Science and Technology, 2019)"	[M]+*	164	0	1	N/A	N/A	N/A	N/A	N/A	1	Positive	UPDATE-SINGLE-ANNOTATED-GOLD	Gold	11870	temp/spec-00018.mzML	lib-00051.mgf	0.722144	GC-BORISOV-COMPILATION	6940.26	1849.31	5410.08	5	0.887253	164	164.887	0	temp/spec-00018.mzML11870	5	Creilly12/Vasaka_PAPER_1.mzML		0	0	N/A	N/A	N/A	N/A	N/A	N/A	N/A	N/A
CCMSLIB00005676645	"2,3,5,6-Tetramethyl-para-phenylenediamine"	EI	Ion Trap	Other	N/A	"SDBSWeb : https://sdbs.db.aist.go.jp (National Institute of Advanced Industrial Science and Technology, 2019)"	[M]+*	164	0	1	N/A	N/A	N/A	N/A	N/A	1	Positive	UPDATE-SINGLE-ANNOTATED-GOLD	Gold	11798	temp/spec-00018.mzML	lib-00051.mgf	0.717317	GC-BORISOV-COMPILATION	4241.03	1838.12	5300.94	5	0.869354	164	164.869	0	temp/spec-00018.mzML11798	2	Creilly12/Vasaka_PAPER_1.mzML		0	0	N/A	N/A	N/A	N/A	N/A	N/A	N/A	N/A
CCMSLIB00005676645	"2,3,5,6-Tetramethyl-para-phenylenediamine"	EI	Ion Trap	Other	N/A	"SDBSWeb : https://sdbs.db.aist.go.jp (National Institute of Advanced Industrial Science and Technology, 2019)"	[M]+*	164	0	1	N/A	N/A	N/A	N/A	N/A	1	Positive	UPDATE-SINGLE-ANNOTATED-GOLD	Gold	474	temp/spec-00018.mzML	lib-00051.mgf	0.720573	GC-BORISOV-COMPILATION	2241.79	86.4262	5386.26	5	0.883347	164	164.883	0	temp/spec-00018.mzML474	3	Creilly12/Vasaka_PAPER_1.mzML		0	0	N/A	N/A	N/A	N/A	N/A	N/A	N/A	N/A
CCMSLIB00005676645	"2,3,5,6-Tetramethyl-para-phenylenediamine"	EI	Ion Trap	Other	N/A	"SDBSWeb : https://sdbs.db.aist.go.jp (National Institute of Advanced Industrial Science and Technology, 2019)"	[M]+*	164	0	1	N/A	N/A	N/A	N/A	N/A	1	Positive	UPDATE-SINGLE-ANNOTATED-GOLD	Gold	11814	temp/spec-00018.mzML	lib-00051.mgf	0.749577	GC-BORISOV-COMPILATION	4695.63	1840.61	5294.8	5	0.868347	164	164.868	0	temp/spec-00018.mzML11814	5	Creilly12/Vasaka_PAPER_1.mzML		0	0	N/A	N/A	N/A	N/A	N/A	N/A	N/A	N/A
CCMSLIB00005676645	"2,3,5,6-Tetramethyl-para-phenylenediamine"	EI	Ion Trap	Other	N/A	"SDBSWeb : https://sdbs.db.aist.go.jp (National Institute of Advanced Industrial Science and Technology, 2019)"	[M]+*	164	0	1	N/A	N/A	N/A	N/A	N/A	1	Positive	UPDATE-SINGLE-ANNOTATED-GOLD	Gold	12054	temp/spec-00018.mzML	lib-00051.mgf	0.733903	GC-BORISOV-COMPILATION	5456.55	1878.62	5452.6	5	0.894226	164	164.894	0	temp/spec-00018.mzML12054	2	Creilly12/Vasaka_PAPER_1.mzML		0	0	N/A	N/A	N/A	N/A	N/A	N/A	N/A	N/A
CCMSLIB00005676645	"2,3,5,6-Tetramethyl-para-phenylenediamine"	EI	Ion Trap	Other	N/A	"SDBSWeb : https://sdbs.db.aist.go.jp (National Institute of Advanced Industrial Science and Technology, 2019)"	[M]+*	164	0	1	N/A	N/A	N/A	N/A	N/A	1	Positive	UPDATE-SINGLE-ANNOTATED-GOLD	Gold	11918	temp/spec-00018.mzML	lib-00051.mgf	0.736042	GC-BORISOV-COMPILATION	5567.97	1856.82	5381.7	5	0.882599	164	164.883	0	temp/spec-00018.mzML11918	3	Creilly12/Vasaka_PAPER_1.mzML		0	0	N/A	N/A	N/A	N/A	N/A	N/A	N/A	N/A
CCMSLIB00005676645	"2,3,5,6-Tetramethyl-para-phenylenediamine"	EI	Ion Trap	Other	N/A	"SDBSWeb : https://sdbs.db.aist.go.jp (National Institute of Advanced Industrial Science and Technology, 2019)"	[M]+*	164	0	1	N/A	N/A	N/A	N/A	N/A	1	Positive	UPDATE-SINGLE-ANNOTATED-GOLD	Gold	11848	temp/spec-00018.mzML	lib-00051.mgf	0.726281	GC-BORISOV-COMPILATION	5380.87	1845.89	5315.83	5	0.871796	164	164.872	0	temp/spec-00018.mzML11848	3	Creilly12/Vasaka_PAPER_1.mzML		0	0	N/A	N/A	N/A	N/A	N/A	N/A	N/A	N/A
CCMSLIB00005676645	"2,3,5,6-Tetramethyl-para-phenylenediamine"	EI	Ion Trap	Other	N/A	"SDBSWeb : https://sdbs.db.aist.go.jp (National Institute of Advanced Industrial Science and Technology, 2019)"	[M]+*	164	0	1	N/A	N/A	N/A	N/A	N/A	1	Positive	UPDATE-SINGLE-ANNOTATED-GOLD	Gold	11844	temp/spec-00018.mzML	lib-00051.mgf	0.717806	GC-BORISOV-COMPILATION	7125.95	1845.27	5630.68	5	0.923431	164	164.923	0	temp/spec-00018.mzML11844	1	Creilly12/Vasaka_PAPER_1.mzML		0	0	N/A	N/A	N/A	N/A	N/A	N/A	N/A	N/A
CCMSLIB00005676645	"2,3,5,6-Tetramethyl-para-phenylenediamine"	EI	Ion Trap	Other	N/A	"SDBSWeb : https://sdbs.db.aist.go.jp (National Institute of Advanced Industrial Science and Technology, 2019)"	[M]+*	164	0	1	N/A	N/A	N/A	N/A	N/A	1	Positive	UPDATE-SINGLE-ANNOTATED-GOLD	Gold	11998	temp/spec-00018.mzML	lib-00051.mgf	0.728757	GC-BORISOV-COMPILATION	5552.1	1869.52	5446.83	5	0.89328	164	164.893	0	temp/spec-00018.mzML11998	2	Creilly12/Vasaka_PAPER_1.mzML		0	0	N/A	N/A	N/A	N/A	N/A	N/A	N/A	N/A
CCMSLIB00005676645	"2,3,5,6-Tetramethyl-para-phenylenediamine"	EI	Ion Trap	Other	N/A	"SDBSWeb : https://sdbs.db.aist.go.jp (National Institute of Advanced Industrial Science and Technology, 2019)"	[M]+*	164	0	1	N/A	N/A	N/A	N/A	N/A	1	Positive	UPDATE-SINGLE-ANNOTATED-GOLD	Gold	11900	temp/spec-00018.mzML	lib-00051.mgf	0.726997	GC-BORISOV-COMPILATION	5918.39	1854	5446.83	5	0.89328	164	164.893	0	temp/spec-00018.mzML11900	2	Creilly12/Vasaka_PAPER_1.mzML		0	0	N/A	N/A	N/A	N/A	N/A	N/A	N/A	N/A
CCMSLIB00005676645	"2,3,5,6-Tetramethyl-para-phenylenediamine"	EI	Ion Trap	Other	N/A	"SDBSWeb : https://sdbs.db.aist.go.jp (National Institute of Advanced Industrial Science and Technology, 2019)"	[M]+*	164	0	1	N/A	N/A	N/A	N/A	N/A	1	Positive	UPDATE-SINGLE-ANNOTATED-GOLD	Gold	11926	temp/spec-00018.mzML	lib-00051.mgf	0.729832	GC-BORISOV-COMPILATION	7415.29	1858.08	5448.5	5	0.893555	164	164.894	0	temp/spec-00018.mzML11926	2	Creilly12/Vasaka_PAPER_1.mzML		0	0	N/A	N/A	N/A	N/A	N/A	N/A	N/A	N/A
CCMSLIB00005676645	"2,3,5,6-Tetramethyl-para-phenylenediamine"	EI	Ion Trap	Other	N/A	"SDBSWeb : https://sdbs.db.aist.go.jp (National Institute of Advanced Industrial Science and Technology, 2019)"	[M]+*	164	0	1	N/A	N/A	N/A	N/A	N/A	1	Positive	UPDATE-SINGLE-ANNOTATED-GOLD	Gold	11984	temp/spec-00018.mzML	lib-00051.mgf	0.719944	GC-BORISOV-COMPILATION	6285.28	1867.27	5447.57	5	0.893402	164	164.893	0	temp/spec-00018.mzML11984	5	Creilly12/Vasaka_PAPER_1.mzML		0	0	N/A	N/A	N/A	N/A	N/A	N/A	N/A	N/A
CCMSLIB00005676645	"2,3,5,6-Tetramethyl-para-phenylenediamine"	EI	Ion Trap	Other	N/A	"SDBSWeb : https://sdbs.db.aist.go.jp (National Institute of Advanced Industrial Science and Technology, 2019)"	[M]+*	164	0	1	N/A	N/A	N/A	N/A	N/A	1	Positive	UPDATE-SINGLE-ANNOTATED-GOLD	Gold	11812	temp/spec-00018.mzML	lib-00051.mgf	0.734163	GC-BORISOV-COMPILATION	6003.26	1840.29	5405.15	5	0.886444	164	164.886	0	temp/spec-00018.mzML11812	2	Creilly12/Vasaka_PAPER_1.mzML		0	0	N/A	N/A	N/A	N/A	N/A	N/A	N/A	N/A
CCMSLIB00005676645	"2,3,5,6-Tetramethyl-para-phenylenediamine"	EI	Ion Trap	Other	N/A	"SDBSWeb : https://sdbs.db.aist.go.jp (National Institute of Advanced Industrial Science and Technology, 2019)"	[M]+*	164	0	1	N/A	N/A	N/A	N/A	N/A	1	Positive	UPDATE-SINGLE-ANNOTATED-GOLD	Gold	11810	temp/spec-00018.mzML	lib-00051.mgf	0.761657	GC-BORISOV-COMPILATION	5456.31	1839.98	5365.51	5	0.879944	164	164.88	0	temp/spec-00018.mzML11810	5	Creilly12/Vasaka_PAPER_1.mzML		0	0	N/A	N/A	N/A	N/A	N/A	N/A	N/A	N/A
CCMSLIB00005676645	"2,3,5,6-Tetramethyl-para-phenylenediamine"	EI	Ion Trap	Other	N/A	"SDBSWeb : https://sdbs.db.aist.go.jp (National Institute of Advanced Industrial Science and Technology, 2019)"	[M]+*	164	0	1	N/A	N/A	N/A	N/A	N/A	1	Positive	UPDATE-SINGLE-ANNOTATED-GOLD	Gold	11946	temp/spec-00018.mzML	lib-00051.mgf	0.729993	GC-BORISOV-COMPILATION	6249.08	1861.23	5422.83	5	0.889343	164	164.889	0	temp/spec-00018.mzML11946	2	Creilly12/Vasaka_PAPER_1.mzML		0	0	N/A	N/A	N/A	N/A	N/A	N/A	N/A	N/A
CCMSLIB00005676645	"2,3,5,6-Tetramethyl-para-phenylenediamine"	EI	Ion Trap	Other	N/A	"SDBSWeb : https://sdbs.db.aist.go.jp (National Institute of Advanced Industrial Science and Technology, 2019)"	[M]+*	164	0	1	N/A	N/A	N/A	N/A	N/A	1	Positive	UPDATE-SINGLE-ANNOTATED-GOLD	Gold	11838	temp/spec-00018.mzML	lib-00051.mgf	0.722228	GC-BORISOV-COMPILATION	6387.41	1844.33	5431.94	5	0.890839	164	164.891	0	temp/spec-00018.mzML11838	2	Creilly12/Vasaka_PAPER_1.mzML		0	0	N/A	N/A	N/A	N/A	N/A	N/A	N/A	N/A
CCMSLIB00005676645	"2,3,5,6-Tetramethyl-para-phenylenediamine"	EI	Ion Trap	Other	N/A	"SDBSWeb : https://sdbs.db.aist.go.jp (National Institute of Advanced Industrial Science and Technology, 2019)"	[M]+*	164	0	1	N/A	N/A	N/A	N/A	N/A	1	Positive	UPDATE-SINGLE-ANNOTATED-GOLD	Gold	12066	temp/spec-00018.mzML	lib-00051.mgf	0.728726	GC-BORISOV-COMPILATION	5823.7	1880.6	5430.64	5	0.890625	164	164.891	0	temp/spec-00018.mzML12066	2	Creilly12/Vasaka_PAPER_1.mzML		0	0	N/A	N/A	N/A	N/A	N/A	N/A	N/A	N/A
CCMSLIB00005676645	"2,3,5,6-Tetramethyl-para-phenylenediamine"	EI	Ion Trap	Other	N/A	"SDBSWeb : https://sdbs.db.aist.go.jp (National Institute of Advanced Industrial Science and Technology, 2019)"	[M]+*	164	0	1	N/A	N/A	N/A	N/A	N/A	1	Positive	UPDATE-SINGLE-ANNOTATED-GOLD	Gold	11988	temp/spec-00018.mzML	lib-00051.mgf	0.734034	GC-BORISOV-COMPILATION	6243.76	1867.91	5527.22	5	0.906464	164	164.906	0	temp/spec-00018.mzML11988	2	Creilly12/Vasaka_PAPER_1.mzML		0	0	N/A	N/A	N/A	N/A	N/A	N/A	N/A	N/A
CCMSLIB00005676645	"2,3,5,6-Tetramethyl-para-phenylenediamine"	EI	Ion Trap	Other	N/A	"SDBSWeb : https://sdbs.db.aist.go.jp (National Institute of Advanced Industrial Science and Technology, 2019)"	[M]+*	164	0	1	N/A	N/A	N/A	N/A	N/A	1	Positive	UPDATE-SINGLE-ANNOTATED-GOLD	Gold	11782	temp/spec-00018.mzML	lib-00051.mgf	0.753756	GC-BORISOV-COMPILATION	4944.66	1835.63	5290.89	6	0.867706	164	164.868	0	temp/spec-00018.mzML11782	3	Creilly12/Vasaka_PAPER_1.mzML		0	0	N/A	N/A	N/A	N/A	N/A	N/A	N/A	N/A
CCMSLIB00005676645	"2,3,5,6-Tetramethyl-para-phenylenediamine"	EI	Ion Trap	Other	N/A	"SDBSWeb : https://sdbs.db.aist.go.jp (National Institute of Advanced Industrial Science and Technology, 2019)"	[M]+*	164	0	1	N/A	N/A	N/A	N/A	N/A	1	Positive	UPDATE-SINGLE-ANNOTATED-GOLD	Gold	11888	temp/spec-00018.mzML	lib-00051.mgf	0.73324	GC-BORISOV-COMPILATION	4769.43	1852.12	5335.74	5	0.875061	164	164.875	0	temp/spec-00018.mzML11888	1	Creilly12/Vasaka_PAPER_1.mzML		0	0	N/A	N/A	N/A	N/A	N/A	N/A	N/A	N/A
CCMSLIB00005676645	"2,3,5,6-Tetramethyl-para-phenylenediamine"	EI	Ion Trap	Other	N/A	"SDBSWeb : https://sdbs.db.aist.go.jp (National Institute of Advanced Industrial Science and Technology, 2019)"	[M]+*	164	0	1	N/A	N/A	N/A	N/A	N/A	1	Positive	UPDATE-SINGLE-ANNOTATED-GOLD	Gold	11792	temp/spec-00018.mzML	lib-00051.mgf	0.717342	GC-BORISOV-COMPILATION	6227.84	1837.18	5452.23	5	0.894165	164	164.894	0	temp/spec-00018.mzML11792	3	Creilly12/Vasaka_PAPER_1.mzML		0	0	N/A	N/A	N/A	N/A	N/A	N/A	N/A	N/A
CCMSLIB00005676645	"2,3,5,6-Tetramethyl-para-phenylenediamine"	EI	Ion Trap	Other	N/A	"SDBSWeb : https://sdbs.db.aist.go.jp (National Institute of Advanced Industrial Science and Technology, 2019)"	[M]+*	164	0	1	N/A	N/A	N/A	N/A	N/A	1	Positive	UPDATE-SINGLE-ANNOTATED-GOLD	Gold	11906	temp/spec-00018.mzML	lib-00051.mgf	0.720316	GC-BORISOV-COMPILATION	6914.93	1854.94	5360.67	5	0.87915	164	164.879	0	temp/spec-00018.mzML11906	2	Creilly12/Vasaka_PAPER_1.mzML		0	0	N/A	N/A	N/A	N/A	N/A	N/A	N/A	N/A
CCMSLIB00005676645	"2,3,5,6-Tetramethyl-para-phenylenediamine"	EI	Ion Trap	Other	N/A	"SDBSWeb : https://sdbs.db.aist.go.jp (National Institute of Advanced Industrial Science and Technology, 2019)"	[M]+*	164	0	1	N/A	N/A	N/A	N/A	N/A	1	Positive	UPDATE-SINGLE-ANNOTATED-GOLD	Gold	11944	temp/spec-00018.mzML	lib-00051.mgf	0.724968	GC-BORISOV-COMPILATION	5815.65	1860.92	5391.28	5	0.884171	164	164.884	0	temp/spec-00018.mzML11944	2	Creilly12/Vasaka_PAPER_1.mzML		0	0	N/A	N/A	N/A	N/A	N/A	N/A	N/A	N/A
CCMSLIB00005676645	"2,3,5,6-Tetramethyl-para-phenylenediamine"	EI	Ion Trap	Other	N/A	"SDBSWeb : https://sdbs.db.aist.go.jp (National Institute of Advanced Industrial Science and Technology, 2019)"	[M]+*	164	0	1	N/A	N/A	N/A	N/A	N/A	1	Positive	UPDATE-SINGLE-ANNOTATED-GOLD	Gold	11826	temp/spec-00018.mzML	lib-00051.mgf	0.722443	GC-BORISOV-COMPILATION	5640.03	1842.47	5338.16	5	0.875458	164	164.875	0	temp/spec-00018.mzML11826	4	Creilly12/Vasaka_PAPER_1.mzML		0	0	N/A	N/A	N/A	N/A	N/A	N/A	N/A	N/A
CCMSLIB00005676645	"2,3,5,6-Tetramethyl-para-phenylenediamine"	EI	Ion Trap	Other	N/A	"SDBSWeb : https://sdbs.db.aist.go.jp (National Institute of Advanced Industrial Science and Technology, 2019)"	[M]+*	164	0	1	N/A	N/A	N/A	N/A	N/A	1	Positive	UPDATE-SINGLE-ANNOTATED-GOLD	Gold	11910	temp/spec-00018.mzML	lib-00051.mgf	0.707486	GC-BORISOV-COMPILATION	5055.2	1855.56	5447.57	5	0.893402	164	164.893	0	temp/spec-00018.mzML11910	2	Creilly12/Vasaka_PAPER_1.mzML		0	0	N/A	N/A	N/A	N/A	N/A	N/A	N/A	N/A
CCMSLIB00005676645	"2,3,5,6-Tetramethyl-para-phenylenediamine"	EI	Ion Trap	Other	N/A	"SDBSWeb : https://sdbs.db.aist.go.jp (National Institute of Advanced Industrial Science and Technology, 2019)"	[M]+*	164	0	1	N/A	N/A	N/A	N/A	N/A	1	Positive	UPDATE-SINGLE-ANNOTATED-GOLD	Gold	11122	temp/spec-00021.mzML	lib-00051.mgf	0.723748	GC-BORISOV-COMPILATION	8340.72	1846.41	5452.23	5	0.894165	164	164.894	0	temp/spec-00021.mzML11122	4	Creilly12/Vasaka_Positive_2pt5mgmL.mzML		0	0	N/A	N/A	N/A	N/A	N/A	N/A	N/A	N/A
CCMSLIB00006678379	"2,3-DIAMINOPROPIONIC ACID"	ESI	Orbitrap	isolated	MoNA	MoNA:MoNA037296	M+H	105.066	0	1	N/A	N/A	C([C@@H](C(=O)O)N)N	"InChI=1S/C3H8N2O2/c4-1-2(5)3(6)7/h2H,1,4-5H2,(H,6,7)/t2-/m0/s1"	N/A	3	positive	UPDATE-SINGLE-ANNOTATED-BRONZE	Bronze	6360	temp/spec-00023.mzML	lib-00003.mgf	0.87212	MONA	1593.93	1063.84	8682.9	4	0.912277	105.066	105.978	0	temp/spec-00023.mzML6360	5	Creilly12/Vasaka_SlowDDS_041123_002.mzML		0	0	PECYZEOJVXMISF-REOHCLBHSA-N	PECYZEOJVXMISF	Organic acids and derivatives	Carboxylic acids and derivatives	Amino acids, peptides, and analogues	Small peptides	Aminoacids	Amino acids and Peptides
CCMSLIB00006678379	"2,3-DIAMINOPROPIONIC ACID"	ESI	Orbitrap	isolated	MoNA	MoNA:MoNA037296	M+H	105.066	0	1	N/A	N/A	C([C@@H](C(=O)O)N)N	"InChI=1S/C3H8N2O2/c4-1-2(5)3(6)7/h2H,1,4-5H2,(H,6,7)/t2-/m0/s1"	N/A	3	positive	UPDATE-SINGLE-ANNOTATED-BRONZE	Bronze	6018	temp/spec-00024.mzML	lib-00003.mgf	0.920612	MONA	804.474	1101.06	9007.05	4	0.946335	105.066	106.012	0	temp/spec-00024.mzML6018	5	Creilly12/Vasaka_SlowDDS_041123_003.mzML		0	0	PECYZEOJVXMISF-REOHCLBHSA-N	PECYZEOJVXMISF	Organic acids and derivatives	Carboxylic acids and derivatives	Amino acids, peptides, and analogues	Small peptides	Aminoacids	Amino acids and Peptides
CCMSLIB00006678379	"2,3-DIAMINOPROPIONIC ACID"	ESI	Orbitrap	isolated	MoNA	MoNA:MoNA037296	M+H	105.066	0	1	N/A	N/A	C([C@@H](C(=O)O)N)N	"InChI=1S/C3H8N2O2/c4-1-2(5)3(6)7/h2H,1,4-5H2,(H,6,7)/t2-/m0/s1"	N/A	3	positive	UPDATE-SINGLE-ANNOTATED-BRONZE	Bronze	6355	temp/spec-00023.mzML	lib-00003.mgf	0.917626	MONA	1722.68	1062.99	8697.93	4	0.913857	105.066	105.98	0	temp/spec-00023.mzML6355	5	Creilly12/Vasaka_SlowDDS_041123_002.mzML		0	0	PECYZEOJVXMISF-REOHCLBHSA-N	PECYZEOJVXMISF	Organic acids and derivatives	Carboxylic acids and derivatives	Amino acids, peptides, and analogues	Small peptides	Aminoacids	Amino acids and Peptides
CCMSLIB00010103967	"2,4,5-TRIMETHOXYBENZALDEHYDE CollisionEnergy:102040"	LC-ESI	Orbitrap	Commercial	Trent Northen	JGI	M-e	196.073	0	1	N/A	N/A	COc1cc(OC)c(OC)cc1C=O	"InChI=1S/C10H12O4/c1-12-8-5-10(14-3)9(13-2)4-7(8)6-11/h4-6H,1-3H3"	N/A	3	Positive	UPDATE-SINGLE-ANNOTATED-BRONZE	Bronze	6764	temp/spec-00023.mzML	lib-00011.mgf	0.702703	BERKELEY-LAB	17622.2	1131.78	5751.67	4	1.12775	196.073	194.945	0	temp/spec-00023.mzML6764	3	Creilly12/Vasaka_SlowDDS_041123_002.mzML		0	0	IAJBQAYHSQIQRE-UHFFFAOYSA-N	IAJBQAYHSQIQRE	Benzenoids	Benzene and substituted derivatives	Benzoyl derivatives			Shikimates and Phenylpropanoids
CCMSLIB00010103967	"2,4,5-TRIMETHOXYBENZALDEHYDE CollisionEnergy:102040"	LC-ESI	Orbitrap	Commercial	Trent Northen	JGI	M-e	196.073	0	1	N/A	N/A	COc1cc(OC)c(OC)cc1C=O	"InChI=1S/C10H12O4/c1-12-8-5-10(14-3)9(13-2)4-7(8)6-11/h4-6H,1-3H3"	N/A	3	Positive	UPDATE-SINGLE-ANNOTATED-BRONZE	Bronze	6769	temp/spec-00023.mzML	lib-00011.mgf	0.702876	BERKELEY-LAB	18986.6	1132.61	5589.72	4	1.09599	196.073	194.977	0	temp/spec-00023.mzML6769	4	Creilly12/Vasaka_SlowDDS_041123_002.mzML		0	0	IAJBQAYHSQIQRE-UHFFFAOYSA-N	IAJBQAYHSQIQRE	Benzenoids	Benzene and substituted derivatives	Benzoyl derivatives			Shikimates and Phenylpropanoids
CCMSLIB00010103967	"2,4,5-TRIMETHOXYBENZALDEHYDE CollisionEnergy:102040"	LC-ESI	Orbitrap	Commercial	Trent Northen	JGI	M-e	196.073	0	1	N/A	N/A	COc1cc(OC)c(OC)cc1C=O	"InChI=1S/C10H12O4/c1-12-8-5-10(14-3)9(13-2)4-7(8)6-11/h4-6H,1-3H3"	N/A	3	Positive	UPDATE-SINGLE-ANNOTATED-BRONZE	Bronze	13620	temp/spec-00024.mzML	lib-00011.mgf	0.739211	BERKELEY-LAB	23097.4	2456.06	4930.8	5	0.966797	196.073	195.106	0	temp/spec-00024.mzML13620	5	Creilly12/Vasaka_SlowDDS_041123_003.mzML		0	0	IAJBQAYHSQIQRE-UHFFFAOYSA-N	IAJBQAYHSQIQRE	Benzenoids	Benzene and substituted derivatives	Benzoyl derivatives			Shikimates and Phenylpropanoids
CCMSLIB00010103967	"2,4,5-TRIMETHOXYBENZALDEHYDE CollisionEnergy:102040"	LC-ESI	Orbitrap	Commercial	Trent Northen	JGI	M-e	196.073	0	1	N/A	N/A	COc1cc(OC)c(OC)cc1C=O	"InChI=1S/C10H12O4/c1-12-8-5-10(14-3)9(13-2)4-7(8)6-11/h4-6H,1-3H3"	N/A	3	Positive	UPDATE-SINGLE-ANNOTATED-BRONZE	Bronze	6744	temp/spec-00023.mzML	lib-00011.mgf	0.703218	BERKELEY-LAB	21827.2	1128.48	5620.77	4	1.10208	196.073	194.971	0	temp/spec-00023.mzML6744	4	Creilly12/Vasaka_SlowDDS_041123_002.mzML		0	0	IAJBQAYHSQIQRE-UHFFFAOYSA-N	IAJBQAYHSQIQRE	Benzenoids	Benzene and substituted derivatives	Benzoyl derivatives			Shikimates and Phenylpropanoids
CCMSLIB00005719748	"2,4,6-Trihydroxyacetophenone"	LC-ESI	Orbitrap	Isolated	Jean-Luc WOLFENDER Pierre-Marie ALLARD	Damien OLIVIER	[M+H]	169.05	168.042	1	N/A	N/A	CC(=O)c1c(O)cc(O)cc1O	"InChI=1S/C8H8O4/c1-4(9)8-6(11)2-5(10)3-7(8)12/h2-3,10-12H,1H3"	N/A	3	Positive	UPDATE-SINGLE-ANNOTATED-BRONZE	Bronze	11083	temp/spec-00024.mzML	lib-00007.mgf	0.805503	LDB_POSITIVE	87419.6	2002.39	11800.4	4	1.99486	169.05	167.055	0	temp/spec-00024.mzML11083	5	Creilly12/Vasaka_SlowDDS_041123_003.mzML		0	0	XLEYFDVVXLMULC-UHFFFAOYSA-N	XLEYFDVVXLMULC	Organic oxygen compounds	Organooxygen compounds	Carbonyl compounds	Phloroglucinols	Acyl phloroglucinols	Polyketides
CCMSLIB00005719748	"2,4,6-Trihydroxyacetophenone"	LC-ESI	Orbitrap	Isolated	Jean-Luc WOLFENDER Pierre-Marie ALLARD	Damien OLIVIER	[M+H]	169.05	168.042	1	N/A	N/A	CC(=O)c1c(O)cc(O)cc1O	"InChI=1S/C8H8O4/c1-4(9)8-6(11)2-5(10)3-7(8)12/h2-3,10-12H,1H3"	N/A	3	Positive	UPDATE-SINGLE-ANNOTATED-BRONZE	Bronze	11081	temp/spec-00024.mzML	lib-00007.mgf	0.809728	LDB_POSITIVE	91499.6	2002.03	11722.1	4	1.98163	169.05	167.068	0	temp/spec-00024.mzML11081	5	Creilly12/Vasaka_SlowDDS_041123_003.mzML		0	0	XLEYFDVVXLMULC-UHFFFAOYSA-N	XLEYFDVVXLMULC	Organic oxygen compounds	Organooxygen compounds	Carbonyl compounds	Phloroglucinols	Acyl phloroglucinols	Polyketides
CCMSLIB00005719748	"2,4,6-Trihydroxyacetophenone"	LC-ESI	Orbitrap	Isolated	Jean-Luc WOLFENDER Pierre-Marie ALLARD	Damien OLIVIER	[M+H]	169.05	168.042	1	N/A	N/A	CC(=O)c1c(O)cc(O)cc1O	"InChI=1S/C8H8O4/c1-4(9)8-6(11)2-5(10)3-7(8)12/h2-3,10-12H,1H3"	N/A	3	Positive	UPDATE-SINGLE-ANNOTATED-BRONZE	Bronze	11078	temp/spec-00024.mzML	lib-00007.mgf	0.800388	LDB_POSITIVE	90160.9	2001.49	11703.9	4	1.97855	169.05	167.071	0	temp/spec-00024.mzML11078	5	Creilly12/Vasaka_SlowDDS_041123_003.mzML		0	0	XLEYFDVVXLMULC-UHFFFAOYSA-N	XLEYFDVVXLMULC	Organic oxygen compounds	Organooxygen compounds	Carbonyl compounds	Phloroglucinols	Acyl phloroglucinols	Polyketides
CCMSLIB00010108256	"2',4'-DIHYDROXYACETOPHENONE CollisionEnergy:102040"	LC-ESI	Orbitrap	Commercial	Trent Northen	JGI	M+H	153.055	0	1	N/A	N/A	CC(=O)c1ccc(O)cc1O	"InChI=1S/C8H8O3/c1-5(9)7-3-2-6(10)4-8(7)11/h2-4,10-11H,1H3"	N/A	3	Positive	UPDATE-SINGLE-ANNOTATED-BRONZE	Bronze	12501	temp/spec-00024.mzML	lib-00011.mgf	0.856099	BERKELEY-LAB	41628.8	2256.9	146.551	4	0.0224304	153.055	153.033	0	temp/spec-00024.mzML12501	5	Creilly12/Vasaka_SlowDDS_041123_003.mzML		0	0	SULYEHHGGXARJS-UHFFFAOYSA-N	SULYEHHGGXARJS	Organic oxygen compounds	Organooxygen compounds	Carbonyl compounds			Shikimates and Phenylpropanoids
CCMSLIB00006679821	"2',4'-DIHYDROXYACETOPHENONE"	ESI	Orbitrap	isolated	MoNA	MoNA:MoNA038662	M+H	153.055	0	1	N/A	N/A	CC(=O)C1=CC=C(C=C1O)O	"InChI=1S/C8H8O3/c1-5(9)7-3-2-6(10)4-8(7)11/h2-4,10-11H,1H3"	N/A	3	positive	UPDATE-SINGLE-ANNOTATED-BRONZE	Bronze	2153	temp/spec-00023.mzML	lib-00003.mgf	0.824836	MONA	3438.33	361.216	7367.65	5	1.12766	153.055	151.927	0	temp/spec-00023.mzML2153	5	Creilly12/Vasaka_SlowDDS_041123_002.mzML		0	0	SULYEHHGGXARJS-UHFFFAOYSA-N	SULYEHHGGXARJS	Organic oxygen compounds	Organooxygen compounds	Carbonyl compounds			Shikimates and Phenylpropanoids
CCMSLIB00006679821	"2',4'-DIHYDROXYACETOPHENONE"	ESI	Orbitrap	isolated	MoNA	MoNA:MoNA038662	M+H	153.055	0	1	N/A	N/A	CC(=O)C1=CC=C(C=C1O)O	"InChI=1S/C8H8O3/c1-5(9)7-3-2-6(10)4-8(7)11/h2-4,10-11H,1H3"	N/A	3	positive	UPDATE-SINGLE-ANNOTATED-BRONZE	Bronze	2155	temp/spec-00023.mzML	lib-00003.mgf	0.886425	MONA	2947.07	361.556	7048.12	6	1.07875	153.055	151.976	0	temp/spec-00023.mzML2155	5	Creilly12/Vasaka_SlowDDS_041123_002.mzML		0	0	SULYEHHGGXARJS-UHFFFAOYSA-N	SULYEHHGGXARJS	Organic oxygen compounds	Organooxygen compounds	Carbonyl compounds			Shikimates and Phenylpropanoids
CCMSLIB00005463569	"2',4'-DIHYDROXYACETOPHENONE"	ESI	Orbitrap	Commercial	Dorrestein	Fernando Vargas	M+H	153.055	152.047	1	89-84-9	na	CC(=O)C1=C(O)C=C(O)C=C1	"InChI=1S/C8H8O3/c1-5(9)7-3-2-6(10)4-8(7)11/h2-4,10-11H,1H3"	N/A	1	Positive	UPDATE-SINGLE-ANNOTATED-GOLD	Gold	2155	temp/spec-00023.mzML	lib-00029.mgf	0.818536	GNPS-MSMLS	2947.07	361.556	7048.12	4	1.07875	153.055	151.976	0	temp/spec-00023.mzML2155	5	Creilly12/Vasaka_SlowDDS_041123_002.mzML		0	0	SULYEHHGGXARJS-UHFFFAOYSA-N	SULYEHHGGXARJS	Organic oxygen compounds	Organooxygen compounds	Carbonyl compounds			Shikimates and Phenylpropanoids
CCMSLIB00005436234	"2',4'-DIHYDROXYACETOPHENONE"	ESI	Orbitrap	Commercial	Dorrestein	Fernando Vargas	M+H	153.055	152.047	1	89-84-9	na	CC(=O)C1=C(O)C=C(O)C=C1	"InChI=1S/C8H8O3/c1-5(9)7-3-2-6(10)4-8(7)11/h2-4,10-11H,1H3"	N/A	1	Positive	UPDATE-SINGLE-ANNOTATED-GOLD	Gold	2155	temp/spec-00023.mzML	lib-00042.mgf	0.818536	GNPS-LIBRARY	2947.07	361.556	7048.12	4	1.07875	153.055	151.976	0	temp/spec-00023.mzML2155	5	Creilly12/Vasaka_SlowDDS_041123_002.mzML		0	0	SULYEHHGGXARJS-UHFFFAOYSA-N	SULYEHHGGXARJS	Organic oxygen compounds	Organooxygen compounds	Carbonyl compounds			Shikimates and Phenylpropanoids
CCMSLIB00006679821	"2',4'-DIHYDROXYACETOPHENONE"	ESI	Orbitrap	isolated	MoNA	MoNA:MoNA038662	M+H	153.055	0	1	N/A	N/A	CC(=O)C1=CC=C(C=C1O)O	"InChI=1S/C8H8O3/c1-5(9)7-3-2-6(10)4-8(7)11/h2-4,10-11H,1H3"	N/A	3	positive	UPDATE-SINGLE-ANNOTATED-BRONZE	Bronze	3596	temp/spec-00022.mzML	lib-00003.mgf	0.903079	MONA	12202.7	612.377	7015.82	5	1.07381	153.055	151.981	0	temp/spec-00022.mzML3596	5	Creilly12/Vasaka_SlowDDS_041123_001.mzML		0	0	SULYEHHGGXARJS-UHFFFAOYSA-N	SULYEHHGGXARJS	Organic oxygen compounds	Organooxygen compounds	Carbonyl compounds			Shikimates and Phenylpropanoids
CCMSLIB00006679821	"2',4'-DIHYDROXYACETOPHENONE"	ESI	Orbitrap	isolated	MoNA	MoNA:MoNA038662	M+H	153.055	0	1	N/A	N/A	CC(=O)C1=CC=C(C=C1O)O	"InChI=1S/C8H8O3/c1-5(9)7-3-2-6(10)4-8(7)11/h2-4,10-11H,1H3"	N/A	3	positive	UPDATE-SINGLE-ANNOTATED-BRONZE	Bronze	1699	temp/spec-00022.mzML	lib-00003.mgf	0.788133	MONA	3813.08	288.117	7223.49	5	1.10559	153.055	151.949	0	temp/spec-00022.mzML1699	5	Creilly12/Vasaka_SlowDDS_041123_001.mzML		0	0	SULYEHHGGXARJS-UHFFFAOYSA-N	SULYEHHGGXARJS	Organic oxygen compounds	Organooxygen compounds	Carbonyl compounds			Shikimates and Phenylpropanoids
CCMSLIB00005463569	"2',4'-DIHYDROXYACETOPHENONE"	ESI	Orbitrap	Commercial	Dorrestein	Fernando Vargas	M+H	153.055	152.047	1	89-84-9	na	CC(=O)C1=C(O)C=C(O)C=C1	"InChI=1S/C8H8O3/c1-5(9)7-3-2-6(10)4-8(7)11/h2-4,10-11H,1H3"	N/A	1	Positive	UPDATE-SINGLE-ANNOTATED-GOLD	Gold	1459	temp/spec-00023.mzML	lib-00029.mgf	0.860575	GNPS-MSMLS	13436.7	244.283	12442.9	5	1.90445	153.055	154.959	0	temp/spec-00023.mzML1459	5	Creilly12/Vasaka_SlowDDS_041123_002.mzML		0	0	SULYEHHGGXARJS-UHFFFAOYSA-N	SULYEHHGGXARJS	Organic oxygen compounds	Organooxygen compounds	Carbonyl compounds			Shikimates and Phenylpropanoids
CCMSLIB00005436234	"2',4'-DIHYDROXYACETOPHENONE"	ESI	Orbitrap	Commercial	Dorrestein	Fernando Vargas	M+H	153.055	152.047	1	89-84-9	na	CC(=O)C1=C(O)C=C(O)C=C1	"InChI=1S/C8H8O3/c1-5(9)7-3-2-6(10)4-8(7)11/h2-4,10-11H,1H3"	N/A	1	Positive	UPDATE-SINGLE-ANNOTATED-GOLD	Gold	1459	temp/spec-00023.mzML	lib-00042.mgf	0.860575	GNPS-LIBRARY	13436.7	244.283	12442.9	5	1.90445	153.055	154.959	0	temp/spec-00023.mzML1459	5	Creilly12/Vasaka_SlowDDS_041123_002.mzML		0	0	SULYEHHGGXARJS-UHFFFAOYSA-N	SULYEHHGGXARJS	Organic oxygen compounds	Organooxygen compounds	Carbonyl compounds			Shikimates and Phenylpropanoids
CCMSLIB00006679821	"2',4'-DIHYDROXYACETOPHENONE"	ESI	Orbitrap	isolated	MoNA	MoNA:MoNA038662	M+H	153.055	0	1	N/A	N/A	CC(=O)C1=CC=C(C=C1O)O	"InChI=1S/C8H8O3/c1-5(9)7-3-2-6(10)4-8(7)11/h2-4,10-11H,1H3"	N/A	3	positive	UPDATE-SINGLE-ANNOTATED-BRONZE	Bronze	2185	temp/spec-00023.mzML	lib-00003.mgf	0.871541	MONA	3022.01	366.604	7281.91	6	1.11453	153.055	151.94	0	temp/spec-00023.mzML2185	5	Creilly12/Vasaka_SlowDDS_041123_002.mzML		0	0	SULYEHHGGXARJS-UHFFFAOYSA-N	SULYEHHGGXARJS	Organic oxygen compounds	Organooxygen compounds	Carbonyl compounds			Shikimates and Phenylpropanoids
CCMSLIB00005463569	"2',4'-DIHYDROXYACETOPHENONE"	ESI	Orbitrap	Commercial	Dorrestein	Fernando Vargas	M+H	153.055	152.047	1	89-84-9	na	CC(=O)C1=C(O)C=C(O)C=C1	"InChI=1S/C8H8O3/c1-5(9)7-3-2-6(10)4-8(7)11/h2-4,10-11H,1H3"	N/A	1	Positive	UPDATE-SINGLE-ANNOTATED-GOLD	Gold	2185	temp/spec-00023.mzML	lib-00029.mgf	0.775738	GNPS-MSMLS	3022.01	366.604	7281.91	4	1.11453	153.055	151.94	0	temp/spec-00023.mzML2185	5	Creilly12/Vasaka_SlowDDS_041123_002.mzML		0	0	SULYEHHGGXARJS-UHFFFAOYSA-N	SULYEHHGGXARJS	Organic oxygen compounds	Organooxygen compounds	Carbonyl compounds			Shikimates and Phenylpropanoids
CCMSLIB00005436234	"2',4'-DIHYDROXYACETOPHENONE"	ESI	Orbitrap	Commercial	Dorrestein	Fernando Vargas	M+H	153.055	152.047	1	89-84-9	na	CC(=O)C1=C(O)C=C(O)C=C1	"InChI=1S/C8H8O3/c1-5(9)7-3-2-6(10)4-8(7)11/h2-4,10-11H,1H3"	N/A	1	Positive	UPDATE-SINGLE-ANNOTATED-GOLD	Gold	2185	temp/spec-00023.mzML	lib-00042.mgf	0.775738	GNPS-LIBRARY	3022.01	366.604	7281.91	4	1.11453	153.055	151.94	0	temp/spec-00023.mzML2185	5	Creilly12/Vasaka_SlowDDS_041123_002.mzML		0	0	SULYEHHGGXARJS-UHFFFAOYSA-N	SULYEHHGGXARJS	Organic oxygen compounds	Organooxygen compounds	Carbonyl compounds			Shikimates and Phenylpropanoids
CCMSLIB00006679821	"2',4'-DIHYDROXYACETOPHENONE"	ESI	Orbitrap	isolated	MoNA	MoNA:MoNA038662	M+H	153.055	0	1	N/A	N/A	CC(=O)C1=CC=C(C=C1O)O	"InChI=1S/C8H8O3/c1-5(9)7-3-2-6(10)4-8(7)11/h2-4,10-11H,1H3"	N/A	3	positive	UPDATE-SINGLE-ANNOTATED-BRONZE	Bronze	3594	temp/spec-00022.mzML	lib-00003.mgf	0.810685	MONA	3903.49	612.038	7348.31	5	1.12469	153.055	151.93	0	temp/spec-00022.mzML3594	5	Creilly12/Vasaka_SlowDDS_041123_001.mzML		0	0	SULYEHHGGXARJS-UHFFFAOYSA-N	SULYEHHGGXARJS	Organic oxygen compounds	Organooxygen compounds	Carbonyl compounds			Shikimates and Phenylpropanoids
CCMSLIB00006679821	"2',4'-DIHYDROXYACETOPHENONE"	ESI	Orbitrap	isolated	MoNA	MoNA:MoNA038662	M+H	153.055	0	1	N/A	N/A	CC(=O)C1=CC=C(C=C1O)O	"InChI=1S/C8H8O3/c1-5(9)7-3-2-6(10)4-8(7)11/h2-4,10-11H,1H3"	N/A	3	positive	UPDATE-SINGLE-ANNOTATED-BRONZE	Bronze	1697	temp/spec-00022.mzML	lib-00003.mgf	0.804386	MONA	3476	287.775	7430.06	5	1.13721	153.055	151.918	0	temp/spec-00022.mzML1697	5	Creilly12/Vasaka_SlowDDS_041123_001.mzML		0	0	SULYEHHGGXARJS-UHFFFAOYSA-N	SULYEHHGGXARJS	Organic oxygen compounds	Organooxygen compounds	Carbonyl compounds			Shikimates and Phenylpropanoids
CCMSLIB00005463569	"2',4'-DIHYDROXYACETOPHENONE"	ESI	Orbitrap	Commercial	Dorrestein	Fernando Vargas	M+H	153.055	152.047	1	89-84-9	na	CC(=O)C1=C(O)C=C(O)C=C1	"InChI=1S/C8H8O3/c1-5(9)7-3-2-6(10)4-8(7)11/h2-4,10-11H,1H3"	N/A	1	Positive	UPDATE-SINGLE-ANNOTATED-GOLD	Gold	12501	temp/spec-00024.mzML	lib-00029.mgf	0.857268	GNPS-MSMLS	41628.8	2256.9	146.551	4	0.0224304	153.055	153.033	0	temp/spec-00024.mzML12501	5	Creilly12/Vasaka_SlowDDS_041123_003.mzML		0	0	SULYEHHGGXARJS-UHFFFAOYSA-N	SULYEHHGGXARJS	Organic oxygen compounds	Organooxygen compounds	Carbonyl compounds			Shikimates and Phenylpropanoids
CCMSLIB00005436234	"2',4'-DIHYDROXYACETOPHENONE"	ESI	Orbitrap	Commercial	Dorrestein	Fernando Vargas	M+H	153.055	152.047	1	89-84-9	na	CC(=O)C1=C(O)C=C(O)C=C1	"InChI=1S/C8H8O3/c1-5(9)7-3-2-6(10)4-8(7)11/h2-4,10-11H,1H3"	N/A	1	Positive	UPDATE-SINGLE-ANNOTATED-GOLD	Gold	12501	temp/spec-00024.mzML	lib-00042.mgf	0.857268	GNPS-LIBRARY	41628.8	2256.9	146.551	4	0.0224304	153.055	153.033	0	temp/spec-00024.mzML12501	5	Creilly12/Vasaka_SlowDDS_041123_003.mzML		0	0	SULYEHHGGXARJS-UHFFFAOYSA-N	SULYEHHGGXARJS	Organic oxygen compounds	Organooxygen compounds	Carbonyl compounds			Shikimates and Phenylpropanoids
CCMSLIB00005463569	"2',4'-DIHYDROXYACETOPHENONE"	ESI	Orbitrap	Commercial	Dorrestein	Fernando Vargas	M+H	153.055	152.047	1	89-84-9	na	CC(=O)C1=C(O)C=C(O)C=C1	"InChI=1S/C8H8O3/c1-5(9)7-3-2-6(10)4-8(7)11/h2-4,10-11H,1H3"	N/A	1	Positive	UPDATE-SINGLE-ANNOTATED-GOLD	Gold	1448	temp/spec-00022.mzML	lib-00029.mgf	0.859452	GNPS-MSMLS	15696.6	245.798	12576.3	5	1.92487	153.055	154.98	0	temp/spec-00022.mzML1448	5	Creilly12/Vasaka_SlowDDS_041123_001.mzML		0	0	SULYEHHGGXARJS-UHFFFAOYSA-N	SULYEHHGGXARJS	Organic oxygen compounds	Organooxygen compounds	Carbonyl compounds			Shikimates and Phenylpropanoids
CCMSLIB00005436234	"2',4'-DIHYDROXYACETOPHENONE"	ESI	Orbitrap	Commercial	Dorrestein	Fernando Vargas	M+H	153.055	152.047	1	89-84-9	na	CC(=O)C1=C(O)C=C(O)C=C1	"InChI=1S/C8H8O3/c1-5(9)7-3-2-6(10)4-8(7)11/h2-4,10-11H,1H3"	N/A	1	Positive	UPDATE-SINGLE-ANNOTATED-GOLD	Gold	1448	temp/spec-00022.mzML	lib-00042.mgf	0.859452	GNPS-LIBRARY	15696.6	245.798	12576.3	5	1.92487	153.055	154.98	0	temp/spec-00022.mzML1448	5	Creilly12/Vasaka_SlowDDS_041123_001.mzML		0	0	SULYEHHGGXARJS-UHFFFAOYSA-N	SULYEHHGGXARJS	Organic oxygen compounds	Organooxygen compounds	Carbonyl compounds			Shikimates and Phenylpropanoids
CCMSLIB00006679821	"2',4'-DIHYDROXYACETOPHENONE"	ESI	Orbitrap	isolated	MoNA	MoNA:MoNA038662	M+H	153.055	0	1	N/A	N/A	CC(=O)C1=CC=C(C=C1O)O	"InChI=1S/C8H8O3/c1-5(9)7-3-2-6(10)4-8(7)11/h2-4,10-11H,1H3"	N/A	3	positive	UPDATE-SINGLE-ANNOTATED-BRONZE	Bronze	1448	temp/spec-00022.mzML	lib-00003.mgf	0.788256	MONA	15696.6	245.798	12576.3	4	1.92487	153.055	154.98	0	temp/spec-00022.mzML1448	5	Creilly12/Vasaka_SlowDDS_041123_001.mzML		0	0	SULYEHHGGXARJS-UHFFFAOYSA-N	SULYEHHGGXARJS	Organic oxygen compounds	Organooxygen compounds	Carbonyl compounds			Shikimates and Phenylpropanoids
CCMSLIB00006679821	"2',4'-DIHYDROXYACETOPHENONE"	ESI	Orbitrap	isolated	MoNA	MoNA:MoNA038662	M+H	153.055	0	1	N/A	N/A	CC(=O)C1=CC=C(C=C1O)O	"InChI=1S/C8H8O3/c1-5(9)7-3-2-6(10)4-8(7)11/h2-4,10-11H,1H3"	N/A	3	positive	UPDATE-SINGLE-ANNOTATED-BRONZE	Bronze	1701	temp/spec-00022.mzML	lib-00003.mgf	0.8992	MONA	12195.7	288.46	7128.88	5	1.09111	153.055	151.964	0	temp/spec-00022.mzML1701	5	Creilly12/Vasaka_SlowDDS_041123_001.mzML		0	0	SULYEHHGGXARJS-UHFFFAOYSA-N	SULYEHHGGXARJS	Organic oxygen compounds	Organooxygen compounds	Carbonyl compounds			Shikimates and Phenylpropanoids
CCMSLIB00006679821	"2',4'-DIHYDROXYACETOPHENONE"	ESI	Orbitrap	isolated	MoNA	MoNA:MoNA038662	M+H	153.055	0	1	N/A	N/A	CC(=O)C1=CC=C(C=C1O)O	"InChI=1S/C8H8O3/c1-5(9)7-3-2-6(10)4-8(7)11/h2-4,10-11H,1H3"	N/A	3	positive	UPDATE-SINGLE-ANNOTATED-BRONZE	Bronze	1732	temp/spec-00022.mzML	lib-00003.mgf	0.802167	MONA	3720.7	293.636	7354.49	5	1.12564	153.055	151.929	0	temp/spec-00022.mzML1732	5	Creilly12/Vasaka_SlowDDS_041123_001.mzML		0	0	SULYEHHGGXARJS-UHFFFAOYSA-N	SULYEHHGGXARJS	Organic oxygen compounds	Organooxygen compounds	Carbonyl compounds			Shikimates and Phenylpropanoids
CCMSLIB00005463569	"2',4'-DIHYDROXYACETOPHENONE"	ESI	Orbitrap	Commercial	Dorrestein	Fernando Vargas	M+H	153.055	152.047	1	89-84-9	na	CC(=O)C1=C(O)C=C(O)C=C1	"InChI=1S/C8H8O3/c1-5(9)7-3-2-6(10)4-8(7)11/h2-4,10-11H,1H3"	N/A	1	Positive	UPDATE-SINGLE-ANNOTATED-GOLD	Gold	1466	temp/spec-00023.mzML	lib-00029.mgf	0.871619	GNPS-MSMLS	14133.5	245.435	12430.5	5	1.90256	153.055	154.958	0	temp/spec-00023.mzML1466	5	Creilly12/Vasaka_SlowDDS_041123_002.mzML		0	0	SULYEHHGGXARJS-UHFFFAOYSA-N	SULYEHHGGXARJS	Organic oxygen compounds	Organooxygen compounds	Carbonyl compounds			Shikimates and Phenylpropanoids
CCMSLIB00005436234	"2',4'-DIHYDROXYACETOPHENONE"	ESI	Orbitrap	Commercial	Dorrestein	Fernando Vargas	M+H	153.055	152.047	1	89-84-9	na	CC(=O)C1=C(O)C=C(O)C=C1	"InChI=1S/C8H8O3/c1-5(9)7-3-2-6(10)4-8(7)11/h2-4,10-11H,1H3"	N/A	1	Positive	UPDATE-SINGLE-ANNOTATED-GOLD	Gold	1466	temp/spec-00023.mzML	lib-00042.mgf	0.871619	GNPS-LIBRARY	14133.5	245.435	12430.5	5	1.90256	153.055	154.958	0	temp/spec-00023.mzML1466	5	Creilly12/Vasaka_SlowDDS_041123_002.mzML		0	0	SULYEHHGGXARJS-UHFFFAOYSA-N	SULYEHHGGXARJS	Organic oxygen compounds	Organooxygen compounds	Carbonyl compounds			Shikimates and Phenylpropanoids
CCMSLIB00005463569	"2',4'-DIHYDROXYACETOPHENONE"	ESI	Orbitrap	Commercial	Dorrestein	Fernando Vargas	M+H	153.055	152.047	1	89-84-9	na	CC(=O)C1=C(O)C=C(O)C=C1	"InChI=1S/C8H8O3/c1-5(9)7-3-2-6(10)4-8(7)11/h2-4,10-11H,1H3"	N/A	1	Positive	UPDATE-SINGLE-ANNOTATED-GOLD	Gold	1461	temp/spec-00023.mzML	lib-00029.mgf	0.848955	GNPS-MSMLS	13289	244.625	12547.6	5	1.92047	153.055	154.975	0	temp/spec-00023.mzML1461	5	Creilly12/Vasaka_SlowDDS_041123_002.mzML		0	0	SULYEHHGGXARJS-UHFFFAOYSA-N	SULYEHHGGXARJS	Organic oxygen compounds	Organooxygen compounds	Carbonyl compounds			Shikimates and Phenylpropanoids
CCMSLIB00005436234	"2',4'-DIHYDROXYACETOPHENONE"	ESI	Orbitrap	Commercial	Dorrestein	Fernando Vargas	M+H	153.055	152.047	1	89-84-9	na	CC(=O)C1=C(O)C=C(O)C=C1	"InChI=1S/C8H8O3/c1-5(9)7-3-2-6(10)4-8(7)11/h2-4,10-11H,1H3"	N/A	1	Positive	UPDATE-SINGLE-ANNOTATED-GOLD	Gold	1461	temp/spec-00023.mzML	lib-00042.mgf	0.848955	GNPS-LIBRARY	13289	244.625	12547.6	5	1.92047	153.055	154.975	0	temp/spec-00023.mzML1461	5	Creilly12/Vasaka_SlowDDS_041123_002.mzML		0	0	SULYEHHGGXARJS-UHFFFAOYSA-N	SULYEHHGGXARJS	Organic oxygen compounds	Organooxygen compounds	Carbonyl compounds			Shikimates and Phenylpropanoids
CCMSLIB00006679821	"2',4'-DIHYDROXYACETOPHENONE"	ESI	Orbitrap	isolated	MoNA	MoNA:MoNA038662	M+H	153.055	0	1	N/A	N/A	CC(=O)C1=CC=C(C=C1O)O	"InChI=1S/C8H8O3/c1-5(9)7-3-2-6(10)4-8(7)11/h2-4,10-11H,1H3"	N/A	3	positive	UPDATE-SINGLE-ANNOTATED-BRONZE	Bronze	1494	temp/spec-00024.mzML	lib-00003.mgf	0.888614	MONA	8293.25	276.572	6863.99	5	1.05057	153.055	152.004	0	temp/spec-00024.mzML1494	5	Creilly12/Vasaka_SlowDDS_041123_003.mzML		0	0	SULYEHHGGXARJS-UHFFFAOYSA-N	SULYEHHGGXARJS	Organic oxygen compounds	Organooxygen compounds	Carbonyl compounds			Shikimates and Phenylpropanoids
CCMSLIB00005463569	"2',4'-DIHYDROXYACETOPHENONE"	ESI	Orbitrap	Commercial	Dorrestein	Fernando Vargas	M+H	153.055	152.047	1	89-84-9	na	CC(=O)C1=C(O)C=C(O)C=C1	"InChI=1S/C8H8O3/c1-5(9)7-3-2-6(10)4-8(7)11/h2-4,10-11H,1H3"	N/A	1	Positive	UPDATE-SINGLE-ANNOTATED-GOLD	Gold	1450	temp/spec-00022.mzML	lib-00029.mgf	0.867935	GNPS-MSMLS	17122	246.138	12591.1	5	1.92712	153.055	154.982	0	temp/spec-00022.mzML1450	5	Creilly12/Vasaka_SlowDDS_041123_001.mzML		0	0	SULYEHHGGXARJS-UHFFFAOYSA-N	SULYEHHGGXARJS	Organic oxygen compounds	Organooxygen compounds	Carbonyl compounds			Shikimates and Phenylpropanoids
CCMSLIB00005436234	"2',4'-DIHYDROXYACETOPHENONE"	ESI	Orbitrap	Commercial	Dorrestein	Fernando Vargas	M+H	153.055	152.047	1	89-84-9	na	CC(=O)C1=C(O)C=C(O)C=C1	"InChI=1S/C8H8O3/c1-5(9)7-3-2-6(10)4-8(7)11/h2-4,10-11H,1H3"	N/A	1	Positive	UPDATE-SINGLE-ANNOTATED-GOLD	Gold	1450	temp/spec-00022.mzML	lib-00042.mgf	0.867935	GNPS-LIBRARY	17122	246.138	12591.1	5	1.92712	153.055	154.982	0	temp/spec-00022.mzML1450	5	Creilly12/Vasaka_SlowDDS_041123_001.mzML		0	0	SULYEHHGGXARJS-UHFFFAOYSA-N	SULYEHHGGXARJS	Organic oxygen compounds	Organooxygen compounds	Carbonyl compounds			Shikimates and Phenylpropanoids
CCMSLIB00006679821	"2',4'-DIHYDROXYACETOPHENONE"	ESI	Orbitrap	isolated	MoNA	MoNA:MoNA038662	M+H	153.055	0	1	N/A	N/A	CC(=O)C1=CC=C(C=C1O)O	"InChI=1S/C8H8O3/c1-5(9)7-3-2-6(10)4-8(7)11/h2-4,10-11H,1H3"	N/A	3	positive	UPDATE-SINGLE-ANNOTATED-BRONZE	Bronze	1450	temp/spec-00022.mzML	lib-00003.mgf	0.804361	MONA	17122	246.138	12591.1	4	1.92712	153.055	154.982	0	temp/spec-00022.mzML1450	5	Creilly12/Vasaka_SlowDDS_041123_001.mzML		0	0	SULYEHHGGXARJS-UHFFFAOYSA-N	SULYEHHGGXARJS	Organic oxygen compounds	Organooxygen compounds	Carbonyl compounds			Shikimates and Phenylpropanoids
CCMSLIB00006679821	"2',4'-DIHYDROXYACETOPHENONE"	ESI	Orbitrap	isolated	MoNA	MoNA:MoNA038662	M+H	153.055	0	1	N/A	N/A	CC(=O)C1=CC=C(C=C1O)O	"InChI=1S/C8H8O3/c1-5(9)7-3-2-6(10)4-8(7)11/h2-4,10-11H,1H3"	N/A	3	positive	UPDATE-SINGLE-ANNOTATED-BRONZE	Bronze	2151	temp/spec-00023.mzML	lib-00003.mgf	0.907924	MONA	8958.61	360.87	7137.25	5	1.09239	153.055	151.963	0	temp/spec-00023.mzML2151	5	Creilly12/Vasaka_SlowDDS_041123_002.mzML		0	0	SULYEHHGGXARJS-UHFFFAOYSA-N	SULYEHHGGXARJS	Organic oxygen compounds	Organooxygen compounds	Carbonyl compounds			Shikimates and Phenylpropanoids
CCMSLIB00005463569	"2',4'-DIHYDROXYACETOPHENONE"	ESI	Orbitrap	Commercial	Dorrestein	Fernando Vargas	M+H	153.055	152.047	1	89-84-9	na	CC(=O)C1=C(O)C=C(O)C=C1	"InChI=1S/C8H8O3/c1-5(9)7-3-2-6(10)4-8(7)11/h2-4,10-11H,1H3"	N/A	1	Positive	UPDATE-SINGLE-ANNOTATED-GOLD	Gold	1444	temp/spec-00022.mzML	lib-00029.mgf	0.862328	GNPS-MSMLS	14618.2	245.111	12428	5	1.90216	153.055	154.957	0	temp/spec-00022.mzML1444	5	Creilly12/Vasaka_SlowDDS_041123_001.mzML		0	0	SULYEHHGGXARJS-UHFFFAOYSA-N	SULYEHHGGXARJS	Organic oxygen compounds	Organooxygen compounds	Carbonyl compounds			Shikimates and Phenylpropanoids
CCMSLIB00005436234	"2',4'-DIHYDROXYACETOPHENONE"	ESI	Orbitrap	Commercial	Dorrestein	Fernando Vargas	M+H	153.055	152.047	1	89-84-9	na	CC(=O)C1=C(O)C=C(O)C=C1	"InChI=1S/C8H8O3/c1-5(9)7-3-2-6(10)4-8(7)11/h2-4,10-11H,1H3"	N/A	1	Positive	UPDATE-SINGLE-ANNOTATED-GOLD	Gold	1444	temp/spec-00022.mzML	lib-00042.mgf	0.862328	GNPS-LIBRARY	14618.2	245.111	12428	5	1.90216	153.055	154.957	0	temp/spec-00022.mzML1444	5	Creilly12/Vasaka_SlowDDS_041123_001.mzML		0	0	SULYEHHGGXARJS-UHFFFAOYSA-N	SULYEHHGGXARJS	Organic oxygen compounds	Organooxygen compounds	Carbonyl compounds			Shikimates and Phenylpropanoids
CCMSLIB00006679821	"2',4'-DIHYDROXYACETOPHENONE"	ESI	Orbitrap	isolated	MoNA	MoNA:MoNA038662	M+H	153.055	0	1	N/A	N/A	CC(=O)C1=CC=C(C=C1O)O	"InChI=1S/C8H8O3/c1-5(9)7-3-2-6(10)4-8(7)11/h2-4,10-11H,1H3"	N/A	3	positive	UPDATE-SINGLE-ANNOTATED-BRONZE	Bronze	3591	temp/spec-00022.mzML	lib-00003.mgf	0.84324	MONA	3991.86	611.529	7316.4	5	1.11981	153.055	151.935	0	temp/spec-00022.mzML3591	5	Creilly12/Vasaka_SlowDDS_041123_001.mzML		0	0	SULYEHHGGXARJS-UHFFFAOYSA-N	SULYEHHGGXARJS	Organic oxygen compounds	Organooxygen compounds	Carbonyl compounds			Shikimates and Phenylpropanoids
CCMSLIB00006678896	"2,4-DIHYDROXYBUTANOIC ACID"	ESI	Orbitrap	isolated	MoNA	MoNA:MoNA038326	M-H	119.035	0	1	N/A	N/A	C(CO)C(C(=O)O)O	"InChI=1S/C4H8O4/c5-2-1-3(6)4(7)8/h3,5-6H,1-2H2,(H,7,8)"	N/A	3	negative	UPDATE-SINGLE-ANNOTATED-BRONZE	Bronze	1214	temp/spec-00022.mzML	lib-00003.mgf	0.774242	MONA	9912.44	207.789	15410.3	4	1.83437	119.035	120.869	0	temp/spec-00022.mzML1214	1	Creilly12/Vasaka_SlowDDS_041123_001.mzML		0	0	UFYGCFHQAXXBCF-UHFFFAOYSA-N	UFYGCFHQAXXBCF	Organic acids and derivatives	Hydroxy acids and derivatives	Short-chain hydroxy acids and derivatives	Fatty Acids and Conjugates	Hydroxy fatty acids	Fatty acids
CCMSLIB00005677053	"2,5-Furandicarboxylic acid, dimethyl ester"	EI	Ion Trap	Other	N/A	"SDBSWeb : https://sdbs.db.aist.go.jp (National Institute of Advanced Industrial Science and Technology, 2019)"	[M]+*	184	0	1	N/A	N/A	N/A	N/A	N/A	1	Positive	UPDATE-SINGLE-ANNOTATED-GOLD	Gold	3605	temp/spec-00003.mzML	lib-00051.mgf	0.87576	GC-BORISOV-COMPILATION	45039	994.351	5653.05	4	1105.24	184	185.04	7	temp/spec-00003.mzML3605	4	Creilly12/VASAKA_GNPS_202.mzML		0	0	N/A	N/A	N/A	N/A	N/A	N/A	N/A	N/A
CCMSLIB00005677053	"2,5-Furandicarboxylic acid, dimethyl ester"	EI	Ion Trap	Other	N/A	"SDBSWeb : https://sdbs.db.aist.go.jp (National Institute of Advanced Industrial Science and Technology, 2019)"	[M]+*	184	0	1	N/A	N/A	N/A	N/A	N/A	1	Positive	UPDATE-SINGLE-ANNOTATED-GOLD	Gold	3597	temp/spec-00003.mzML	lib-00051.mgf	0.885877	GC-BORISOV-COMPILATION	226863	991.851	5627.67	4	1.03549	184	185.035	0	temp/spec-00003.mzML3597	2	Creilly12/VASAKA_GNPS_202.mzML		0	0	N/A	N/A	N/A	N/A	N/A	N/A	N/A	N/A
CCMSLIB00005677053	"2,5-Furandicarboxylic acid, dimethyl ester"	EI	Ion Trap	Other	N/A	"SDBSWeb : https://sdbs.db.aist.go.jp (National Institute of Advanced Industrial Science and Technology, 2019)"	[M]+*	184	0	1	N/A	N/A	N/A	N/A	N/A	1	Positive	UPDATE-SINGLE-ANNOTATED-GOLD	Gold	3601	temp/spec-00003.mzML	lib-00051.mgf	0.883958	GC-BORISOV-COMPILATION	171658	992.877	5700.57	4	1105.3	184	185.049	7	temp/spec-00003.mzML3601	1	Creilly12/VASAKA_GNPS_202.mzML		0	0	N/A	N/A	N/A	N/A	N/A	N/A	N/A	N/A
CCMSLIB00010103944	"2,8-dimethyl-3-[(2-methylpiperidyl)methyl]quinolin-4-ol CollisionEnergy:102040"	LC-ESI	Orbitrap	Commercial	Trent Northen	JGI	M+H	285.196	0	1	N/A	N/A	Cc1[nH]c2c(C)cccc2c(=O)c1CN1CCCCC1C	"InChI=1S/C18H24N2O/c1-12-7-6-9-15-17(12)19-14(3)16(18(15)21)11-20-10-5-4-8-13(20)2/h6-7,9,13H,4-5,8,10-11H2,1-3H3,(H,19,21)"	N/A	3	Positive	UPDATE-SINGLE-ANNOTATED-BRONZE	Bronze	14281	temp/spec-00024.mzML	lib-00011.mgf	0.833705	BERKELEY-LAB	149732	2574.23	3143.4	5	0.896484	285.196	284.3	0	temp/spec-00024.mzML14281	4	Creilly12/Vasaka_SlowDDS_041123_003.mzML		0	0	BKKMOZKDUDRLCS-UHFFFAOYSA-N	BKKMOZKDUDRLCS	Organoheterocyclic compounds	Quinolines and derivatives	Quinolones and derivatives	Lysine alkaloids		Alkaloids
CCMSLIB00010103944	"2,8-dimethyl-3-[(2-methylpiperidyl)methyl]quinolin-4-ol CollisionEnergy:102040"	LC-ESI	Orbitrap	Commercial	Trent Northen	JGI	M+H	285.196	0	1	N/A	N/A	Cc1[nH]c2c(C)cccc2c(=O)c1CN1CCCCC1C	"InChI=1S/C18H24N2O/c1-12-7-6-9-15-17(12)19-14(3)16(18(15)21)11-20-10-5-4-8-13(20)2/h6-7,9,13H,4-5,8,10-11H2,1-3H3,(H,19,21)"	N/A	3	Positive	UPDATE-SINGLE-ANNOTATED-BRONZE	Bronze	14187	temp/spec-00024.mzML	lib-00011.mgf	0.762472	BERKELEY-LAB	67133.9	2557.36	3220.87	5	0.918579	285.196	284.277	0	temp/spec-00024.mzML14187	5	Creilly12/Vasaka_SlowDDS_041123_003.mzML		0	0	BKKMOZKDUDRLCS-UHFFFAOYSA-N	BKKMOZKDUDRLCS	Organoheterocyclic compounds	Quinolines and derivatives	Quinolones and derivatives	Lysine alkaloids		Alkaloids
CCMSLIB00010103944	"2,8-dimethyl-3-[(2-methylpiperidyl)methyl]quinolin-4-ol CollisionEnergy:102040"	LC-ESI	Orbitrap	Commercial	Trent Northen	JGI	M+H	285.196	0	1	N/A	N/A	Cc1[nH]c2c(C)cccc2c(=O)c1CN1CCCCC1C	"InChI=1S/C18H24N2O/c1-12-7-6-9-15-17(12)19-14(3)16(18(15)21)11-20-10-5-4-8-13(20)2/h6-7,9,13H,4-5,8,10-11H2,1-3H3,(H,19,21)"	N/A	3	Positive	UPDATE-SINGLE-ANNOTATED-BRONZE	Bronze	14154	temp/spec-00024.mzML	lib-00011.mgf	0.855996	BERKELEY-LAB	198902	2551.51	3200	5	0.912628	285.196	284.283	0	temp/spec-00024.mzML14154	3	Creilly12/Vasaka_SlowDDS_041123_003.mzML		0	0	BKKMOZKDUDRLCS-UHFFFAOYSA-N	BKKMOZKDUDRLCS	Organoheterocyclic compounds	Quinolines and derivatives	Quinolones and derivatives	Lysine alkaloids		Alkaloids
CCMSLIB00010103944	"2,8-dimethyl-3-[(2-methylpiperidyl)methyl]quinolin-4-ol CollisionEnergy:102040"	LC-ESI	Orbitrap	Commercial	Trent Northen	JGI	M+H	285.196	0	1	N/A	N/A	Cc1[nH]c2c(C)cccc2c(=O)c1CN1CCCCC1C	"InChI=1S/C18H24N2O/c1-12-7-6-9-15-17(12)19-14(3)16(18(15)21)11-20-10-5-4-8-13(20)2/h6-7,9,13H,4-5,8,10-11H2,1-3H3,(H,19,21)"	N/A	3	Positive	UPDATE-SINGLE-ANNOTATED-BRONZE	Bronze	12271	temp/spec-00024.mzML	lib-00011.mgf	0.972917	BERKELEY-LAB	116911	2215.79	3251.26	4	0.927246	285.196	284.269	0	temp/spec-00024.mzML12271	2	Creilly12/Vasaka_SlowDDS_041123_003.mzML		0	0	BKKMOZKDUDRLCS-UHFFFAOYSA-N	BKKMOZKDUDRLCS	Organoheterocyclic compounds	Quinolines and derivatives	Quinolones and derivatives	Lysine alkaloids		Alkaloids
CCMSLIB00010103944	"2,8-dimethyl-3-[(2-methylpiperidyl)methyl]quinolin-4-ol CollisionEnergy:102040"	LC-ESI	Orbitrap	Commercial	Trent Northen	JGI	M+H	285.196	0	1	N/A	N/A	Cc1[nH]c2c(C)cccc2c(=O)c1CN1CCCCC1C	"InChI=1S/C18H24N2O/c1-12-7-6-9-15-17(12)19-14(3)16(18(15)21)11-20-10-5-4-8-13(20)2/h6-7,9,13H,4-5,8,10-11H2,1-3H3,(H,19,21)"	N/A	3	Positive	UPDATE-SINGLE-ANNOTATED-BRONZE	Bronze	14287	temp/spec-00024.mzML	lib-00011.mgf	0.846632	BERKELEY-LAB	154364	2575.31	2996.59	4	0.854614	285.196	284.341	0	temp/spec-00024.mzML14287	5	Creilly12/Vasaka_SlowDDS_041123_003.mzML		0	0	BKKMOZKDUDRLCS-UHFFFAOYSA-N	BKKMOZKDUDRLCS	Organoheterocyclic compounds	Quinolines and derivatives	Quinolones and derivatives	Lysine alkaloids		Alkaloids
CCMSLIB00010103944	"2,8-dimethyl-3-[(2-methylpiperidyl)methyl]quinolin-4-ol CollisionEnergy:102040"	LC-ESI	Orbitrap	Commercial	Trent Northen	JGI	M+H	285.196	0	1	N/A	N/A	Cc1[nH]c2c(C)cccc2c(=O)c1CN1CCCCC1C	"InChI=1S/C18H24N2O/c1-12-7-6-9-15-17(12)19-14(3)16(18(15)21)11-20-10-5-4-8-13(20)2/h6-7,9,13H,4-5,8,10-11H2,1-3H3,(H,19,21)"	N/A	3	Positive	UPDATE-SINGLE-ANNOTATED-BRONZE	Bronze	12707	temp/spec-00024.mzML	lib-00011.mgf	0.781766	BERKELEY-LAB	152606	2294.14	3739.74	4	1.06656	285.196	286.263	0	temp/spec-00024.mzML12707	2	Creilly12/Vasaka_SlowDDS_041123_003.mzML		0	0	BKKMOZKDUDRLCS-UHFFFAOYSA-N	BKKMOZKDUDRLCS	Organoheterocyclic compounds	Quinolines and derivatives	Quinolones and derivatives	Lysine alkaloids		Alkaloids
CCMSLIB00010103944	"2,8-dimethyl-3-[(2-methylpiperidyl)methyl]quinolin-4-ol CollisionEnergy:102040"	LC-ESI	Orbitrap	Commercial	Trent Northen	JGI	M+H	285.196	0	1	N/A	N/A	Cc1[nH]c2c(C)cccc2c(=O)c1CN1CCCCC1C	"InChI=1S/C18H24N2O/c1-12-7-6-9-15-17(12)19-14(3)16(18(15)21)11-20-10-5-4-8-13(20)2/h6-7,9,13H,4-5,8,10-11H2,1-3H3,(H,19,21)"	N/A	3	Positive	UPDATE-SINGLE-ANNOTATED-BRONZE	Bronze	13982	temp/spec-00024.mzML	lib-00011.mgf	0.734967	BERKELEY-LAB	158178	2520.94	3150.14	4	0.898407	285.196	284.298	0	temp/spec-00024.mzML13982	2	Creilly12/Vasaka_SlowDDS_041123_003.mzML		0	0	BKKMOZKDUDRLCS-UHFFFAOYSA-N	BKKMOZKDUDRLCS	Organoheterocyclic compounds	Quinolines and derivatives	Quinolones and derivatives	Lysine alkaloids		Alkaloids
CCMSLIB00010103944	"2,8-dimethyl-3-[(2-methylpiperidyl)methyl]quinolin-4-ol CollisionEnergy:102040"	LC-ESI	Orbitrap	Commercial	Trent Northen	JGI	M+H	285.196	0	1	N/A	N/A	Cc1[nH]c2c(C)cccc2c(=O)c1CN1CCCCC1C	"InChI=1S/C18H24N2O/c1-12-7-6-9-15-17(12)19-14(3)16(18(15)21)11-20-10-5-4-8-13(20)2/h6-7,9,13H,4-5,8,10-11H2,1-3H3,(H,19,21)"	N/A	3	Positive	UPDATE-SINGLE-ANNOTATED-BRONZE	Bronze	14277	temp/spec-00024.mzML	lib-00011.mgf	0.840355	BERKELEY-LAB	145324	2573.53	3165.12	5	0.902679	285.196	284.293	0	temp/spec-00024.mzML14277	5	Creilly12/Vasaka_SlowDDS_041123_003.mzML		0	0	BKKMOZKDUDRLCS-UHFFFAOYSA-N	BKKMOZKDUDRLCS	Organoheterocyclic compounds	Quinolines and derivatives	Quinolones and derivatives	Lysine alkaloids		Alkaloids
CCMSLIB00010103944	"2,8-dimethyl-3-[(2-methylpiperidyl)methyl]quinolin-4-ol CollisionEnergy:102040"	LC-ESI	Orbitrap	Commercial	Trent Northen	JGI	M+H	285.196	0	1	N/A	N/A	Cc1[nH]c2c(C)cccc2c(=O)c1CN1CCCCC1C	"InChI=1S/C18H24N2O/c1-12-7-6-9-15-17(12)19-14(3)16(18(15)21)11-20-10-5-4-8-13(20)2/h6-7,9,13H,4-5,8,10-11H2,1-3H3,(H,19,21)"	N/A	3	Positive	UPDATE-SINGLE-ANNOTATED-BRONZE	Bronze	12698	temp/spec-00024.mzML	lib-00011.mgf	0.777603	BERKELEY-LAB	68577.2	2292.52	3627.38	4	1.03452	285.196	286.231	0	temp/spec-00024.mzML12698	2	Creilly12/Vasaka_SlowDDS_041123_003.mzML		0	0	BKKMOZKDUDRLCS-UHFFFAOYSA-N	BKKMOZKDUDRLCS	Organoheterocyclic compounds	Quinolines and derivatives	Quinolones and derivatives	Lysine alkaloids		Alkaloids
CCMSLIB00010103944	"2,8-dimethyl-3-[(2-methylpiperidyl)methyl]quinolin-4-ol CollisionEnergy:102040"	LC-ESI	Orbitrap	Commercial	Trent Northen	JGI	M+H	285.196	0	1	N/A	N/A	Cc1[nH]c2c(C)cccc2c(=O)c1CN1CCCCC1C	"InChI=1S/C18H24N2O/c1-12-7-6-9-15-17(12)19-14(3)16(18(15)21)11-20-10-5-4-8-13(20)2/h6-7,9,13H,4-5,8,10-11H2,1-3H3,(H,19,21)"	N/A	3	Positive	UPDATE-SINGLE-ANNOTATED-BRONZE	Bronze	13953	temp/spec-00024.mzML	lib-00011.mgf	0.868059	BERKELEY-LAB	132328	2515.75	3150.25	4	0.898438	285.196	284.298	0	temp/spec-00024.mzML13953	3	Creilly12/Vasaka_SlowDDS_041123_003.mzML		0	0	BKKMOZKDUDRLCS-UHFFFAOYSA-N	BKKMOZKDUDRLCS	Organoheterocyclic compounds	Quinolines and derivatives	Quinolones and derivatives	Lysine alkaloids		Alkaloids
CCMSLIB00010103944	"2,8-dimethyl-3-[(2-methylpiperidyl)methyl]quinolin-4-ol CollisionEnergy:102040"	LC-ESI	Orbitrap	Commercial	Trent Northen	JGI	M+H	285.196	0	1	N/A	N/A	Cc1[nH]c2c(C)cccc2c(=O)c1CN1CCCCC1C	"InChI=1S/C18H24N2O/c1-12-7-6-9-15-17(12)19-14(3)16(18(15)21)11-20-10-5-4-8-13(20)2/h6-7,9,13H,4-5,8,10-11H2,1-3H3,(H,19,21)"	N/A	3	Positive	UPDATE-SINGLE-ANNOTATED-BRONZE	Bronze	13976	temp/spec-00024.mzML	lib-00011.mgf	0.76097	BERKELEY-LAB	134191	2519.83	3277.15	4	0.934631	285.196	284.261	0	temp/spec-00024.mzML13976	2	Creilly12/Vasaka_SlowDDS_041123_003.mzML		0	0	BKKMOZKDUDRLCS-UHFFFAOYSA-N	BKKMOZKDUDRLCS	Organoheterocyclic compounds	Quinolines and derivatives	Quinolones and derivatives	Lysine alkaloids		Alkaloids
CCMSLIB00010103944	"2,8-dimethyl-3-[(2-methylpiperidyl)methyl]quinolin-4-ol CollisionEnergy:102040"	LC-ESI	Orbitrap	Commercial	Trent Northen	JGI	M+H	285.196	0	1	N/A	N/A	Cc1[nH]c2c(C)cccc2c(=O)c1CN1CCCCC1C	"InChI=1S/C18H24N2O/c1-12-7-6-9-15-17(12)19-14(3)16(18(15)21)11-20-10-5-4-8-13(20)2/h6-7,9,13H,4-5,8,10-11H2,1-3H3,(H,19,21)"	N/A	3	Positive	UPDATE-SINGLE-ANNOTATED-BRONZE	Bronze	12268	temp/spec-00024.mzML	lib-00011.mgf	0.972956	BERKELEY-LAB	120405	2215.27	3258.75	5	0.929382	285.196	284.267	0	temp/spec-00024.mzML12268	3	Creilly12/Vasaka_SlowDDS_041123_003.mzML		0	0	BKKMOZKDUDRLCS-UHFFFAOYSA-N	BKKMOZKDUDRLCS	Organoheterocyclic compounds	Quinolines and derivatives	Quinolones and derivatives	Lysine alkaloids		Alkaloids
CCMSLIB00010106752	"2-amino-4,6-dimethylpyridine-3-carboxylic acid CollisionEnergy:102040"	LC-ESI	Orbitrap	Commercial	Trent Northen	JGI	M-H	165.067	0	1	N/A	N/A	Cc1cc(C)c(C(=O)O)c(N)n1	"InChI=1S/C8H10N2O2/c1-4-3-5(2)10-7(9)6(4)8(11)12/h3H,1-2H3,(H2,9,10)(H,11,12)"	N/A	3	Negative	UPDATE-SINGLE-ANNOTATED-BRONZE	Bronze	8929	temp/spec-00024.mzML	lib-00011.mgf	0.986677	BERKELEY-LAB	2836190	1614.46	12097.7	4	1.99693	165.067	163.07	0	temp/spec-00024.mzML8929	5	Creilly12/Vasaka_SlowDDS_041123_003.mzML		0	0	XITZJLJVSFQXLV-UHFFFAOYSA-N	XITZJLJVSFQXLV	Organoheterocyclic compounds	Pyridines and derivatives	Pyridinecarboxylic acids and derivatives			Alkaloids
CCMSLIB00010106750	"2-amino-4,6-dimethylpyridine-3-carboxylic acid CollisionEnergy:102040"	LC-ESI	Orbitrap	Commercial	Trent Northen	JGI	M+H	167.082	0	1	N/A	N/A	Cc1cc(C)c(C(=O)O)c(N)n1	"InChI=1S/C8H10N2O2/c1-4-3-5(2)10-7(9)6(4)8(11)12/h3H,1-2H3,(H2,9,10)(H,11,12)"	N/A	3	Positive	UPDATE-SINGLE-ANNOTATED-BRONZE	Bronze	1124	temp/spec-00018.mzML	lib-00011.mgf	0.855992	BERKELEY-LAB	92259.7	186.622	6745.37	4	1.12703	167.082	165.955	0	temp/spec-00018.mzML1124	5	Creilly12/Vasaka_PAPER_1.mzML		0	0	XITZJLJVSFQXLV-UHFFFAOYSA-N	XITZJLJVSFQXLV	Organoheterocyclic compounds	Pyridines and derivatives	Pyridinecarboxylic acids and derivatives			Alkaloids
CCMSLIB00010106750	"2-amino-4,6-dimethylpyridine-3-carboxylic acid CollisionEnergy:102040"	LC-ESI	Orbitrap	Commercial	Trent Northen	JGI	M+H	167.082	0	1	N/A	N/A	Cc1cc(C)c(C(=O)O)c(N)n1	"InChI=1S/C8H10N2O2/c1-4-3-5(2)10-7(9)6(4)8(11)12/h3H,1-2H3,(H2,9,10)(H,11,12)"	N/A	3	Positive	UPDATE-SINGLE-ANNOTATED-BRONZE	Bronze	1134	temp/spec-00018.mzML	lib-00011.mgf	0.845017	BERKELEY-LAB	78009.6	188.15	6739.8	4	1.1261	167.082	165.956	0	temp/spec-00018.mzML1134	5	Creilly12/Vasaka_PAPER_1.mzML		0	0	XITZJLJVSFQXLV-UHFFFAOYSA-N	XITZJLJVSFQXLV	Organoheterocyclic compounds	Pyridines and derivatives	Pyridinecarboxylic acids and derivatives			Alkaloids
CCMSLIB00010106750	"2-amino-4,6-dimethylpyridine-3-carboxylic acid CollisionEnergy:102040"	LC-ESI	Orbitrap	Commercial	Trent Northen	JGI	M+H	167.082	0	1	N/A	N/A	Cc1cc(C)c(C(=O)O)c(N)n1	"InChI=1S/C8H10N2O2/c1-4-3-5(2)10-7(9)6(4)8(11)12/h3H,1-2H3,(H2,9,10)(H,11,12)"	N/A	3	Positive	UPDATE-SINGLE-ANNOTATED-BRONZE	Bronze	513	temp/spec-00008.mzML	lib-00011.mgf	0.767806	BERKELEY-LAB	8524.2	117.621	6049.93	5	989.372	167.082	166.071	7	temp/spec-00008.mzML513	4	Creilly12/Vasaka_929_10xPOS_20211001114150.mzML		0	0	XITZJLJVSFQXLV-UHFFFAOYSA-N	XITZJLJVSFQXLV	Organoheterocyclic compounds	Pyridines and derivatives	Pyridinecarboxylic acids and derivatives			Alkaloids
CCMSLIB00010106750	"2-amino-4,6-dimethylpyridine-3-carboxylic acid CollisionEnergy:102040"	LC-ESI	Orbitrap	Commercial	Trent Northen	JGI	M+H	167.082	0	1	N/A	N/A	Cc1cc(C)c(C(=O)O)c(N)n1	"InChI=1S/C8H10N2O2/c1-4-3-5(2)10-7(9)6(4)8(11)12/h3H,1-2H3,(H2,9,10)(H,11,12)"	N/A	3	Positive	UPDATE-SINGLE-ANNOTATED-BRONZE	Bronze	1128	temp/spec-00018.mzML	lib-00011.mgf	0.847113	BERKELEY-LAB	98035	187.234	6902.9	4	1.15335	167.082	165.929	0	temp/spec-00018.mzML1128	5	Creilly12/Vasaka_PAPER_1.mzML		0	0	XITZJLJVSFQXLV-UHFFFAOYSA-N	XITZJLJVSFQXLV	Organoheterocyclic compounds	Pyridines and derivatives	Pyridinecarboxylic acids and derivatives			Alkaloids
CCMSLIB00010106750	"2-amino-4,6-dimethylpyridine-3-carboxylic acid CollisionEnergy:102040"	LC-ESI	Orbitrap	Commercial	Trent Northen	JGI	M+H	167.082	0	1	N/A	N/A	Cc1cc(C)c(C(=O)O)c(N)n1	"InChI=1S/C8H10N2O2/c1-4-3-5(2)10-7(9)6(4)8(11)12/h3H,1-2H3,(H2,9,10)(H,11,12)"	N/A	3	Positive	UPDATE-SINGLE-ANNOTATED-BRONZE	Bronze	1805	temp/spec-00023.mzML	lib-00011.mgf	0.802848	BERKELEY-LAB	18234.3	302.049	6604.82	4	1.10355	167.082	165.978	0	temp/spec-00023.mzML1805	5	Creilly12/Vasaka_SlowDDS_041123_002.mzML		0	0	XITZJLJVSFQXLV-UHFFFAOYSA-N	XITZJLJVSFQXLV	Organoheterocyclic compounds	Pyridines and derivatives	Pyridinecarboxylic acids and derivatives			Alkaloids
CCMSLIB00010106750	"2-amino-4,6-dimethylpyridine-3-carboxylic acid CollisionEnergy:102040"	LC-ESI	Orbitrap	Commercial	Trent Northen	JGI	M+H	167.082	0	1	N/A	N/A	Cc1cc(C)c(C(=O)O)c(N)n1	"InChI=1S/C8H10N2O2/c1-4-3-5(2)10-7(9)6(4)8(11)12/h3H,1-2H3,(H2,9,10)(H,11,12)"	N/A	3	Positive	UPDATE-SINGLE-ANNOTATED-BRONZE	Bronze	2733	temp/spec-00022.mzML	lib-00011.mgf	0.827089	BERKELEY-LAB	16738.6	463.888	6214.13	4	1.03827	167.082	166.044	0	temp/spec-00022.mzML2733	5	Creilly12/Vasaka_SlowDDS_041123_001.mzML		0	0	XITZJLJVSFQXLV-UHFFFAOYSA-N	XITZJLJVSFQXLV	Organoheterocyclic compounds	Pyridines and derivatives	Pyridinecarboxylic acids and derivatives			Alkaloids
CCMSLIB00010106750	"2-amino-4,6-dimethylpyridine-3-carboxylic acid CollisionEnergy:102040"	LC-ESI	Orbitrap	Commercial	Trent Northen	JGI	M+H	167.082	0	1	N/A	N/A	Cc1cc(C)c(C(=O)O)c(N)n1	"InChI=1S/C8H10N2O2/c1-4-3-5(2)10-7(9)6(4)8(11)12/h3H,1-2H3,(H2,9,10)(H,11,12)"	N/A	3	Positive	UPDATE-SINGLE-ANNOTATED-BRONZE	Bronze	597	temp/spec-00003.mzML	lib-00011.mgf	0.807964	BERKELEY-LAB	93110.3	130.333	6299.7	5	989.08	167.082	166.029	7	temp/spec-00003.mzML597	4	Creilly12/VASAKA_GNPS_202.mzML		0	0	XITZJLJVSFQXLV-UHFFFAOYSA-N	XITZJLJVSFQXLV	Organoheterocyclic compounds	Pyridines and derivatives	Pyridinecarboxylic acids and derivatives			Alkaloids
CCMSLIB00010106750	"2-amino-4,6-dimethylpyridine-3-carboxylic acid CollisionEnergy:102040"	LC-ESI	Orbitrap	Commercial	Trent Northen	JGI	M+H	167.082	0	1	N/A	N/A	Cc1cc(C)c(C(=O)O)c(N)n1	"InChI=1S/C8H10N2O2/c1-4-3-5(2)10-7(9)6(4)8(11)12/h3H,1-2H3,(H2,9,10)(H,11,12)"	N/A	3	Positive	UPDATE-SINGLE-ANNOTATED-BRONZE	Bronze	1130	temp/spec-00018.mzML	lib-00011.mgf	0.842119	BERKELEY-LAB	90210.9	187.538	6774.87	4	1.13196	167.082	165.95	0	temp/spec-00018.mzML1130	5	Creilly12/Vasaka_PAPER_1.mzML		0	0	XITZJLJVSFQXLV-UHFFFAOYSA-N	XITZJLJVSFQXLV	Organoheterocyclic compounds	Pyridines and derivatives	Pyridinecarboxylic acids and derivatives			Alkaloids
CCMSLIB00010118091	"2-amino-4,6-dimethylpyridine-3-carboxylic acid CollisionEnergy:205060"	LC-ESI	Orbitrap	Commercial	Trent Northen	JGI	M+H	167.082	0	1	N/A	N/A	Cc1cc(C)c(C(=O)O)c(N)n1	"InChI=1S/C8H10N2O2/c1-4-3-5(2)10-7(9)6(4)8(11)12/h3H,1-2H3,(H2,9,10)(H,11,12)"	N/A	3	Positive	UPDATE-SINGLE-ANNOTATED-BRONZE	Bronze	1134	temp/spec-00018.mzML	lib-00011.mgf	0.790238	BERKELEY-LAB	78009.6	188.15	6739.8	4	1.1261	167.082	165.956	0	temp/spec-00018.mzML1134	5	Creilly12/Vasaka_PAPER_1.mzML		0	0	XITZJLJVSFQXLV-UHFFFAOYSA-N	XITZJLJVSFQXLV	Organoheterocyclic compounds	Pyridines and derivatives	Pyridinecarboxylic acids and derivatives			Alkaloids
CCMSLIB00010118091	"2-amino-4,6-dimethylpyridine-3-carboxylic acid CollisionEnergy:205060"	LC-ESI	Orbitrap	Commercial	Trent Northen	JGI	M+H	167.082	0	1	N/A	N/A	Cc1cc(C)c(C(=O)O)c(N)n1	"InChI=1S/C8H10N2O2/c1-4-3-5(2)10-7(9)6(4)8(11)12/h3H,1-2H3,(H2,9,10)(H,11,12)"	N/A	3	Positive	UPDATE-SINGLE-ANNOTATED-BRONZE	Bronze	513	temp/spec-00008.mzML	lib-00011.mgf	0.738509	BERKELEY-LAB	8524.2	117.621	6049.93	5	989.372	167.082	166.071	7	temp/spec-00008.mzML513	4	Creilly12/Vasaka_929_10xPOS_20211001114150.mzML		0	0	XITZJLJVSFQXLV-UHFFFAOYSA-N	XITZJLJVSFQXLV	Organoheterocyclic compounds	Pyridines and derivatives	Pyridinecarboxylic acids and derivatives			Alkaloids
CCMSLIB00010118091	"2-amino-4,6-dimethylpyridine-3-carboxylic acid CollisionEnergy:205060"	LC-ESI	Orbitrap	Commercial	Trent Northen	JGI	M+H	167.082	0	1	N/A	N/A	Cc1cc(C)c(C(=O)O)c(N)n1	"InChI=1S/C8H10N2O2/c1-4-3-5(2)10-7(9)6(4)8(11)12/h3H,1-2H3,(H2,9,10)(H,11,12)"	N/A	3	Positive	UPDATE-SINGLE-ANNOTATED-BRONZE	Bronze	1128	temp/spec-00018.mzML	lib-00011.mgf	0.796255	BERKELEY-LAB	98035	187.234	6902.9	4	1.15335	167.082	165.929	0	temp/spec-00018.mzML1128	5	Creilly12/Vasaka_PAPER_1.mzML		0	0	XITZJLJVSFQXLV-UHFFFAOYSA-N	XITZJLJVSFQXLV	Organoheterocyclic compounds	Pyridines and derivatives	Pyridinecarboxylic acids and derivatives			Alkaloids
CCMSLIB00010118091	"2-amino-4,6-dimethylpyridine-3-carboxylic acid CollisionEnergy:205060"	LC-ESI	Orbitrap	Commercial	Trent Northen	JGI	M+H	167.082	0	1	N/A	N/A	Cc1cc(C)c(C(=O)O)c(N)n1	"InChI=1S/C8H10N2O2/c1-4-3-5(2)10-7(9)6(4)8(11)12/h3H,1-2H3,(H2,9,10)(H,11,12)"	N/A	3	Positive	UPDATE-SINGLE-ANNOTATED-BRONZE	Bronze	597	temp/spec-00003.mzML	lib-00011.mgf	0.809356	BERKELEY-LAB	93110.3	130.333	6299.7	6	989.08	167.082	166.029	7	temp/spec-00003.mzML597	4	Creilly12/VASAKA_GNPS_202.mzML		0	0	XITZJLJVSFQXLV-UHFFFAOYSA-N	XITZJLJVSFQXLV	Organoheterocyclic compounds	Pyridines and derivatives	Pyridinecarboxylic acids and derivatives			Alkaloids
CCMSLIB00005677498	"2-Butenoic acid, 3-amino-, ethyl ester"	EI	Ion Trap	Other	N/A	"SDBSWeb : https://sdbs.db.aist.go.jp (National Institute of Advanced Industrial Science and Technology, 2019)"	[M]+*	129	0	1	N/A	N/A	N/A	N/A	N/A	1	Positive	UPDATE-SINGLE-ANNOTATED-GOLD	Gold	6368	temp/spec-00022.mzML	lib-00051.mgf	0.780709	GC-BORISOV-COMPILATION	31593.8	1081.31	8130.45	4	1.04883	129	130.049	0	temp/spec-00022.mzML6368	5	Creilly12/Vasaka_SlowDDS_041123_001.mzML		0	0	N/A	N/A	N/A	N/A	N/A	N/A	N/A	N/A
CCMSLIB00005677498	"2-Butenoic acid, 3-amino-, ethyl ester"	EI	Ion Trap	Other	N/A	"SDBSWeb : https://sdbs.db.aist.go.jp (National Institute of Advanced Industrial Science and Technology, 2019)"	[M]+*	129	0	1	N/A	N/A	N/A	N/A	N/A	1	Positive	UPDATE-SINGLE-ANNOTATED-GOLD	Gold	6496	temp/spec-00022.mzML	lib-00051.mgf	0.761257	GC-BORISOV-COMPILATION	35708	1103.38	8045.99	4	1.03793	129	130.038	0	temp/spec-00022.mzML6496	5	Creilly12/Vasaka_SlowDDS_041123_001.mzML		0	0	N/A	N/A	N/A	N/A	N/A	N/A	N/A	N/A
CCMSLIB00005677498	"2-Butenoic acid, 3-amino-, ethyl ester"	EI	Ion Trap	Other	N/A	"SDBSWeb : https://sdbs.db.aist.go.jp (National Institute of Advanced Industrial Science and Technology, 2019)"	[M]+*	129	0	1	N/A	N/A	N/A	N/A	N/A	1	Positive	UPDATE-SINGLE-ANNOTATED-GOLD	Gold	6447	temp/spec-00022.mzML	lib-00051.mgf	0.780672	GC-BORISOV-COMPILATION	39596.1	1095.01	8146.54	4	1.0509	129	130.051	0	temp/spec-00022.mzML6447	5	Creilly12/Vasaka_SlowDDS_041123_001.mzML		0	0	N/A	N/A	N/A	N/A	N/A	N/A	N/A	N/A
CCMSLIB00005677498	"2-Butenoic acid, 3-amino-, ethyl ester"	EI	Ion Trap	Other	N/A	"SDBSWeb : https://sdbs.db.aist.go.jp (National Institute of Advanced Industrial Science and Technology, 2019)"	[M]+*	129	0	1	N/A	N/A	N/A	N/A	N/A	1	Positive	UPDATE-SINGLE-ANNOTATED-GOLD	Gold	6330	temp/spec-00022.mzML	lib-00051.mgf	0.761922	GC-BORISOV-COMPILATION	29937	1074.73	8205.09	4	1.05846	129	130.058	0	temp/spec-00022.mzML6330	5	Creilly12/Vasaka_SlowDDS_041123_001.mzML		0	0	N/A	N/A	N/A	N/A	N/A	N/A	N/A	N/A
CCMSLIB00005677498	"2-Butenoic acid, 3-amino-, ethyl ester"	EI	Ion Trap	Other	N/A	"SDBSWeb : https://sdbs.db.aist.go.jp (National Institute of Advanced Industrial Science and Technology, 2019)"	[M]+*	129	0	1	N/A	N/A	N/A	N/A	N/A	1	Positive	UPDATE-SINGLE-ANNOTATED-GOLD	Gold	6456	temp/spec-00022.mzML	lib-00051.mgf	0.77364	GC-BORISOV-COMPILATION	48430.7	1096.48	8169.6	4	1.05388	129	130.054	0	temp/spec-00022.mzML6456	5	Creilly12/Vasaka_SlowDDS_041123_001.mzML		0	0	N/A	N/A	N/A	N/A	N/A	N/A	N/A	N/A
CCMSLIB00005677498	"2-Butenoic acid, 3-amino-, ethyl ester"	EI	Ion Trap	Other	N/A	"SDBSWeb : https://sdbs.db.aist.go.jp (National Institute of Advanced Industrial Science and Technology, 2019)"	[M]+*	129	0	1	N/A	N/A	N/A	N/A	N/A	1	Positive	UPDATE-SINGLE-ANNOTATED-GOLD	Gold	6207	temp/spec-00022.mzML	lib-00051.mgf	0.756872	GC-BORISOV-COMPILATION	11526.6	1053.54	8013.58	4	1.03375	129	130.034	0	temp/spec-00022.mzML6207	5	Creilly12/Vasaka_SlowDDS_041123_001.mzML		0	0	N/A	N/A	N/A	N/A	N/A	N/A	N/A	N/A
CCMSLIB00005677498	"2-Butenoic acid, 3-amino-, ethyl ester"	EI	Ion Trap	Other	N/A	"SDBSWeb : https://sdbs.db.aist.go.jp (National Institute of Advanced Industrial Science and Technology, 2019)"	[M]+*	129	0	1	N/A	N/A	N/A	N/A	N/A	1	Positive	UPDATE-SINGLE-ANNOTATED-GOLD	Gold	6573	temp/spec-00022.mzML	lib-00051.mgf	0.774322	GC-BORISOV-COMPILATION	26465	1116.62	7764.95	4	1.00168	129	130.002	0	temp/spec-00022.mzML6573	5	Creilly12/Vasaka_SlowDDS_041123_001.mzML		0	0	N/A	N/A	N/A	N/A	N/A	N/A	N/A	N/A
CCMSLIB00005677498	"2-Butenoic acid, 3-amino-, ethyl ester"	EI	Ion Trap	Other	N/A	"SDBSWeb : https://sdbs.db.aist.go.jp (National Institute of Advanced Industrial Science and Technology, 2019)"	[M]+*	129	0	1	N/A	N/A	N/A	N/A	N/A	1	Positive	UPDATE-SINGLE-ANNOTATED-GOLD	Gold	6289	temp/spec-00022.mzML	lib-00051.mgf	0.776444	GC-BORISOV-COMPILATION	34627.4	1067.67	8269.67	4	1.06679	129	130.067	0	temp/spec-00022.mzML6289	5	Creilly12/Vasaka_SlowDDS_041123_001.mzML		0	0	N/A	N/A	N/A	N/A	N/A	N/A	N/A	N/A
CCMSLIB00005677498	"2-Butenoic acid, 3-amino-, ethyl ester"	EI	Ion Trap	Other	N/A	"SDBSWeb : https://sdbs.db.aist.go.jp (National Institute of Advanced Industrial Science and Technology, 2019)"	[M]+*	129	0	1	N/A	N/A	N/A	N/A	N/A	1	Positive	UPDATE-SINGLE-ANNOTATED-GOLD	Gold	6539	temp/spec-00022.mzML	lib-00051.mgf	0.763964	GC-BORISOV-COMPILATION	50650.3	1110.79	8115.78	4	1.04694	129	130.047	0	temp/spec-00022.mzML6539	4	Creilly12/Vasaka_SlowDDS_041123_001.mzML		0	0	N/A	N/A	N/A	N/A	N/A	N/A	N/A	N/A
CCMSLIB00005677498	"2-Butenoic acid, 3-amino-, ethyl ester"	EI	Ion Trap	Other	N/A	"SDBSWeb : https://sdbs.db.aist.go.jp (National Institute of Advanced Industrial Science and Technology, 2019)"	[M]+*	129	0	1	N/A	N/A	N/A	N/A	N/A	1	Positive	UPDATE-SINGLE-ANNOTATED-GOLD	Gold	6490	temp/spec-00022.mzML	lib-00051.mgf	0.760216	GC-BORISOV-COMPILATION	48130.3	1102.34	7887.97	4	1.01755	129	130.018	0	temp/spec-00022.mzML6490	5	Creilly12/Vasaka_SlowDDS_041123_001.mzML		0	0	N/A	N/A	N/A	N/A	N/A	N/A	N/A	N/A
CCMSLIB00005677498	"2-Butenoic acid, 3-amino-, ethyl ester"	EI	Ion Trap	Other	N/A	"SDBSWeb : https://sdbs.db.aist.go.jp (National Institute of Advanced Industrial Science and Technology, 2019)"	[M]+*	129	0	1	N/A	N/A	N/A	N/A	N/A	1	Positive	UPDATE-SINGLE-ANNOTATED-GOLD	Gold	6251	temp/spec-00022.mzML	lib-00051.mgf	0.772968	GC-BORISOV-COMPILATION	36873.8	1061.11	7953.38	4	1.02599	129	130.026	0	temp/spec-00022.mzML6251	5	Creilly12/Vasaka_SlowDDS_041123_001.mzML		0	0	N/A	N/A	N/A	N/A	N/A	N/A	N/A	N/A
CCMSLIB00005677498	"2-Butenoic acid, 3-amino-, ethyl ester"	EI	Ion Trap	Other	N/A	"SDBSWeb : https://sdbs.db.aist.go.jp (National Institute of Advanced Industrial Science and Technology, 2019)"	[M]+*	129	0	1	N/A	N/A	N/A	N/A	N/A	1	Positive	UPDATE-SINGLE-ANNOTATED-GOLD	Gold	6363	temp/spec-00022.mzML	lib-00051.mgf	0.76818	GC-BORISOV-COMPILATION	32439.9	1080.5	7968.52	4	1.02794	129	130.028	0	temp/spec-00022.mzML6363	5	Creilly12/Vasaka_SlowDDS_041123_001.mzML		0	0	N/A	N/A	N/A	N/A	N/A	N/A	N/A	N/A
CCMSLIB00005677498	"2-Butenoic acid, 3-amino-, ethyl ester"	EI	Ion Trap	Other	N/A	"SDBSWeb : https://sdbs.db.aist.go.jp (National Institute of Advanced Industrial Science and Technology, 2019)"	[M]+*	129	0	1	N/A	N/A	N/A	N/A	N/A	1	Positive	UPDATE-SINGLE-ANNOTATED-GOLD	Gold	6407	temp/spec-00022.mzML	lib-00051.mgf	0.77366	GC-BORISOV-COMPILATION	33389.3	1088.17	7860.29	4	1.01398	129	130.014	0	temp/spec-00022.mzML6407	5	Creilly12/Vasaka_SlowDDS_041123_001.mzML		0	0	N/A	N/A	N/A	N/A	N/A	N/A	N/A	N/A
CCMSLIB00005677498	"2-Butenoic acid, 3-amino-, ethyl ester"	EI	Ion Trap	Other	N/A	"SDBSWeb : https://sdbs.db.aist.go.jp (National Institute of Advanced Industrial Science and Technology, 2019)"	[M]+*	129	0	1	N/A	N/A	N/A	N/A	N/A	1	Positive	UPDATE-SINGLE-ANNOTATED-GOLD	Gold	6452	temp/spec-00022.mzML	lib-00051.mgf	0.781896	GC-BORISOV-COMPILATION	39481.6	1095.82	8121.93	4	1.04773	129	130.048	0	temp/spec-00022.mzML6452	5	Creilly12/Vasaka_SlowDDS_041123_001.mzML		0	0	N/A	N/A	N/A	N/A	N/A	N/A	N/A	N/A
CCMSLIB00005677498	"2-Butenoic acid, 3-amino-, ethyl ester"	EI	Ion Trap	Other	N/A	"SDBSWeb : https://sdbs.db.aist.go.jp (National Institute of Advanced Industrial Science and Technology, 2019)"	[M]+*	129	0	1	N/A	N/A	N/A	N/A	N/A	1	Positive	UPDATE-SINGLE-ANNOTATED-GOLD	Gold	6534	temp/spec-00022.mzML	lib-00051.mgf	0.759492	GC-BORISOV-COMPILATION	32003.6	1109.94	7850	4	1.01265	129	130.013	0	temp/spec-00022.mzML6534	5	Creilly12/Vasaka_SlowDDS_041123_001.mzML		0	0	N/A	N/A	N/A	N/A	N/A	N/A	N/A	N/A
CCMSLIB00005677502	"2-Butenoic acid, 3-methyl-, ethyl ester"	EI	Ion Trap	Other	N/A	"SDBSWeb : https://sdbs.db.aist.go.jp (National Institute of Advanced Industrial Science and Technology, 2019)"	[M]+*	128	0	1	N/A	N/A	N/A	N/A	N/A	1	Positive	UPDATE-SINGLE-ANNOTATED-GOLD	Gold	7201	temp/spec-00023.mzML	lib-00051.mgf	0.794872	GC-BORISOV-COMPILATION	7039.08	1205.19	15622.3	4	1.99965	128	130	0	temp/spec-00023.mzML7201	5	Creilly12/Vasaka_SlowDDS_041123_002.mzML		0	0	N/A	N/A	N/A	N/A	N/A	N/A	N/A	N/A
CCMSLIB00005677502	"2-Butenoic acid, 3-methyl-, ethyl ester"	EI	Ion Trap	Other	N/A	"SDBSWeb : https://sdbs.db.aist.go.jp (National Institute of Advanced Industrial Science and Technology, 2019)"	[M]+*	128	0	1	N/A	N/A	N/A	N/A	N/A	1	Positive	UPDATE-SINGLE-ANNOTATED-GOLD	Gold	7064	temp/spec-00023.mzML	lib-00051.mgf	0.807448	GC-BORISOV-COMPILATION	9824.47	1182.75	15565.2	4	1.99234	128	129.992	0	temp/spec-00023.mzML7064	5	Creilly12/Vasaka_SlowDDS_041123_002.mzML		0	0	N/A	N/A	N/A	N/A	N/A	N/A	N/A	N/A
CCMSLIB00005677502	"2-Butenoic acid, 3-methyl-, ethyl ester"	EI	Ion Trap	Other	N/A	"SDBSWeb : https://sdbs.db.aist.go.jp (National Institute of Advanced Industrial Science and Technology, 2019)"	[M]+*	128	0	1	N/A	N/A	N/A	N/A	N/A	1	Positive	UPDATE-SINGLE-ANNOTATED-GOLD	Gold	7151	temp/spec-00023.mzML	lib-00051.mgf	0.794253	GC-BORISOV-COMPILATION	8122.44	1197.04	15386.9	4	1.96953	128	129.97	0	temp/spec-00023.mzML7151	5	Creilly12/Vasaka_SlowDDS_041123_002.mzML		0	0	N/A	N/A	N/A	N/A	N/A	N/A	N/A	N/A
CCMSLIB00005677502	"2-Butenoic acid, 3-methyl-, ethyl ester"	EI	Ion Trap	Other	N/A	"SDBSWeb : https://sdbs.db.aist.go.jp (National Institute of Advanced Industrial Science and Technology, 2019)"	[M]+*	128	0	1	N/A	N/A	N/A	N/A	N/A	1	Positive	UPDATE-SINGLE-ANNOTATED-GOLD	Gold	7119	temp/spec-00023.mzML	lib-00051.mgf	0.81691	GC-BORISOV-COMPILATION	8295.9	1191.87	15457.4	4	1.97855	128	129.979	0	temp/spec-00023.mzML7119	5	Creilly12/Vasaka_SlowDDS_041123_002.mzML		0	0	N/A	N/A	N/A	N/A	N/A	N/A	N/A	N/A
CCMSLIB00005677502	"2-Butenoic acid, 3-methyl-, ethyl ester"	EI	Ion Trap	Other	N/A	"SDBSWeb : https://sdbs.db.aist.go.jp (National Institute of Advanced Industrial Science and Technology, 2019)"	[M]+*	128	0	1	N/A	N/A	N/A	N/A	N/A	1	Positive	UPDATE-SINGLE-ANNOTATED-GOLD	Gold	6989	temp/spec-00023.mzML	lib-00051.mgf	0.785945	GC-BORISOV-COMPILATION	8494.19	1169.86	15596.2	4	1.99631	128	129.996	0	temp/spec-00023.mzML6989	5	Creilly12/Vasaka_SlowDDS_041123_002.mzML		0	0	N/A	N/A	N/A	N/A	N/A	N/A	N/A	N/A
CCMSLIB00005677778	"2H-1-Benzopyran-2-one, 7-amino-4-methyl-"	EI	Ion Trap	Other	N/A	"SDBSWeb : https://sdbs.db.aist.go.jp (National Institute of Advanced Industrial Science and Technology, 2019)"	[M]+*	175	0	1	N/A	N/A	N/A	N/A	N/A	1	Positive	UPDATE-SINGLE-ANNOTATED-GOLD	Gold	5145	temp/spec-00022.mzML	lib-00051.mgf	0.735414	GC-BORISOV-COMPILATION	12665.1	873.355	11225.6	4	1.96448	175	173.036	0	temp/spec-00022.mzML5145	3	Creilly12/Vasaka_SlowDDS_041123_001.mzML		0	0	N/A	N/A	N/A	N/A	N/A	N/A	N/A	N/A
CCMSLIB00005677778	"2H-1-Benzopyran-2-one, 7-amino-4-methyl-"	EI	Ion Trap	Other	N/A	"SDBSWeb : https://sdbs.db.aist.go.jp (National Institute of Advanced Industrial Science and Technology, 2019)"	[M]+*	175	0	1	N/A	N/A	N/A	N/A	N/A	1	Positive	UPDATE-SINGLE-ANNOTATED-GOLD	Gold	4244	temp/spec-00023.mzML	lib-00051.mgf	0.717778	GC-BORISOV-COMPILATION	9453.34	712.101	11292.7	5	1.97623	175	173.024	0	temp/spec-00023.mzML4244	3	Creilly12/Vasaka_SlowDDS_041123_002.mzML		0	0	N/A	N/A	N/A	N/A	N/A	N/A	N/A	N/A
CCMSLIB00005677778	"2H-1-Benzopyran-2-one, 7-amino-4-methyl-"	EI	Ion Trap	Other	N/A	"SDBSWeb : https://sdbs.db.aist.go.jp (National Institute of Advanced Industrial Science and Technology, 2019)"	[M]+*	175	0	1	N/A	N/A	N/A	N/A	N/A	1	Positive	UPDATE-SINGLE-ANNOTATED-GOLD	Gold	5158	temp/spec-00022.mzML	lib-00051.mgf	0.758331	GC-BORISOV-COMPILATION	9410.42	875.33	11315	4	1.98012	175	173.02	0	temp/spec-00022.mzML5158	2	Creilly12/Vasaka_SlowDDS_041123_001.mzML		0	0	N/A	N/A	N/A	N/A	N/A	N/A	N/A	N/A
CCMSLIB00005719749	"2-Hydroxy-4,6-dimethoxyacetophenone"	LC-ESI	Orbitrap	Isolated	Jean-Luc WOLFENDER Pierre-Marie ALLARD	Damien OLIVIER	[M+H]	197.081	196.074	1	N/A	N/A	CC(=O)c1c(OC)cc(OC)cc1O	"InChI=1S/C10H12O4/c1-6(11)10-8(12)4-7(13-2)5-9(10)14-3/h4-5,12H,1-3H3"	N/A	3	Positive	UPDATE-SINGLE-ANNOTATED-BRONZE	Bronze	8778	temp/spec-00023.mzML	lib-00007.mgf	0.701234	LDB_POSITIVE	5052.05	1477.55	9793.67	4	1.93015	197.081	199.011	0	temp/spec-00023.mzML8778	4	Creilly12/Vasaka_SlowDDS_041123_002.mzML		0	0	FBUBVLUPUDBFME-UHFFFAOYSA-N	FBUBVLUPUDBFME	Organic oxygen compounds	Organooxygen compounds	Carbonyl compounds	Phloroglucinols	Acyl phloroglucinols	Polyketides
CCMSLIB00010112228	"2-methoxy-5-(piperidylthioxomethyl)phenyl 3,4,5-trimethoxybenzoate CollisionEnergy:102040"	LC-ESI	Orbitrap	Commercial	Trent Northen	JGI	M+H	446.163	0	1	N/A	N/A	COc1ccc(C(=S)N2CCCCC2)cc1OC(=O)c1cc(OC)c(OC)c(OC)c1	"InChI=1S/C23H27NO6S/c1-26-17-9-8-15(22(31)24-10-6-5-7-11-24)12-18(17)30-23(25)16-13-19(27-2)21(29-4)20(14-16)28-3/h8-9,12-14H,5-7,10-11H2,1-4H3"	N/A	3	Positive	UPDATE-SINGLE-ANNOTATED-BRONZE	Bronze	6965	temp/spec-00013.mzML	lib-00011.mgf	0.819301	BERKELEY-LAB	60498.2	1278.74	2148.92	4	0.958771	446.163	445.204	0	temp/spec-00013.mzML6965	5	Creilly12/Vasaka_DBLPlay_005.mzML		0	0	USLYHMIKXNRQBJ-UHFFFAOYSA-N	USLYHMIKXNRQBJ	N/A	N/A	N/A	Lysine alkaloids	Piperidine alkaloids	Alkaloids
CCMSLIB00010112228	"2-methoxy-5-(piperidylthioxomethyl)phenyl 3,4,5-trimethoxybenzoate CollisionEnergy:102040"	LC-ESI	Orbitrap	Commercial	Trent Northen	JGI	M+H	446.163	0	1	N/A	N/A	COc1ccc(C(=S)N2CCCCC2)cc1OC(=O)c1cc(OC)c(OC)c(OC)c1	"InChI=1S/C23H27NO6S/c1-26-17-9-8-15(22(31)24-10-6-5-7-11-24)12-18(17)30-23(25)16-13-19(27-2)21(29-4)20(14-16)28-3/h8-9,12-14H,5-7,10-11H2,1-4H3"	N/A	3	Positive	UPDATE-SINGLE-ANNOTATED-BRONZE	Bronze	6963	temp/spec-00013.mzML	lib-00011.mgf	0.80872	BERKELEY-LAB	46165.3	1278.38	2065.27	4	0.921448	446.163	445.242	0	temp/spec-00013.mzML6963	4	Creilly12/Vasaka_DBLPlay_005.mzML		0	0	USLYHMIKXNRQBJ-UHFFFAOYSA-N	USLYHMIKXNRQBJ	N/A	N/A	N/A	Lysine alkaloids	Piperidine alkaloids	Alkaloids
CCMSLIB00010112228	"2-methoxy-5-(piperidylthioxomethyl)phenyl 3,4,5-trimethoxybenzoate CollisionEnergy:102040"	LC-ESI	Orbitrap	Commercial	Trent Northen	JGI	M+H	446.163	0	1	N/A	N/A	COc1ccc(C(=S)N2CCCCC2)cc1OC(=O)c1cc(OC)c(OC)c(OC)c1	"InChI=1S/C23H27NO6S/c1-26-17-9-8-15(22(31)24-10-6-5-7-11-24)12-18(17)30-23(25)16-13-19(27-2)21(29-4)20(14-16)28-3/h8-9,12-14H,5-7,10-11H2,1-4H3"	N/A	3	Positive	UPDATE-SINGLE-ANNOTATED-BRONZE	Bronze	15083	temp/spec-00023.mzML	lib-00011.mgf	0.812188	BERKELEY-LAB	34993.2	2543.9	2091.67	4	0.933228	446.163	445.23	0	temp/spec-00023.mzML15083	4	Creilly12/Vasaka_SlowDDS_041123_002.mzML		0	0	USLYHMIKXNRQBJ-UHFFFAOYSA-N	USLYHMIKXNRQBJ	N/A	N/A	N/A	Lysine alkaloids	Piperidine alkaloids	Alkaloids
CCMSLIB00010112228	"2-methoxy-5-(piperidylthioxomethyl)phenyl 3,4,5-trimethoxybenzoate CollisionEnergy:102040"	LC-ESI	Orbitrap	Commercial	Trent Northen	JGI	M+H	446.163	0	1	N/A	N/A	COc1ccc(C(=S)N2CCCCC2)cc1OC(=O)c1cc(OC)c(OC)c(OC)c1	"InChI=1S/C23H27NO6S/c1-26-17-9-8-15(22(31)24-10-6-5-7-11-24)12-18(17)30-23(25)16-13-19(27-2)21(29-4)20(14-16)28-3/h8-9,12-14H,5-7,10-11H2,1-4H3"	N/A	3	Positive	UPDATE-SINGLE-ANNOTATED-BRONZE	Bronze	15126	temp/spec-00023.mzML	lib-00011.mgf	0.813028	BERKELEY-LAB	43858.9	2551.18	2123.62	4	0.947479	446.163	445.216	0	temp/spec-00023.mzML15126	5	Creilly12/Vasaka_SlowDDS_041123_002.mzML		0	0	USLYHMIKXNRQBJ-UHFFFAOYSA-N	USLYHMIKXNRQBJ	N/A	N/A	N/A	Lysine alkaloids	Piperidine alkaloids	Alkaloids
CCMSLIB00010112537	"2-methoxyethyl 4-(3-bromo-5-ethoxy-4-hydroxyphenyl)-2-methyl-5-oxo-7-phenyl-1, 4,6,7,8-pentahydroquinoline-3-carboxylate CollisionEnergy:102040"	LC-ESI	Orbitrap	Commercial	Trent Northen	JGI	M+H	556.133	0	1	N/A	N/A	CCOc1cc(C2C(C(=O)OCCOC)=C(C)NC3=C2C(=O)CC(c2ccccc2)C3)cc(Br)c1O	"InChI=1S/C28H30BrNO6/c1-4-35-23-15-19(12-20(29)27(23)32)25-24(28(33)36-11-10-34-3)16(2)30-21-13-18(14-22(31)26(21)25)17-8-6-5-7-9-17/h5-9,12,15,18,25,30,32H,4,10-11,13-14H2,1-3H3"	N/A	3	Positive	UPDATE-SINGLE-ANNOTATED-BRONZE	Bronze	9552	temp/spec-00014.mzML	lib-00011.mgf	0.732924	BERKELEY-LAB	2498000	1590.15	3052.56	4	1.69763	556.133	554.435	0	temp/spec-00014.mzML9552	2	Creilly12/Vasaka_ESI_TP_001.mzML		0	0	RKNJSWMVVBCSJN-UHFFFAOYSA-N	RKNJSWMVVBCSJN	Organoheterocyclic compounds	Quinolines and derivatives	Phenylquinolines
CCMSLIB00010113250	"2-methylquinoline-3,4-dicarboxylic acid CollisionEnergy:102040"	LC-ESI	Orbitrap	Commercial	Trent Northen	JGI	M+H	232.06	0	1	N/A	N/A	Cc1nc2ccccc2c(C(=O)O)c1C(=O)O	"InChI=1S/C12H9NO4/c1-6-9(11(14)15)10(12(16)17)7-4-2-3-5-8(7)13-6/h2-5H,1H3,(H,14,15)(H,16,17)"	N/A	3	Positive	UPDATE-SINGLE-ANNOTATED-BRONZE	Bronze	2830	temp/spec-00006.mzML	lib-00011.mgf	0.714369	BERKELEY-LAB	244.852	1118.97	8391.15	4	1.94725	232.06	230.113	0	temp/spec-00006.mzML2830	3	Creilly12/Vasaka_929_10xNEG.mzML		0	0	BQGFRFCKVQNHEC-UHFFFAOYSA-N	BQGFRFCKVQNHEC	Organoheterocyclic compounds	Quinolines and derivatives	Quinoline carboxylic acids
CCMSLIB00010113250	"2-methylquinoline-3,4-dicarboxylic acid CollisionEnergy:102040"	LC-ESI	Orbitrap	Commercial	Trent Northen	JGI	M+H	232.06	0	1	N/A	N/A	Cc1nc2ccccc2c(C(=O)O)c1C(=O)O	"InChI=1S/C12H9NO4/c1-6-9(11(14)15)10(12(16)17)7-4-2-3-5-8(7)13-6/h2-5H,1H3,(H,14,15)(H,16,17)"	N/A	3	Positive	UPDATE-SINGLE-ANNOTATED-BRONZE	Bronze	5030	temp/spec-00022.mzML	lib-00011.mgf	0.720218	BERKELEY-LAB	160897	854.888	4363.28	4	1.01254	232.06	231.047	0	temp/spec-00022.mzML5030	2	Creilly12/Vasaka_SlowDDS_041123_001.mzML		0	0	BQGFRFCKVQNHEC-UHFFFAOYSA-N	BQGFRFCKVQNHEC	Organoheterocyclic compounds	Quinolines and derivatives	Quinoline carboxylic acids
CCMSLIB00005678250	"2-Propanol, 1-(diethylamino)-"	EI	Ion Trap	Other	N/A	"SDBSWeb : https://sdbs.db.aist.go.jp (National Institute of Advanced Industrial Science and Technology, 2019)"	[M]+*	131	0	1	N/A	N/A	N/A	N/A	N/A	1	Positive	UPDATE-SINGLE-ANNOTATED-GOLD	Gold	6330	temp/spec-00022.mzML	lib-00051.mgf	0.776637	GC-BORISOV-COMPILATION	29937	1074.73	7187.36	4	0.941544	131	130.058	0	temp/spec-00022.mzML6330	5	Creilly12/Vasaka_SlowDDS_041123_001.mzML		0	0	N/A	N/A	N/A	N/A	N/A	N/A	N/A	N/A
CCMSLIB00005678312	"2-Propenal, 3-[4-(dimethylamino)phenyl]-"	EI	Ion Trap	Other	N/A	"SDBSWeb : https://sdbs.db.aist.go.jp (National Institute of Advanced Industrial Science and Technology, 2019)"	[M]+*	175	0	1	N/A	N/A	N/A	N/A	N/A	1	Positive	UPDATE-SINGLE-ANNOTATED-GOLD	Gold	5145	temp/spec-00022.mzML	lib-00051.mgf	0.783692	GC-BORISOV-COMPILATION	12665.1	873.355	11225.6	5	1.96448	175	173.036	0	temp/spec-00022.mzML5145	3	Creilly12/Vasaka_SlowDDS_041123_001.mzML		0	0	N/A	N/A	N/A	N/A	N/A	N/A	N/A	N/A
CCMSLIB00005678312	"2-Propenal, 3-[4-(dimethylamino)phenyl]-"	EI	Ion Trap	Other	N/A	"SDBSWeb : https://sdbs.db.aist.go.jp (National Institute of Advanced Industrial Science and Technology, 2019)"	[M]+*	175	0	1	N/A	N/A	N/A	N/A	N/A	1	Positive	UPDATE-SINGLE-ANNOTATED-GOLD	Gold	4284	temp/spec-00023.mzML	lib-00051.mgf	0.820391	GC-BORISOV-COMPILATION	7989.2	718.192	11229	5	1.96507	175	173.035	0	temp/spec-00023.mzML4284	2	Creilly12/Vasaka_SlowDDS_041123_002.mzML		0	0	N/A	N/A	N/A	N/A	N/A	N/A	N/A	N/A
CCMSLIB00005678312	"2-Propenal, 3-[4-(dimethylamino)phenyl]-"	EI	Ion Trap	Other	N/A	"SDBSWeb : https://sdbs.db.aist.go.jp (National Institute of Advanced Industrial Science and Technology, 2019)"	[M]+*	175	0	1	N/A	N/A	N/A	N/A	N/A	1	Positive	UPDATE-SINGLE-ANNOTATED-GOLD	Gold	4194	temp/spec-00023.mzML	lib-00051.mgf	0.711463	GC-BORISOV-COMPILATION	14774.9	704.49	11297.3	4	1.97704	175	173.023	0	temp/spec-00023.mzML4194	1	Creilly12/Vasaka_SlowDDS_041123_002.mzML		0	0	N/A	N/A	N/A	N/A	N/A	N/A	N/A	N/A
CCMSLIB00005678379	"2-Propenoic acid, 3-(4-methoxyphenyl)-, methyl ester"	EI	Ion Trap	Other	N/A	"SDBSWeb : https://sdbs.db.aist.go.jp (National Institute of Advanced Industrial Science and Technology, 2019)"	[M]+*	192	0	1	N/A	N/A	N/A	N/A	N/A	1	Positive	UPDATE-SINGLE-ANNOTATED-GOLD	Gold	10245	temp/spec-00023.mzML	lib-00051.mgf	0.709489	GC-BORISOV-COMPILATION	146279	1732.61	5321.5	4	1.02173	192	193.022	0	temp/spec-00023.mzML10245	1	Creilly12/Vasaka_SlowDDS_041123_002.mzML		0	0	N/A	N/A	N/A	N/A	N/A	N/A	N/A	N/A
CCMSLIB00005678379	"2-Propenoic acid, 3-(4-methoxyphenyl)-, methyl ester"	EI	Ion Trap	Other	N/A	"SDBSWeb : https://sdbs.db.aist.go.jp (National Institute of Advanced Industrial Science and Technology, 2019)"	[M]+*	192	0	1	N/A	N/A	N/A	N/A	N/A	1	Positive	UPDATE-SINGLE-ANNOTATED-GOLD	Gold	10201	temp/spec-00023.mzML	lib-00051.mgf	0.709578	GC-BORISOV-COMPILATION	170353	1725.13	5441.19	4	1.04471	192	193.045	0	temp/spec-00023.mzML10201	1	Creilly12/Vasaka_SlowDDS_041123_002.mzML		0	0	N/A	N/A	N/A	N/A	N/A	N/A	N/A	N/A
CCMSLIB00005678379	"2-Propenoic acid, 3-(4-methoxyphenyl)-, methyl ester"	EI	Ion Trap	Other	N/A	"SDBSWeb : https://sdbs.db.aist.go.jp (National Institute of Advanced Industrial Science and Technology, 2019)"	[M]+*	192	0	1	N/A	N/A	N/A	N/A	N/A	1	Positive	UPDATE-SINGLE-ANNOTATED-GOLD	Gold	10242	temp/spec-00023.mzML	lib-00051.mgf	0.706703	GC-BORISOV-COMPILATION	173806	1732.08	5458.51	4	1.04803	192	193.048	0	temp/spec-00023.mzML10242	1	Creilly12/Vasaka_SlowDDS_041123_002.mzML		0	0	N/A	N/A	N/A	N/A	N/A	N/A	N/A	N/A
CCMSLIB00010105568	"3-(2,4-dichlorophenyl)-8-[(dimethylamino)methyl]-7-hydroxychromen-4-one CollisionEnergy:102040"	LC-ESI	Orbitrap	Commercial	Trent Northen	JGI	M+Na	386.032	0	1	N/A	N/A	CN(C)Cc1c(O)ccc2c(=O)c(-c3ccc(Cl)cc3Cl)coc12	"InChI=1S/C18H15Cl2NO3/c1-21(2)8-13-16(22)6-5-12-17(23)14(9-24-18(12)13)11-4-3-10(19)7-15(11)20/h3-7,9,22H,8H2,1-2H3"	N/A	3	Positive	UPDATE-SINGLE-ANNOTATED-BRONZE	Bronze	664	temp/spec-00019.mzML	lib-00011.mgf	0.764215	BERKELEY-LAB	2150.22	128.282	2747.38	4	1.06058	386.032	387.093	0	temp/spec-00019.mzML664	5	Creilly12/Vasaka_PAPER_2.mzML		0	0	WZNAIIFDNSSJCC-UHFFFAOYSA-N	WZNAIIFDNSSJCC	Phenylpropanoids and polyketides	Isoflavonoids	Isoflav-2-enes	Isoflavonoids	Isoflavones	Shikimates and Phenylpropanoids
CCMSLIB00010116908	"3-(2,4-dichlorophenyl)-8-[(dimethylamino)methyl]-7-hydroxychromen-4-one CollisionEnergy:205060"	LC-ESI	Orbitrap	Commercial	Trent Northen	JGI	M+Na	386.032	0	1	N/A	N/A	CN(C)Cc1c(O)ccc2c(=O)c(-c3ccc(Cl)cc3Cl)coc12	"InChI=1S/C18H15Cl2NO3/c1-21(2)8-13-16(22)6-5-12-17(23)14(9-24-18(12)13)11-4-3-10(19)7-15(11)20/h3-7,9,22H,8H2,1-2H3"	N/A	3	Positive	UPDATE-SINGLE-ANNOTATED-BRONZE	Bronze	658	temp/spec-00019.mzML	lib-00011.mgf	0.711833	BERKELEY-LAB	3417.25	127.176	2742.4	4	1.05865	386.032	387.091	0	temp/spec-00019.mzML658	2	Creilly12/Vasaka_PAPER_2.mzML		0	0	WZNAIIFDNSSJCC-UHFFFAOYSA-N	WZNAIIFDNSSJCC	Phenylpropanoids and polyketides	Isoflavonoids	Isoflav-2-enes	Isoflavonoids	Isoflavones	Shikimates and Phenylpropanoids
CCMSLIB00010108084	"3-(2-hydroxyethyl)-1,3-dihydroquinazoline-2,4-dione CollisionEnergy:102040"	LC-ESI	Orbitrap	Commercial	Trent Northen	JGI	M+H	207.076	0	1	N/A	N/A	O=c1c2ccccc2nc(O)n1CCO	"InChI=1S/C10H10N2O3/c13-6-5-12-9(14)7-3-1-2-4-8(7)11-10(12)15/h1-4,13H,5-6H2,(H,11,15)"	N/A	3	Positive	UPDATE-SINGLE-ANNOTATED-BRONZE	Bronze	2854	temp/spec-00023.mzML	lib-00011.mgf	0.890712	BERKELEY-LAB	230615	480.189	5231.4	4	1.0833	207.076	205.993	0	temp/spec-00023.mzML2854	5	Creilly12/Vasaka_SlowDDS_041123_002.mzML		0	0	DSUNWRHRAQZLNC-UHFFFAOYSA-N	DSUNWRHRAQZLNC	Organoheterocyclic compounds	Diazanaphthalenes	Benzodiazines	Anthranilic acid alkaloids	Quinazoline alkaloids	Alkaloids
CCMSLIB00010108084	"3-(2-hydroxyethyl)-1,3-dihydroquinazoline-2,4-dione CollisionEnergy:102040"	LC-ESI	Orbitrap	Commercial	Trent Northen	JGI	M+H	207.076	0	1	N/A	N/A	O=c1c2ccccc2nc(O)n1CCO	"InChI=1S/C10H10N2O3/c13-6-5-12-9(14)7-3-1-2-4-8(7)11-10(12)15/h1-4,13H,5-6H2,(H,11,15)"	N/A	3	Positive	UPDATE-SINGLE-ANNOTATED-BRONZE	Bronze	2928	temp/spec-00023.mzML	lib-00011.mgf	0.892383	BERKELEY-LAB	659069	492.219	5204.73	4	1.07777	207.076	205.998	0	temp/spec-00023.mzML2928	5	Creilly12/Vasaka_SlowDDS_041123_002.mzML		0	0	DSUNWRHRAQZLNC-UHFFFAOYSA-N	DSUNWRHRAQZLNC	Organoheterocyclic compounds	Diazanaphthalenes	Benzodiazines	Anthranilic acid alkaloids	Quinazoline alkaloids	Alkaloids
CCMSLIB00010104019	"3,2'-Dihydroxychalcone CollisionEnergy:102040"	LC-ESI	Orbitrap	Commercial	Trent Northen	JGI	M-H	239.071	0	1	N/A	N/A	O=C(C=Cc1cccc(O)c1)c1ccccc1O	"InChI=1S/C15H12O3/c16-12-5-3-4-11(10-12)8-9-15(18)13-6-1-2-7-14(13)17/h1-10,16-17H/b9-8+"	N/A	3	Negative	UPDATE-SINGLE-ANNOTATED-BRONZE	Bronze	6709	temp/spec-00023.mzML	lib-00011.mgf	0.717503	BERKELEY-LAB	98469.6	1122.61	4474.99	4	1.06984	239.071	238.001	0	temp/spec-00023.mzML6709	5	Creilly12/Vasaka_SlowDDS_041123_002.mzML		0	0	BLEVPIDFNNFTHJ-UHFFFAOYSA-N	BLEVPIDFNNFTHJ	Phenylpropanoids and polyketides	Linear 1,3-diarylpropanoids	Chalcones and dihydrochalcones	Flavonoids	Chalcones	Shikimates and Phenylpropanoids
CCMSLIB00010104019	"3,2'-Dihydroxychalcone CollisionEnergy:102040"	LC-ESI	Orbitrap	Commercial	Trent Northen	JGI	M-H	239.071	0	1	N/A	N/A	O=C(C=Cc1cccc(O)c1)c1ccccc1O	"InChI=1S/C15H12O3/c16-12-5-3-4-11(10-12)8-9-15(18)13-6-1-2-7-14(13)17/h1-10,16-17H/b9-8+"	N/A	3	Negative	UPDATE-SINGLE-ANNOTATED-BRONZE	Bronze	6711	temp/spec-00023.mzML	lib-00011.mgf	0.712154	BERKELEY-LAB	104653	1122.95	4404.65	4	1.05302	239.071	238.018	0	temp/spec-00023.mzML6711	5	Creilly12/Vasaka_SlowDDS_041123_002.mzML		0	0	BLEVPIDFNNFTHJ-UHFFFAOYSA-N	BLEVPIDFNNFTHJ	Phenylpropanoids and polyketides	Linear 1,3-diarylpropanoids	Chalcones and dihydrochalcones	Flavonoids	Chalcones	Shikimates and Phenylpropanoids
CCMSLIB00010104019	"3,2'-Dihydroxychalcone CollisionEnergy:102040"	LC-ESI	Orbitrap	Commercial	Trent Northen	JGI	M-H	239.071	0	1	N/A	N/A	O=C(C=Cc1cccc(O)c1)c1ccccc1O	"InChI=1S/C15H12O3/c16-12-5-3-4-11(10-12)8-9-15(18)13-6-1-2-7-14(13)17/h1-10,16-17H/b9-8+"	N/A	3	Negative	UPDATE-SINGLE-ANNOTATED-BRONZE	Bronze	6763	temp/spec-00022.mzML	lib-00011.mgf	0.702108	BERKELEY-LAB	7538.22	1149.47	8360.29	5	1.9987	239.071	241.07	0	temp/spec-00022.mzML6763	5	Creilly12/Vasaka_SlowDDS_041123_001.mzML		0	0	BLEVPIDFNNFTHJ-UHFFFAOYSA-N	BLEVPIDFNNFTHJ	Phenylpropanoids and polyketides	Linear 1,3-diarylpropanoids	Chalcones and dihydrochalcones	Flavonoids	Chalcones	Shikimates and Phenylpropanoids
CCMSLIB00010104017	"3,2'-Dihydroxychalcone CollisionEnergy:102040"	LC-ESI	Orbitrap	Commercial	Trent Northen	JGI	M-H	239.071	0	1	N/A	N/A	O=C(C=Cc1cccc(O)c1)c1ccccc1O	"InChI=1S/C15H12O3/c16-12-5-3-4-11(10-12)8-9-15(18)13-6-1-2-7-14(13)17/h1-10,16-17H/b9-8+"	N/A	3	Negative	UPDATE-SINGLE-ANNOTATED-BRONZE	Bronze	5620	temp/spec-00023.mzML	lib-00011.mgf	0.763043	BERKELEY-LAB	182449	940.215	179.413	4	0.0428925	239.071	239.028	0	temp/spec-00023.mzML5620	5	Creilly12/Vasaka_SlowDDS_041123_002.mzML		0	0	BLEVPIDFNNFTHJ-UHFFFAOYSA-N	BLEVPIDFNNFTHJ	Phenylpropanoids and polyketides	Linear 1,3-diarylpropanoids	Chalcones and dihydrochalcones	Flavonoids	Chalcones	Shikimates and Phenylpropanoids
CCMSLIB00006680020	"3,3',4',7-TETRAHYDROXYFLAVONE"	ESI	Orbitrap	isolated	MoNA	MoNA:MoNA038790	M+H	301.071	0	1	N/A	N/A	COC1=C(C=C(C=C1)C2=C(C(=O)C3=CC=C(C=C3O2)O)O)O	"InChI=1S/C16H12O6/c1-21-12-5-2-8(6-11(12)18)16-15(20)14(19)10-4-3-9(17)7-13(10)22-16/h2-7,17-18,20H,1H3"	N/A	3	positive	UPDATE-SINGLE-ANNOTATED-BRONZE	Bronze	2660	temp/spec-00019.mzML	lib-00003.mgf	0.751646	MONA	10941.5	539.086	6605.75	4	1.9888	301.071	299.082	0	temp/spec-00019.mzML2660	5	Creilly12/Vasaka_PAPER_2.mzML		0	0	QVYSSMFEUBQBEU-UHFFFAOYSA-N	QVYSSMFEUBQBEU	Phenylpropanoids and polyketides	Flavonoids	Flavones	Flavonoids	Flavonols	Shikimates and Phenylpropanoids
CCMSLIB00005464143	"3,4 DIHYDROXYMANDELATE"	ESI	Orbitrap	Commercial	Dorrestein	Kelly Weldon	M-H	183.03	184.037	-1	775-01-9	N/A	OC(C(O)=O)C1=CC=C(O)C(O)=C1	"InChI=1S/C8H8O5/c9-5-2-1-4(3-6(5)10)7(11)8(12)13/h1-3,7,9-11H,(H,12,13)"	N/A	1	Negative	UPDATE-SINGLE-ANNOTATED-GOLD	Gold	1140	temp/spec-00018.mzML	lib-00029.mgf	0.933081	GNPS-MSMLS	35679.2	189.062	5931.61	4	1.08566	183.03	181.944	0	temp/spec-00018.mzML1140	5	Creilly12/Vasaka_PAPER_1.mzML		0	0	RGHMISIYKIHAJW-UHFFFAOYSA-N	RGHMISIYKIHAJW	Benzenoids	Phenols	Benzenediols	Phenylpropanoids (C6-C3)	Cinnamic acids and derivatives	Shikimates and Phenylpropanoids
CCMSLIB00005464143	"3,4 DIHYDROXYMANDELATE"	ESI	Orbitrap	Commercial	Dorrestein	Kelly Weldon	M-H	183.03	184.037	-1	775-01-9	N/A	OC(C(O)=O)C1=CC=C(O)C(O)=C1	"InChI=1S/C8H8O5/c9-5-2-1-4(3-6(5)10)7(11)8(12)13/h1-3,7,9-11H,(H,12,13)"	N/A	1	Negative	UPDATE-SINGLE-ANNOTATED-GOLD	Gold	1142	temp/spec-00018.mzML	lib-00029.mgf	0.955504	GNPS-MSMLS	33923.1	189.366	5831.74	5	1.06738	183.03	181.963	0	temp/spec-00018.mzML1142	5	Creilly12/Vasaka_PAPER_1.mzML		0	0	RGHMISIYKIHAJW-UHFFFAOYSA-N	RGHMISIYKIHAJW	Benzenoids	Phenols	Benzenediols	Phenylpropanoids (C6-C3)	Cinnamic acids and derivatives	Shikimates and Phenylpropanoids
CCMSLIB00010113581	"3,4,5-Trimethoxyphenol CollisionEnergy:102040"	LC-ESI	Orbitrap	Commercial	Trent Northen	JGI	M+H	185.081	0	1	N/A	N/A	COc1cc(O)cc(OC)c1OC	"InChI=1S/C9H12O4/c1-11-7-4-6(10)5-8(12-2)9(7)13-3/h4-5,10H,1-3H3"	N/A	3	Positive	UPDATE-SINGLE-ANNOTATED-BRONZE	Bronze	3593	temp/spec-00003.mzML	lib-00011.mgf	0.882999	BERKELEY-LAB	162799	990.834	266.211	4	0.0492706	185.081	185.032	0	temp/spec-00003.mzML3593	3	Creilly12/VASAKA_GNPS_202.mzML		0	0	VTCDZPUMZAZMSB-UHFFFAOYSA-N	VTCDZPUMZAZMSB	Benzenoids	Phenols	Methoxyphenols
CCMSLIB00005678787	"3,4-Diethoxybenzoic acid"	EI	Ion Trap	Other	N/A	"SDBSWeb : https://sdbs.db.aist.go.jp (National Institute of Advanced Industrial Science and Technology, 2019)"	[M]+*	210	0	1	N/A	N/A	N/A	N/A	N/A	1	Positive	UPDATE-SINGLE-ANNOTATED-GOLD	Gold	12877	temp/spec-00022.mzML	lib-00051.mgf	0.70382	GC-BORISOV-COMPILATION	9626.32	2189.61	4866.1	4	1.02188	210	208.978	0	temp/spec-00022.mzML12877	2	Creilly12/Vasaka_SlowDDS_041123_001.mzML		0	0	N/A	N/A	N/A	N/A	N/A	N/A	N/A	N/A
CCMSLIB00010125859	"3,4-Dihydroxymandelic acid CollisionEnergy:205060"	LC-ESI	Orbitrap	Commercial	Trent Northen	JGI	M-H	183.03	0	1	N/A	N/A	O=C(O)C(O)c1ccc(O)c(O)c1	"InChI=1S/C8H8O5/c9-5-2-1-4(3-6(5)10)7(11)8(12)13/h1-3,7,9-11H,(H,12,13)"	N/A	3	Negative	UPDATE-SINGLE-ANNOTATED-BRONZE	Bronze	1142	temp/spec-00018.mzML	lib-00011.mgf	0.943828	BERKELEY-LAB	33923.1	189.366	5831.74	6	1.06738	183.03	181.963	0	temp/spec-00018.mzML1142	5	Creilly12/Vasaka_PAPER_1.mzML		0	0	RGHMISIYKIHAJW-UHFFFAOYSA-N	RGHMISIYKIHAJW	Benzenoids	Phenols	Benzenediols	Phenylpropanoids (C6-C3)	Cinnamic acids and derivatives	Shikimates and Phenylpropanoids
CCMSLIB00010125859	"3,4-Dihydroxymandelic acid CollisionEnergy:205060"	LC-ESI	Orbitrap	Commercial	Trent Northen	JGI	M-H	183.03	0	1	N/A	N/A	O=C(O)C(O)c1ccc(O)c(O)c1	"InChI=1S/C8H8O5/c9-5-2-1-4(3-6(5)10)7(11)8(12)13/h1-3,7,9-11H,(H,12,13)"	N/A	3	Negative	UPDATE-SINGLE-ANNOTATED-BRONZE	Bronze	1136	temp/spec-00018.mzML	lib-00011.mgf	0.926838	BERKELEY-LAB	40053.5	188.455	5844.41	4	1.0697	183.03	181.96	0	temp/spec-00018.mzML1136	5	Creilly12/Vasaka_PAPER_1.mzML		0	0	RGHMISIYKIHAJW-UHFFFAOYSA-N	RGHMISIYKIHAJW	Benzenoids	Phenols	Benzenediols	Phenylpropanoids (C6-C3)	Cinnamic acids and derivatives	Shikimates and Phenylpropanoids
CCMSLIB00005464212	"3,4-DIHYDROXYPHENYLGLYCOL"	ESI	Orbitrap	Commercial	Dorrestein	Kelly Weldon	M-H2O+H	153.054	170.058	1	28822-73-3	N/A	OCC(O)C1=CC(O)=C(O)C=C1	"InChI=1S/C8H10O4/c9-4-8(12)5-1-2-6(10)7(11)3-5/h1-3,8-12H,4H2"	N/A	1	Positive	UPDATE-SINGLE-ANNOTATED-GOLD	Gold	1459	temp/spec-00023.mzML	lib-00029.mgf	0.786103	GNPS-MSMLS	13436.7	244.283	12449.5	4	1.90544	153.054	154.959	0	temp/spec-00023.mzML1459	5	Creilly12/Vasaka_SlowDDS_041123_002.mzML		0	0	MTVWFVDWRVYDOR-UHFFFAOYSA-N	MTVWFVDWRVYDOR	Benzenoids	Phenols	Benzenediols	Tyrosine alkaloids	Phenylethylamines	Alkaloids
CCMSLIB00005464212	"3,4-DIHYDROXYPHENYLGLYCOL"	ESI	Orbitrap	Commercial	Dorrestein	Kelly Weldon	M-H2O+H	153.054	170.058	1	28822-73-3	N/A	OCC(O)C1=CC(O)=C(O)C=C1	"InChI=1S/C8H10O4/c9-4-8(12)5-1-2-6(10)7(11)3-5/h1-3,8-12H,4H2"	N/A	1	Positive	UPDATE-SINGLE-ANNOTATED-GOLD	Gold	1448	temp/spec-00022.mzML	lib-00029.mgf	0.816615	GNPS-MSMLS	15696.6	245.798	12582.9	4	1.92586	153.054	154.98	0	temp/spec-00022.mzML1448	5	Creilly12/Vasaka_SlowDDS_041123_001.mzML		0	0	MTVWFVDWRVYDOR-UHFFFAOYSA-N	MTVWFVDWRVYDOR	Benzenoids	Phenols	Benzenediols	Tyrosine alkaloids	Phenylethylamines	Alkaloids
CCMSLIB00005464212	"3,4-DIHYDROXYPHENYLGLYCOL"	ESI	Orbitrap	Commercial	Dorrestein	Kelly Weldon	M-H2O+H	153.054	170.058	1	28822-73-3	N/A	OCC(O)C1=CC(O)=C(O)C=C1	"InChI=1S/C8H10O4/c9-4-8(12)5-1-2-6(10)7(11)3-5/h1-3,8-12H,4H2"	N/A	1	Positive	UPDATE-SINGLE-ANNOTATED-GOLD	Gold	1466	temp/spec-00023.mzML	lib-00029.mgf	0.786673	GNPS-MSMLS	14133.5	245.435	12437.1	4	1.90355	153.054	154.958	0	temp/spec-00023.mzML1466	5	Creilly12/Vasaka_SlowDDS_041123_002.mzML		0	0	MTVWFVDWRVYDOR-UHFFFAOYSA-N	MTVWFVDWRVYDOR	Benzenoids	Phenols	Benzenediols	Tyrosine alkaloids	Phenylethylamines	Alkaloids
CCMSLIB00005464212	"3,4-DIHYDROXYPHENYLGLYCOL"	ESI	Orbitrap	Commercial	Dorrestein	Kelly Weldon	M-H2O+H	153.054	170.058	1	28822-73-3	N/A	OCC(O)C1=CC(O)=C(O)C=C1	"InChI=1S/C8H10O4/c9-4-8(12)5-1-2-6(10)7(11)3-5/h1-3,8-12H,4H2"	N/A	1	Positive	UPDATE-SINGLE-ANNOTATED-GOLD	Gold	1461	temp/spec-00023.mzML	lib-00029.mgf	0.792479	GNPS-MSMLS	13289	244.625	12554.2	4	1.92146	153.054	154.975	0	temp/spec-00023.mzML1461	5	Creilly12/Vasaka_SlowDDS_041123_002.mzML		0	0	MTVWFVDWRVYDOR-UHFFFAOYSA-N	MTVWFVDWRVYDOR	Benzenoids	Phenols	Benzenediols	Tyrosine alkaloids	Phenylethylamines	Alkaloids
CCMSLIB00005464212	"3,4-DIHYDROXYPHENYLGLYCOL"	ESI	Orbitrap	Commercial	Dorrestein	Kelly Weldon	M-H2O+H	153.054	170.058	1	28822-73-3	N/A	OCC(O)C1=CC(O)=C(O)C=C1	"InChI=1S/C8H10O4/c9-4-8(12)5-1-2-6(10)7(11)3-5/h1-3,8-12H,4H2"	N/A	1	Positive	UPDATE-SINGLE-ANNOTATED-GOLD	Gold	1450	temp/spec-00022.mzML	lib-00029.mgf	0.822359	GNPS-MSMLS	17122	246.138	12597.6	4	1.92812	153.054	154.982	0	temp/spec-00022.mzML1450	5	Creilly12/Vasaka_SlowDDS_041123_001.mzML		0	0	MTVWFVDWRVYDOR-UHFFFAOYSA-N	MTVWFVDWRVYDOR	Benzenoids	Phenols	Benzenediols	Tyrosine alkaloids	Phenylethylamines	Alkaloids
CCMSLIB00005464212	"3,4-DIHYDROXYPHENYLGLYCOL"	ESI	Orbitrap	Commercial	Dorrestein	Kelly Weldon	M-H2O+H	153.054	170.058	1	28822-73-3	N/A	OCC(O)C1=CC(O)=C(O)C=C1	"InChI=1S/C8H10O4/c9-4-8(12)5-1-2-6(10)7(11)3-5/h1-3,8-12H,4H2"	N/A	1	Positive	UPDATE-SINGLE-ANNOTATED-GOLD	Gold	1444	temp/spec-00022.mzML	lib-00029.mgf	0.815326	GNPS-MSMLS	14618.2	245.111	12434.5	4	1.90315	153.054	154.957	0	temp/spec-00022.mzML1444	5	Creilly12/Vasaka_SlowDDS_041123_001.mzML		0	0	MTVWFVDWRVYDOR-UHFFFAOYSA-N	MTVWFVDWRVYDOR	Benzenoids	Phenols	Benzenediols	Tyrosine alkaloids	Phenylethylamines	Alkaloids
CCMSLIB00010110932	"3,4-DIMETHOXYCINNAMIC ACID CollisionEnergy:102040"	LC-ESI	Orbitrap	Commercial	Trent Northen	JGI	M+H	209.081	0	1	N/A	N/A	COc1ccc(C=CC(=O)O)cc1OC	"InChI=1S/C11H12O4/c1-14-9-5-3-8(4-6-11(12)13)7-10(9)15-2/h3-7H,1-2H3,(H,12,13)/b6-4+"	N/A	3	Positive	UPDATE-SINGLE-ANNOTATED-BRONZE	Bronze	1884	temp/spec-00024.mzML	lib-00011.mgf	0.708327	BERKELEY-LAB	2288.14	347.383	4406.84	4	0.921387	209.081	210.002	0	temp/spec-00024.mzML1884	5	Creilly12/Vasaka_SlowDDS_041123_003.mzML		0	0	HJBWJAPEBGSQPR-UHFFFAOYSA-N	HJBWJAPEBGSQPR	Phenylpropanoids and polyketides	Cinnamic acids and derivatives	Hydroxycinnamic acids and derivatives	Phenylpropanoids (C6-C3)	Cinnamic acids and derivatives	Shikimates and Phenylpropanoids
CCMSLIB00010122269	"3,4-DIMETHOXYCINNAMIC ACID CollisionEnergy:205060"	LC-ESI	Orbitrap	Commercial	Trent Northen	JGI	M+H	209.081	0	1	N/A	N/A	COc1ccc(C=CC(=O)O)cc1OC	"InChI=1S/C11H12O4/c1-14-9-5-3-8(4-6-11(12)13)7-10(9)15-2/h3-7H,1-2H3,(H,12,13)/b6-4+"	N/A	3	Positive	UPDATE-SINGLE-ANNOTATED-BRONZE	Bronze	933	temp/spec-00021.mzML	lib-00011.mgf	0.731289	BERKELEY-LAB	1056.67	159.014	4346.56	4	0.908783	209.081	209.99	0	temp/spec-00021.mzML933	5	Creilly12/Vasaka_Positive_2pt5mgmL.mzML		0	0	HJBWJAPEBGSQPR-UHFFFAOYSA-N	HJBWJAPEBGSQPR	Phenylpropanoids and polyketides	Cinnamic acids and derivatives	Hydroxycinnamic acids and derivatives	Phenylpropanoids (C6-C3)	Cinnamic acids and derivatives	Shikimates and Phenylpropanoids
CCMSLIB00005720765	"3',5'-CYCLIC AMP"	ESI	qTof	Commercial	Andrew D. Patterson	Philip Smith	[M-H]-	328.045	329.053	-1	60-92-4	6076	C1[C@@H]2[C@H]([C@H]([C@@H](O2)N3C=NC4=C(N=CN=C43)N)O)OP(=O)(O1)O	"InChI=1S/C10H12N5O6P/c11-8-5-9(13-2-12-8)15(3-14-5)10-6(16)7-4(20-10)1-19-22(17,18)21-7/h2-4,6-7,10,16H,1H2,(H,17,18)(H2,11,12,13)/t4-,6-,7-,10-/m1/s1"	N/A	1	Negative	UPDATE-SINGLE-ANNOTATED-GOLD	Gold	992	temp/spec-00019.mzML	lib-00038.mgf	0.813918	PSU-MSMLS	42246.7	192.43	155.172	4	0.0509033	328.045	327.994	0	temp/spec-00019.mzML992	5	Creilly12/Vasaka_PAPER_2.mzML		0	0	IVOMOUWHDPKRLL-KQYNXXCUSA-N	IVOMOUWHDPKRLL	Nucleosides, nucleotides, and analogues	Purine nucleotides	Cyclic purine nucleotides	Nucleosides	Purine nucleos(t)ides	Carbohydrates
CCMSLIB00005678876	"3,5-Dichloroanthranilic acid"	EI	Ion Trap	Other	N/A	"SDBSWeb : https://sdbs.db.aist.go.jp (National Institute of Advanced Industrial Science and Technology, 2019)"	[M]+*	205	0	1	N/A	N/A	N/A	N/A	N/A	1	Positive	UPDATE-SINGLE-ANNOTATED-GOLD	Gold	1917	temp/spec-00017.mzML	lib-00051.mgf	0.702124	GC-BORISOV-COMPILATION	88537.6	381.932	162.264	4	2244.32	205	205.033	12	temp/spec-00017.mzML1917	1	Creilly12/Vasaka_New_+ESI_NoDyn_UZ_Concave.mzML		0	0	N/A	N/A	N/A	N/A	N/A	N/A	N/A	N/A
CCMSLIB00005678876	"3,5-Dichloroanthranilic acid"	EI	Ion Trap	Other	N/A	"SDBSWeb : https://sdbs.db.aist.go.jp (National Institute of Advanced Industrial Science and Technology, 2019)"	[M]+*	205	0	1	N/A	N/A	N/A	N/A	N/A	1	Positive	UPDATE-SINGLE-ANNOTATED-GOLD	Gold	1097	temp/spec-00003.mzML	lib-00051.mgf	0.735266	GC-BORISOV-COMPILATION	23255600	274.522	286.195	4	0.05867	205	205.059	0	temp/spec-00003.mzML1097	5	Creilly12/VASAKA_GNPS_202.mzML		0	0	N/A	N/A	N/A	N/A	N/A	N/A	N/A	N/A
CCMSLIB00005678876	"3,5-Dichloroanthranilic acid"	EI	Ion Trap	Other	N/A	"SDBSWeb : https://sdbs.db.aist.go.jp (National Institute of Advanced Industrial Science and Technology, 2019)"	[M]+*	205	0	1	N/A	N/A	N/A	N/A	N/A	1	Positive	UPDATE-SINGLE-ANNOTATED-GOLD	Gold	989	temp/spec-00008.mzML	lib-00051.mgf	0.731411	GC-BORISOV-COMPILATION	4759380	285.438	491.78	4	1224.66	205	205.101	7	temp/spec-00008.mzML989	2	Creilly12/Vasaka_929_10xPOS_20211001114150.mzML		0	0	N/A	N/A	N/A	N/A	N/A	N/A	N/A	N/A
CCMSLIB00005678876	"3,5-Dichloroanthranilic acid"	EI	Ion Trap	Other	N/A	"SDBSWeb : https://sdbs.db.aist.go.jp (National Institute of Advanced Industrial Science and Technology, 2019)"	[M]+*	205	0	1	N/A	N/A	N/A	N/A	N/A	1	Positive	UPDATE-SINGLE-ANNOTATED-GOLD	Gold	1213	temp/spec-00017.mzML	lib-00051.mgf	0.70698	GC-BORISOV-COMPILATION	8608020	234.82	224.044	4	0.045929	205	205.046	0	temp/spec-00017.mzML1213	3	Creilly12/Vasaka_New_+ESI_NoDyn_UZ_Concave.mzML		0	0	N/A	N/A	N/A	N/A	N/A	N/A	N/A	N/A
CCMSLIB00005678888	"3,5-Dihydroxy-2-naphthoic acid"	EI	Ion Trap	Other	N/A	"SDBSWeb : https://sdbs.db.aist.go.jp (National Institute of Advanced Industrial Science and Technology, 2019)"	[M]+*	204	0	1	N/A	N/A	N/A	N/A	N/A	1	Positive	UPDATE-SINGLE-ANNOTATED-GOLD	Gold	1083	temp/spec-00017.mzML	lib-00051.mgf	0.706156	GC-BORISOV-COMPILATION	17372800	207.584	5271.91	4	1.07547	204	205.075	1	temp/spec-00017.mzML1083	4	Creilly12/Vasaka_New_+ESI_NoDyn_UZ_Concave.mzML		0	0	N/A	N/A	N/A	N/A	N/A	N/A	N/A	N/A
CCMSLIB00005678888	"3,5-Dihydroxy-2-naphthoic acid"	EI	Ion Trap	Other	N/A	"SDBSWeb : https://sdbs.db.aist.go.jp (National Institute of Advanced Industrial Science and Technology, 2019)"	[M]+*	204	0	1	N/A	N/A	N/A	N/A	N/A	1	Positive	UPDATE-SINGLE-ANNOTATED-GOLD	Gold	1062	temp/spec-00017.mzML	lib-00051.mgf	0.706009	GC-BORISOV-COMPILATION	17932700	202.641	5362.12	4	1.09387	204	205.094	1	temp/spec-00017.mzML1062	3	Creilly12/Vasaka_New_+ESI_NoDyn_UZ_Concave.mzML		0	0	N/A	N/A	N/A	N/A	N/A	N/A	N/A	N/A
CCMSLIB00005678888	"3,5-Dihydroxy-2-naphthoic acid"	EI	Ion Trap	Other	N/A	"SDBSWeb : https://sdbs.db.aist.go.jp (National Institute of Advanced Industrial Science and Technology, 2019)"	[M]+*	204	0	1	N/A	N/A	N/A	N/A	N/A	1	Positive	UPDATE-SINGLE-ANNOTATED-GOLD	Gold	1071	temp/spec-00017.mzML	lib-00051.mgf	0.704443	GC-BORISOV-COMPILATION	23817200	204.791	5342.67	4	1.0899	204	205.09	1	temp/spec-00017.mzML1071	3	Creilly12/Vasaka_New_+ESI_NoDyn_UZ_Concave.mzML		0	0	N/A	N/A	N/A	N/A	N/A	N/A	N/A	N/A
CCMSLIB00005678888	"3,5-Dihydroxy-2-naphthoic acid"	EI	Ion Trap	Other	N/A	"SDBSWeb : https://sdbs.db.aist.go.jp (National Institute of Advanced Industrial Science and Technology, 2019)"	[M]+*	204	0	1	N/A	N/A	N/A	N/A	N/A	1	Positive	UPDATE-SINGLE-ANNOTATED-GOLD	Gold	1092	temp/spec-00017.mzML	lib-00051.mgf	0.702877	GC-BORISOV-COMPILATION	7665990	209.586	5242.74	4	1.06952	204	205.07	0	temp/spec-00017.mzML1092	4	Creilly12/Vasaka_New_+ESI_NoDyn_UZ_Concave.mzML		0	0	N/A	N/A	N/A	N/A	N/A	N/A	N/A	N/A
CCMSLIB00005678888	"3,5-Dihydroxy-2-naphthoic acid"	EI	Ion Trap	Other	N/A	"SDBSWeb : https://sdbs.db.aist.go.jp (National Institute of Advanced Industrial Science and Technology, 2019)"	[M]+*	204	0	1	N/A	N/A	N/A	N/A	N/A	1	Positive	UPDATE-SINGLE-ANNOTATED-GOLD	Gold	1098	temp/spec-00017.mzML	lib-00051.mgf	0.705639	GC-BORISOV-COMPILATION	2413980	211.02	5195.92	4	1.05997	204	205.06	1	temp/spec-00017.mzML1098	4	Creilly12/Vasaka_New_+ESI_NoDyn_UZ_Concave.mzML		0	0	N/A	N/A	N/A	N/A	N/A	N/A	N/A	N/A
CCMSLIB00005678888	"3,5-Dihydroxy-2-naphthoic acid"	EI	Ion Trap	Other	N/A	"SDBSWeb : https://sdbs.db.aist.go.jp (National Institute of Advanced Industrial Science and Technology, 2019)"	[M]+*	204	0	1	N/A	N/A	N/A	N/A	N/A	1	Positive	UPDATE-SINGLE-ANNOTATED-GOLD	Gold	1089	temp/spec-00017.mzML	lib-00051.mgf	0.701652	GC-BORISOV-COMPILATION	12298500	208.944	5228.53	4	1.06662	204	205.067	0	temp/spec-00017.mzML1089	4	Creilly12/Vasaka_New_+ESI_NoDyn_UZ_Concave.mzML		0	0	N/A	N/A	N/A	N/A	N/A	N/A	N/A	N/A
CCMSLIB00005678888	"3,5-Dihydroxy-2-naphthoic acid"	EI	Ion Trap	Other	N/A	"SDBSWeb : https://sdbs.db.aist.go.jp (National Institute of Advanced Industrial Science and Technology, 2019)"	[M]+*	204	0	1	N/A	N/A	N/A	N/A	N/A	1	Positive	UPDATE-SINGLE-ANNOTATED-GOLD	Gold	1065	temp/spec-00017.mzML	lib-00051.mgf	0.700741	GC-BORISOV-COMPILATION	28060200	203.358	5280.44	4	1.07721	204	205.077	1	temp/spec-00017.mzML1065	4	Creilly12/Vasaka_New_+ESI_NoDyn_UZ_Concave.mzML		0	0	N/A	N/A	N/A	N/A	N/A	N/A	N/A	N/A
CCMSLIB00005678888	"3,5-Dihydroxy-2-naphthoic acid"	EI	Ion Trap	Other	N/A	"SDBSWeb : https://sdbs.db.aist.go.jp (National Institute of Advanced Industrial Science and Technology, 2019)"	[M]+*	204	0	1	N/A	N/A	N/A	N/A	N/A	1	Positive	UPDATE-SINGLE-ANNOTATED-GOLD	Gold	1101	temp/spec-00017.mzML	lib-00051.mgf	0.700982	GC-BORISOV-COMPILATION	959543	211.665	5226.88	4	1.06628	204	205.066	0	temp/spec-00017.mzML1101	4	Creilly12/Vasaka_New_+ESI_NoDyn_UZ_Concave.mzML		0	0	N/A	N/A	N/A	N/A	N/A	N/A	N/A	N/A
CCMSLIB00005678888	"3,5-Dihydroxy-2-naphthoic acid"	EI	Ion Trap	Other	N/A	"SDBSWeb : https://sdbs.db.aist.go.jp (National Institute of Advanced Industrial Science and Technology, 2019)"	[M]+*	204	0	1	N/A	N/A	N/A	N/A	N/A	1	Positive	UPDATE-SINGLE-ANNOTATED-GOLD	Gold	1095	temp/spec-00017.mzML	lib-00051.mgf	0.703408	GC-BORISOV-COMPILATION	4431130	210.302	5234.21	4	1.06778	204	205.068	1	temp/spec-00017.mzML1095	4	Creilly12/Vasaka_New_+ESI_NoDyn_UZ_Concave.mzML		0	0	N/A	N/A	N/A	N/A	N/A	N/A	N/A	N/A
CCMSLIB00005678888	"3,5-Dihydroxy-2-naphthoic acid"	EI	Ion Trap	Other	N/A	"SDBSWeb : https://sdbs.db.aist.go.jp (National Institute of Advanced Industrial Science and Technology, 2019)"	[M]+*	204	0	1	N/A	N/A	N/A	N/A	N/A	1	Positive	UPDATE-SINGLE-ANNOTATED-GOLD	Gold	1080	temp/spec-00017.mzML	lib-00051.mgf	0.700331	GC-BORISOV-COMPILATION	17197000	206.868	5122.76	4	1.04504	204	205.045	1	temp/spec-00017.mzML1080	4	Creilly12/Vasaka_New_+ESI_NoDyn_UZ_Concave.mzML		0	0	N/A	N/A	N/A	N/A	N/A	N/A	N/A	N/A
CCMSLIB00005678888	"3,5-Dihydroxy-2-naphthoic acid"	EI	Ion Trap	Other	N/A	"SDBSWeb : https://sdbs.db.aist.go.jp (National Institute of Advanced Industrial Science and Technology, 2019)"	[M]+*	204	0	1	N/A	N/A	N/A	N/A	N/A	1	Positive	UPDATE-SINGLE-ANNOTATED-GOLD	Gold	1059	temp/spec-00017.mzML	lib-00051.mgf	0.704091	GC-BORISOV-COMPILATION	5509760	201.915	5260.09	4	1.07306	204	205.073	1	temp/spec-00017.mzML1059	4	Creilly12/Vasaka_New_+ESI_NoDyn_UZ_Concave.mzML		0	0	N/A	N/A	N/A	N/A	N/A	N/A	N/A	N/A
CCMSLIB00005678941	"3,6-Dichloroindole-2-carboxylic acid"	EI	Ion Trap	Other	N/A	"SDBSWeb : https://sdbs.db.aist.go.jp (National Institute of Advanced Industrial Science and Technology, 2019)"	[M]+*	229	0	1	N/A	N/A	N/A	N/A	N/A	1	Positive	UPDATE-SINGLE-ANNOTATED-GOLD	Gold	3494	temp/spec-00008.mzML	lib-00051.mgf	0.76035	GC-BORISOV-COMPILATION	1374.74	1103.13	8253.01	4	1.88994	229	227.11	0	temp/spec-00008.mzML3494	5	Creilly12/Vasaka_929_10xPOS_20211001114150.mzML		0	0	N/A	N/A	N/A	N/A	N/A	N/A	N/A	N/A
CCMSLIB00010103418	"3-ethyl-4-hydroxy-5,7-dimethylhydroquinolin-2-one CollisionEnergy:102040"	LC-ESI	Orbitrap	Commercial	Trent Northen	JGI	M+H	218.118	0	1	N/A	N/A	CCc1c(O)nc2cc(C)cc(C)c2c1O	"InChI=1S/C13H15NO2/c1-4-9-12(15)11-8(3)5-7(2)6-10(11)14-13(9)16/h5-6H,4H2,1-3H3,(H2,14,15,16)"	N/A	3	Positive	UPDATE-SINGLE-ANNOTATED-BRONZE	Bronze	5719	temp/spec-00022.mzML	lib-00011.mgf	0.840882	BERKELEY-LAB	158679	969.574	4160.25	4	0.907425	218.118	219.025	0	temp/spec-00022.mzML5719	4	Creilly12/Vasaka_SlowDDS_041123_001.mzML		0	0	BMDLYMLRGRZGPA-UHFFFAOYSA-N	BMDLYMLRGRZGPA	Organoheterocyclic compounds	Quinolines and derivatives	Quinolones and derivatives			Alkaloids
CCMSLIB00010103418	"3-ethyl-4-hydroxy-5,7-dimethylhydroquinolin-2-one CollisionEnergy:102040"	LC-ESI	Orbitrap	Commercial	Trent Northen	JGI	M+H	218.118	0	1	N/A	N/A	CCc1c(O)nc2cc(C)cc(C)c2c1O	"InChI=1S/C13H15NO2/c1-4-9-12(15)11-8(3)5-7(2)6-10(11)14-13(9)16/h5-6H,4H2,1-3H3,(H2,14,15,16)"	N/A	3	Positive	UPDATE-SINGLE-ANNOTATED-BRONZE	Bronze	5241	temp/spec-00024.mzML	lib-00011.mgf	0.805324	BERKELEY-LAB	269014	961.395	8988.09	4	1.96046	218.118	220.078	0	temp/spec-00024.mzML5241	3	Creilly12/Vasaka_SlowDDS_041123_003.mzML		0	0	BMDLYMLRGRZGPA-UHFFFAOYSA-N	BMDLYMLRGRZGPA	Organoheterocyclic compounds	Quinolines and derivatives	Quinolones and derivatives			Alkaloids
CCMSLIB00010103418	"3-ethyl-4-hydroxy-5,7-dimethylhydroquinolin-2-one CollisionEnergy:102040"	LC-ESI	Orbitrap	Commercial	Trent Northen	JGI	M+H	218.118	0	1	N/A	N/A	CCc1c(O)nc2cc(C)cc(C)c2c1O	"InChI=1S/C13H15NO2/c1-4-9-12(15)11-8(3)5-7(2)6-10(11)14-13(9)16/h5-6H,4H2,1-3H3,(H2,14,15,16)"	N/A	3	Positive	UPDATE-SINGLE-ANNOTATED-BRONZE	Bronze	5680	temp/spec-00022.mzML	lib-00011.mgf	0.838354	BERKELEY-LAB	581323	962.935	3998.09	4	0.872055	218.118	218.99	0	temp/spec-00022.mzML5680	5	Creilly12/Vasaka_SlowDDS_041123_001.mzML		0	0	BMDLYMLRGRZGPA-UHFFFAOYSA-N	BMDLYMLRGRZGPA	Organoheterocyclic compounds	Quinolines and derivatives	Quinolones and derivatives			Alkaloids
CCMSLIB00010103418	"3-ethyl-4-hydroxy-5,7-dimethylhydroquinolin-2-one CollisionEnergy:102040"	LC-ESI	Orbitrap	Commercial	Trent Northen	JGI	M+H	218.118	0	1	N/A	N/A	CCc1c(O)nc2cc(C)cc(C)c2c1O	"InChI=1S/C13H15NO2/c1-4-9-12(15)11-8(3)5-7(2)6-10(11)14-13(9)16/h5-6H,4H2,1-3H3,(H2,14,15,16)"	N/A	3	Positive	UPDATE-SINGLE-ANNOTATED-BRONZE	Bronze	5166	temp/spec-00024.mzML	lib-00011.mgf	0.807781	BERKELEY-LAB	178560	948.628	8837.82	4	1.92769	218.118	220.046	0	temp/spec-00024.mzML5166	2	Creilly12/Vasaka_SlowDDS_041123_003.mzML		0	0	BMDLYMLRGRZGPA-UHFFFAOYSA-N	BMDLYMLRGRZGPA	Organoheterocyclic compounds	Quinolines and derivatives	Quinolones and derivatives			Alkaloids
CCMSLIB00010103418	"3-ethyl-4-hydroxy-5,7-dimethylhydroquinolin-2-one CollisionEnergy:102040"	LC-ESI	Orbitrap	Commercial	Trent Northen	JGI	M+H	218.118	0	1	N/A	N/A	CCc1c(O)nc2cc(C)cc(C)c2c1O	"InChI=1S/C13H15NO2/c1-4-9-12(15)11-8(3)5-7(2)6-10(11)14-13(9)16/h5-6H,4H2,1-3H3,(H2,14,15,16)"	N/A	3	Positive	UPDATE-SINGLE-ANNOTATED-BRONZE	Bronze	2870	temp/spec-00014.mzML	lib-00011.mgf	0.825363	BERKELEY-LAB	775079	491.199	3973.46	4	0.866684	218.118	218.985	0	temp/spec-00014.mzML2870	5	Creilly12/Vasaka_ESI_TP_001.mzML		0	0	BMDLYMLRGRZGPA-UHFFFAOYSA-N	BMDLYMLRGRZGPA	Organoheterocyclic compounds	Quinolines and derivatives	Quinolones and derivatives			Alkaloids
CCMSLIB00010103418	"3-ethyl-4-hydroxy-5,7-dimethylhydroquinolin-2-one CollisionEnergy:102040"	LC-ESI	Orbitrap	Commercial	Trent Northen	JGI	M+H	218.118	0	1	N/A	N/A	CCc1c(O)nc2cc(C)cc(C)c2c1O	"InChI=1S/C13H15NO2/c1-4-9-12(15)11-8(3)5-7(2)6-10(11)14-13(9)16/h5-6H,4H2,1-3H3,(H2,14,15,16)"	N/A	3	Positive	UPDATE-SINGLE-ANNOTATED-BRONZE	Bronze	5682	temp/spec-00022.mzML	lib-00011.mgf	0.83794	BERKELEY-LAB	537226	963.262	4249.44	4	0.92688	218.118	219.045	0	temp/spec-00022.mzML5682	5	Creilly12/Vasaka_SlowDDS_041123_001.mzML		0	0	BMDLYMLRGRZGPA-UHFFFAOYSA-N	BMDLYMLRGRZGPA	Organoheterocyclic compounds	Quinolines and derivatives	Quinolones and derivatives			Alkaloids
CCMSLIB00010103418	"3-ethyl-4-hydroxy-5,7-dimethylhydroquinolin-2-one CollisionEnergy:102040"	LC-ESI	Orbitrap	Commercial	Trent Northen	JGI	M+H	218.118	0	1	N/A	N/A	CCc1c(O)nc2cc(C)cc(C)c2c1O	"InChI=1S/C13H15NO2/c1-4-9-12(15)11-8(3)5-7(2)6-10(11)14-13(9)16/h5-6H,4H2,1-3H3,(H2,14,15,16)"	N/A	3	Positive	UPDATE-SINGLE-ANNOTATED-BRONZE	Bronze	5398	temp/spec-00022.mzML	lib-00011.mgf	0.795027	BERKELEY-LAB	271067	915.22	8594.52	4	1.87462	218.118	219.993	0	temp/spec-00022.mzML5398	4	Creilly12/Vasaka_SlowDDS_041123_001.mzML		0	0	BMDLYMLRGRZGPA-UHFFFAOYSA-N	BMDLYMLRGRZGPA	Organoheterocyclic compounds	Quinolines and derivatives	Quinolones and derivatives			Alkaloids
CCMSLIB00010103418	"3-ethyl-4-hydroxy-5,7-dimethylhydroquinolin-2-one CollisionEnergy:102040"	LC-ESI	Orbitrap	Commercial	Trent Northen	JGI	M+H	218.118	0	1	N/A	N/A	CCc1c(O)nc2cc(C)cc(C)c2c1O	"InChI=1S/C13H15NO2/c1-4-9-12(15)11-8(3)5-7(2)6-10(11)14-13(9)16/h5-6H,4H2,1-3H3,(H2,14,15,16)"	N/A	3	Positive	UPDATE-SINGLE-ANNOTATED-BRONZE	Bronze	2870	temp/spec-00021.mzML	lib-00011.mgf	0.794525	BERKELEY-LAB	331814	488.085	4020.47	4	0.876938	218.118	218.995	0	temp/spec-00021.mzML2870	2	Creilly12/Vasaka_Positive_2pt5mgmL.mzML		0	0	BMDLYMLRGRZGPA-UHFFFAOYSA-N	BMDLYMLRGRZGPA	Organoheterocyclic compounds	Quinolines and derivatives	Quinolones and derivatives			Alkaloids
CCMSLIB00010103418	"3-ethyl-4-hydroxy-5,7-dimethylhydroquinolin-2-one CollisionEnergy:102040"	LC-ESI	Orbitrap	Commercial	Trent Northen	JGI	M+H	218.118	0	1	N/A	N/A	CCc1c(O)nc2cc(C)cc(C)c2c1O	"InChI=1S/C13H15NO2/c1-4-9-12(15)11-8(3)5-7(2)6-10(11)14-13(9)16/h5-6H,4H2,1-3H3,(H2,14,15,16)"	N/A	3	Positive	UPDATE-SINGLE-ANNOTATED-BRONZE	Bronze	5561	temp/spec-00023.mzML	lib-00011.mgf	0.80647	BERKELEY-LAB	520421	930.391	8646.84	4	1.88603	218.118	220.004	0	temp/spec-00023.mzML5561	5	Creilly12/Vasaka_SlowDDS_041123_002.mzML		0	0	BMDLYMLRGRZGPA-UHFFFAOYSA-N	BMDLYMLRGRZGPA	Organoheterocyclic compounds	Quinolines and derivatives	Quinolones and derivatives			Alkaloids
CCMSLIB00010103418	"3-ethyl-4-hydroxy-5,7-dimethylhydroquinolin-2-one CollisionEnergy:102040"	LC-ESI	Orbitrap	Commercial	Trent Northen	JGI	M+H	218.118	0	1	N/A	N/A	CCc1c(O)nc2cc(C)cc(C)c2c1O	"InChI=1S/C13H15NO2/c1-4-9-12(15)11-8(3)5-7(2)6-10(11)14-13(9)16/h5-6H,4H2,1-3H3,(H2,14,15,16)"	N/A	3	Positive	UPDATE-SINGLE-ANNOTATED-BRONZE	Bronze	5677	temp/spec-00022.mzML	lib-00011.mgf	0.840884	BERKELEY-LAB	693032	962.423	4258.26	6	0.928802	218.118	219.047	0	temp/spec-00022.mzML5677	5	Creilly12/Vasaka_SlowDDS_041123_001.mzML		0	0	BMDLYMLRGRZGPA-UHFFFAOYSA-N	BMDLYMLRGRZGPA	Organoheterocyclic compounds	Quinolines and derivatives	Quinolones and derivatives			Alkaloids
CCMSLIB00010103418	"3-ethyl-4-hydroxy-5,7-dimethylhydroquinolin-2-one CollisionEnergy:102040"	LC-ESI	Orbitrap	Commercial	Trent Northen	JGI	M+H	218.118	0	1	N/A	N/A	CCc1c(O)nc2cc(C)cc(C)c2c1O	"InChI=1S/C13H15NO2/c1-4-9-12(15)11-8(3)5-7(2)6-10(11)14-13(9)16/h5-6H,4H2,1-3H3,(H2,14,15,16)"	N/A	3	Positive	UPDATE-SINGLE-ANNOTATED-BRONZE	Bronze	5243	temp/spec-00024.mzML	lib-00011.mgf	0.806945	BERKELEY-LAB	235246	961.735	8873.29	4	1.93542	218.118	220.053	0	temp/spec-00024.mzML5243	3	Creilly12/Vasaka_SlowDDS_041123_003.mzML		0	0	BMDLYMLRGRZGPA-UHFFFAOYSA-N	BMDLYMLRGRZGPA	Organoheterocyclic compounds	Quinolines and derivatives	Quinolones and derivatives			Alkaloids
CCMSLIB00010103418	"3-ethyl-4-hydroxy-5,7-dimethylhydroquinolin-2-one CollisionEnergy:102040"	LC-ESI	Orbitrap	Commercial	Trent Northen	JGI	M+H	218.118	0	1	N/A	N/A	CCc1c(O)nc2cc(C)cc(C)c2c1O	"InChI=1S/C13H15NO2/c1-4-9-12(15)11-8(3)5-7(2)6-10(11)14-13(9)16/h5-6H,4H2,1-3H3,(H2,14,15,16)"	N/A	3	Positive	UPDATE-SINGLE-ANNOTATED-BRONZE	Bronze	5266	temp/spec-00024.mzML	lib-00011.mgf	0.81066	BERKELEY-LAB	429115	965.869	4394.32	4	0.958481	218.118	219.076	0	temp/spec-00024.mzML5266	5	Creilly12/Vasaka_SlowDDS_041123_003.mzML		0	0	BMDLYMLRGRZGPA-UHFFFAOYSA-N	BMDLYMLRGRZGPA	Organoheterocyclic compounds	Quinolines and derivatives	Quinolones and derivatives			Alkaloids
CCMSLIB00010103418	"3-ethyl-4-hydroxy-5,7-dimethylhydroquinolin-2-one CollisionEnergy:102040"	LC-ESI	Orbitrap	Commercial	Trent Northen	JGI	M+H	218.118	0	1	N/A	N/A	CCc1c(O)nc2cc(C)cc(C)c2c1O	"InChI=1S/C13H15NO2/c1-4-9-12(15)11-8(3)5-7(2)6-10(11)14-13(9)16/h5-6H,4H2,1-3H3,(H2,14,15,16)"	N/A	3	Positive	UPDATE-SINGLE-ANNOTATED-BRONZE	Bronze	5589	temp/spec-00023.mzML	lib-00011.mgf	0.799228	BERKELEY-LAB	1808550	935.049	3990.53	4	0.870407	218.118	218.988	0	temp/spec-00023.mzML5589	3	Creilly12/Vasaka_SlowDDS_041123_002.mzML		0	0	BMDLYMLRGRZGPA-UHFFFAOYSA-N	BMDLYMLRGRZGPA	Organoheterocyclic compounds	Quinolines and derivatives	Quinolones and derivatives			Alkaloids
CCMSLIB00010103418	"3-ethyl-4-hydroxy-5,7-dimethylhydroquinolin-2-one CollisionEnergy:102040"	LC-ESI	Orbitrap	Commercial	Trent Northen	JGI	M+H	218.118	0	1	N/A	N/A	CCc1c(O)nc2cc(C)cc(C)c2c1O	"InChI=1S/C13H15NO2/c1-4-9-12(15)11-8(3)5-7(2)6-10(11)14-13(9)16/h5-6H,4H2,1-3H3,(H2,14,15,16)"	N/A	3	Positive	UPDATE-SINGLE-ANNOTATED-BRONZE	Bronze	5203	temp/spec-00024.mzML	lib-00011.mgf	0.82118	BERKELEY-LAB	13533700	954.959	4438.05	4	0.968018	218.118	219.086	0	temp/spec-00024.mzML5203	5	Creilly12/Vasaka_SlowDDS_041123_003.mzML		0	0	BMDLYMLRGRZGPA-UHFFFAOYSA-N	BMDLYMLRGRZGPA	Organoheterocyclic compounds	Quinolines and derivatives	Quinolones and derivatives			Alkaloids
CCMSLIB00010103418	"3-ethyl-4-hydroxy-5,7-dimethylhydroquinolin-2-one CollisionEnergy:102040"	LC-ESI	Orbitrap	Commercial	Trent Northen	JGI	M+H	218.118	0	1	N/A	N/A	CCc1c(O)nc2cc(C)cc(C)c2c1O	"InChI=1S/C13H15NO2/c1-4-9-12(15)11-8(3)5-7(2)6-10(11)14-13(9)16/h5-6H,4H2,1-3H3,(H2,14,15,16)"	N/A	3	Positive	UPDATE-SINGLE-ANNOTATED-BRONZE	Bronze	2800	temp/spec-00021.mzML	lib-00011.mgf	0.82968	BERKELEY-LAB	766182	476.834	4117.71	4	0.898148	218.118	219.016	0	temp/spec-00021.mzML2800	3	Creilly12/Vasaka_Positive_2pt5mgmL.mzML		0	0	BMDLYMLRGRZGPA-UHFFFAOYSA-N	BMDLYMLRGRZGPA	Organoheterocyclic compounds	Quinolines and derivatives	Quinolones and derivatives			Alkaloids
CCMSLIB00010104461	"3-hydroxy-6,6-dimethyl-2-(3,4,5-trimethoxyphenyl)-3,5,6,7-tetrahydrobenzimidaz ol-4-one CollisionEnergy:102040"	LC-ESI	Orbitrap	Commercial	Trent Northen	JGI	M+H	347.16	0	1	N/A	N/A	COc1cc(-c2nc3c(n2O)C(=O)CC(C)(C)C3)cc(OC)c1OC	"InChI=1S/C18H22N2O5/c1-18(2)8-11-15(12(21)9-18)20(22)17(19-11)10-6-13(23-3)16(25-5)14(7-10)24-4/h6-7,22H,8-9H2,1-5H3"	N/A	3	Positive	UPDATE-SINGLE-ANNOTATED-BRONZE	Bronze	10379	temp/spec-00022.mzML	lib-00011.mgf	0.738195	BERKELEY-LAB	3207.65	1770.39	3112.33	4	1.08047	347.16	348.24	0	temp/spec-00022.mzML10379	2	Creilly12/Vasaka_SlowDDS_041123_001.mzML		0	0	JZWFFWPWYDAKAR-UHFFFAOYSA-N	JZWFFWPWYDAKAR	Organoheterocyclic compounds	Azoles	Imidazoles	Anthranilic acid alkaloids		Alkaloids
CCMSLIB00010104461	"3-hydroxy-6,6-dimethyl-2-(3,4,5-trimethoxyphenyl)-3,5,6,7-tetrahydrobenzimidaz ol-4-one CollisionEnergy:102040"	LC-ESI	Orbitrap	Commercial	Trent Northen	JGI	M+H	347.16	0	1	N/A	N/A	COc1cc(-c2nc3c(n2O)C(=O)CC(C)(C)C3)cc(OC)c1OC	"InChI=1S/C18H22N2O5/c1-18(2)8-11-15(12(21)9-18)20(22)17(19-11)10-6-13(23-3)16(25-5)14(7-10)24-4/h6-7,22H,8-9H2,1-5H3"	N/A	3	Positive	UPDATE-SINGLE-ANNOTATED-BRONZE	Bronze	7854	temp/spec-00018.mzML	lib-00011.mgf	0.776462	BERKELEY-LAB	24873	1216.1	3198.74	5	1.11047	347.16	348.27	0	temp/spec-00018.mzML7854	4	Creilly12/Vasaka_PAPER_1.mzML		0	0	JZWFFWPWYDAKAR-UHFFFAOYSA-N	JZWFFWPWYDAKAR	Organoheterocyclic compounds	Azoles	Imidazoles	Anthranilic acid alkaloids		Alkaloids
CCMSLIB00010104461	"3-hydroxy-6,6-dimethyl-2-(3,4,5-trimethoxyphenyl)-3,5,6,7-tetrahydrobenzimidaz ol-4-one CollisionEnergy:102040"	LC-ESI	Orbitrap	Commercial	Trent Northen	JGI	M+H	347.16	0	1	N/A	N/A	COc1cc(-c2nc3c(n2O)C(=O)CC(C)(C)C3)cc(OC)c1OC	"InChI=1S/C18H22N2O5/c1-18(2)8-11-15(12(21)9-18)20(22)17(19-11)10-6-13(23-3)16(25-5)14(7-10)24-4/h6-7,22H,8-9H2,1-5H3"	N/A	3	Positive	UPDATE-SINGLE-ANNOTATED-BRONZE	Bronze	6809	temp/spec-00024.mzML	lib-00011.mgf	0.701159	BERKELEY-LAB	76074.2	1238.04	5693.96	4	1.97672	347.16	345.183	0	temp/spec-00024.mzML6809	3	Creilly12/Vasaka_SlowDDS_041123_003.mzML		0	0	JZWFFWPWYDAKAR-UHFFFAOYSA-N	JZWFFWPWYDAKAR	Organoheterocyclic compounds	Azoles	Imidazoles	Anthranilic acid alkaloids		Alkaloids
CCMSLIB00010104461	"3-hydroxy-6,6-dimethyl-2-(3,4,5-trimethoxyphenyl)-3,5,6,7-tetrahydrobenzimidaz ol-4-one CollisionEnergy:102040"	LC-ESI	Orbitrap	Commercial	Trent Northen	JGI	M+H	347.16	0	1	N/A	N/A	COc1cc(-c2nc3c(n2O)C(=O)CC(C)(C)C3)cc(OC)c1OC	"InChI=1S/C18H22N2O5/c1-18(2)8-11-15(12(21)9-18)20(22)17(19-11)10-6-13(23-3)16(25-5)14(7-10)24-4/h6-7,22H,8-9H2,1-5H3"	N/A	3	Positive	UPDATE-SINGLE-ANNOTATED-BRONZE	Bronze	19465	temp/spec-00023.mzML	lib-00011.mgf	0.763968	BERKELEY-LAB	2317.36	3272.75	3217.81	5	1.1171	347.16	348.277	0	temp/spec-00023.mzML19465	4	Creilly12/Vasaka_SlowDDS_041123_002.mzML		0	0	JZWFFWPWYDAKAR-UHFFFAOYSA-N	JZWFFWPWYDAKAR	Organoheterocyclic compounds	Azoles	Imidazoles	Anthranilic acid alkaloids		Alkaloids
CCMSLIB00010104461	"3-hydroxy-6,6-dimethyl-2-(3,4,5-trimethoxyphenyl)-3,5,6,7-tetrahydrobenzimidaz ol-4-one CollisionEnergy:102040"	LC-ESI	Orbitrap	Commercial	Trent Northen	JGI	M+H	347.16	0	1	N/A	N/A	COc1cc(-c2nc3c(n2O)C(=O)CC(C)(C)C3)cc(OC)c1OC	"InChI=1S/C18H22N2O5/c1-18(2)8-11-15(12(21)9-18)20(22)17(19-11)10-6-13(23-3)16(25-5)14(7-10)24-4/h6-7,22H,8-9H2,1-5H3"	N/A	3	Positive	UPDATE-SINGLE-ANNOTATED-BRONZE	Bronze	6774	temp/spec-00024.mzML	lib-00011.mgf	0.76289	BERKELEY-LAB	61116	1232.12	5549.27	4	1.92648	347.16	345.234	0	temp/spec-00024.mzML6774	2	Creilly12/Vasaka_SlowDDS_041123_003.mzML		0	0	JZWFFWPWYDAKAR-UHFFFAOYSA-N	JZWFFWPWYDAKAR	Organoheterocyclic compounds	Azoles	Imidazoles	Anthranilic acid alkaloids		Alkaloids
CCMSLIB00010104461	"3-hydroxy-6,6-dimethyl-2-(3,4,5-trimethoxyphenyl)-3,5,6,7-tetrahydrobenzimidaz ol-4-one CollisionEnergy:102040"	LC-ESI	Orbitrap	Commercial	Trent Northen	JGI	M+H	347.16	0	1	N/A	N/A	COc1cc(-c2nc3c(n2O)C(=O)CC(C)(C)C3)cc(OC)c1OC	"InChI=1S/C18H22N2O5/c1-18(2)8-11-15(12(21)9-18)20(22)17(19-11)10-6-13(23-3)16(25-5)14(7-10)24-4/h6-7,22H,8-9H2,1-5H3"	N/A	3	Positive	UPDATE-SINGLE-ANNOTATED-BRONZE	Bronze	6804	temp/spec-00024.mzML	lib-00011.mgf	0.752532	BERKELEY-LAB	81839.8	1237.18	5649.83	5	1.9614	347.16	345.199	0	temp/spec-00024.mzML6804	2	Creilly12/Vasaka_SlowDDS_041123_003.mzML		0	0	JZWFFWPWYDAKAR-UHFFFAOYSA-N	JZWFFWPWYDAKAR	Organoheterocyclic compounds	Azoles	Imidazoles	Anthranilic acid alkaloids		Alkaloids
CCMSLIB00010104461	"3-hydroxy-6,6-dimethyl-2-(3,4,5-trimethoxyphenyl)-3,5,6,7-tetrahydrobenzimidaz ol-4-one CollisionEnergy:102040"	LC-ESI	Orbitrap	Commercial	Trent Northen	JGI	M+H	347.16	0	1	N/A	N/A	COc1cc(-c2nc3c(n2O)C(=O)CC(C)(C)C3)cc(OC)c1OC	"InChI=1S/C18H22N2O5/c1-18(2)8-11-15(12(21)9-18)20(22)17(19-11)10-6-13(23-3)16(25-5)14(7-10)24-4/h6-7,22H,8-9H2,1-5H3"	N/A	3	Positive	UPDATE-SINGLE-ANNOTATED-BRONZE	Bronze	10368	temp/spec-00022.mzML	lib-00011.mgf	0.815101	BERKELEY-LAB	3616.06	1768.52	3125.07	4	1.0849	347.16	348.245	0	temp/spec-00022.mzML10368	4	Creilly12/Vasaka_SlowDDS_041123_001.mzML		0	0	JZWFFWPWYDAKAR-UHFFFAOYSA-N	JZWFFWPWYDAKAR	Organoheterocyclic compounds	Azoles	Imidazoles	Anthranilic acid alkaloids		Alkaloids
CCMSLIB00010115796	"3-hydroxy-6,6-dimethyl-2-(3,4,5-trimethoxyphenyl)-3,5,6,7-tetrahydrobenzimidaz ol-4-one CollisionEnergy:205060"	LC-ESI	Orbitrap	Commercial	Trent Northen	JGI	M+H	347.16	0	1	N/A	N/A	COc1cc(-c2nc3c(n2O)C(=O)CC(C)(C)C3)cc(OC)c1OC	"InChI=1S/C18H22N2O5/c1-18(2)8-11-15(12(21)9-18)20(22)17(19-11)10-6-13(23-3)16(25-5)14(7-10)24-4/h6-7,22H,8-9H2,1-5H3"	N/A	3	Positive	UPDATE-SINGLE-ANNOTATED-BRONZE	Bronze	7854	temp/spec-00018.mzML	lib-00011.mgf	0.70022	BERKELEY-LAB	24873	1216.1	3198.74	4	1.11047	347.16	348.27	0	temp/spec-00018.mzML7854	4	Creilly12/Vasaka_PAPER_1.mzML		0	0	JZWFFWPWYDAKAR-UHFFFAOYSA-N	JZWFFWPWYDAKAR	Organoheterocyclic compounds	Azoles	Imidazoles	Anthranilic acid alkaloids		Alkaloids
CCMSLIB00010115796	"3-hydroxy-6,6-dimethyl-2-(3,4,5-trimethoxyphenyl)-3,5,6,7-tetrahydrobenzimidaz ol-4-one CollisionEnergy:205060"	LC-ESI	Orbitrap	Commercial	Trent Northen	JGI	M+H	347.16	0	1	N/A	N/A	COc1cc(-c2nc3c(n2O)C(=O)CC(C)(C)C3)cc(OC)c1OC	"InChI=1S/C18H22N2O5/c1-18(2)8-11-15(12(21)9-18)20(22)17(19-11)10-6-13(23-3)16(25-5)14(7-10)24-4/h6-7,22H,8-9H2,1-5H3"	N/A	3	Positive	UPDATE-SINGLE-ANNOTATED-BRONZE	Bronze	19465	temp/spec-00023.mzML	lib-00011.mgf	0.725665	BERKELEY-LAB	2317.36	3272.75	3217.81	7	1.1171	347.16	348.277	0	temp/spec-00023.mzML19465	4	Creilly12/Vasaka_SlowDDS_041123_002.mzML		0	0	JZWFFWPWYDAKAR-UHFFFAOYSA-N	JZWFFWPWYDAKAR	Organoheterocyclic compounds	Azoles	Imidazoles	Anthranilic acid alkaloids		Alkaloids
CCMSLIB00010115796	"3-hydroxy-6,6-dimethyl-2-(3,4,5-trimethoxyphenyl)-3,5,6,7-tetrahydrobenzimidaz ol-4-one CollisionEnergy:205060"	LC-ESI	Orbitrap	Commercial	Trent Northen	JGI	M+H	347.16	0	1	N/A	N/A	COc1cc(-c2nc3c(n2O)C(=O)CC(C)(C)C3)cc(OC)c1OC	"InChI=1S/C18H22N2O5/c1-18(2)8-11-15(12(21)9-18)20(22)17(19-11)10-6-13(23-3)16(25-5)14(7-10)24-4/h6-7,22H,8-9H2,1-5H3"	N/A	3	Positive	UPDATE-SINGLE-ANNOTATED-BRONZE	Bronze	10368	temp/spec-00022.mzML	lib-00011.mgf	0.805669	BERKELEY-LAB	3616.06	1768.52	3125.07	5	1.0849	347.16	348.245	0	temp/spec-00022.mzML10368	4	Creilly12/Vasaka_SlowDDS_041123_001.mzML		0	0	JZWFFWPWYDAKAR-UHFFFAOYSA-N	JZWFFWPWYDAKAR	Organoheterocyclic compounds	Azoles	Imidazoles	Anthranilic acid alkaloids		Alkaloids
CCMSLIB00005679320	"3-Hydroxy-6,8-dimethoxy-1-methyl-2-naphthoic acid"	EI	Ion Trap	Other	N/A	"SDBSWeb : https://sdbs.db.aist.go.jp (National Institute of Advanced Industrial Science and Technology, 2019)"	[M]+*	262	0	1	N/A	N/A	N/A	N/A	N/A	1	Positive	UPDATE-SINGLE-ANNOTATED-GOLD	Gold	4907	temp/spec-00024.mzML	lib-00051.mgf	0.713483	GC-BORISOV-COMPILATION	8135.95	901.804	3378.83	5	0.885254	262	261.115	0	temp/spec-00024.mzML4907	4	Creilly12/Vasaka_SlowDDS_041123_003.mzML		0	0	N/A	N/A	N/A	N/A	N/A	N/A	N/A	N/A
CCMSLIB00005679320	"3-Hydroxy-6,8-dimethoxy-1-methyl-2-naphthoic acid"	EI	Ion Trap	Other	N/A	"SDBSWeb : https://sdbs.db.aist.go.jp (National Institute of Advanced Industrial Science and Technology, 2019)"	[M]+*	262	0	1	N/A	N/A	N/A	N/A	N/A	1	Positive	UPDATE-SINGLE-ANNOTATED-GOLD	Gold	4940	temp/spec-00024.mzML	lib-00051.mgf	0.720167	GC-BORISOV-COMPILATION	9960.35	907.861	3372.66	7	0.883636	262	261.116	0	temp/spec-00024.mzML4940	3	Creilly12/Vasaka_SlowDDS_041123_003.mzML		0	0	N/A	N/A	N/A	N/A	N/A	N/A	N/A	N/A
CCMSLIB00010120261	"4-(3,4,5-trimethoxyphenyl)-1,3,4-trihydrobenzo[h]quinolin-2-one CollisionEnergy:205060"	LC-ESI	Orbitrap	Commercial	Trent Northen	JGI	M+H	364.154	0	1	N/A	N/A	COc1cc(C2CC(O)=Nc3c2ccc2ccccc32)cc(OC)c1OC	"InChI=1S/C22H21NO4/c1-25-18-10-14(11-19(26-2)22(18)27-3)17-12-20(24)23-21-15-7-5-4-6-13(15)8-9-16(17)21/h4-11,17H,12H2,1-3H3,(H,23,24)"	N/A	3	Positive	UPDATE-SINGLE-ANNOTATED-BRONZE	Bronze	18721	temp/spec-00022.mzML	lib-00011.mgf	0.750031	BERKELEY-LAB	63389.1	3174.34	2407.27	4	0.876617	364.154	363.277	0	temp/spec-00022.mzML18721	4	Creilly12/Vasaka_SlowDDS_041123_001.mzML		0	0	GEZCJKIEQAXQPK-UHFFFAOYSA-N	GEZCJKIEQAXQPK	Organoheterocyclic compounds	Quinolines and derivatives	Phenylquinolines			Shikimates and Phenylpropanoids
CCMSLIB00010111369	"4-(4-ethylphenyl)-2-oxo-6-(3,4,5-trimethoxyphenyl)hydropyridine-3-carbonitrile CollisionEnergy:102040"	LC-ESI	Orbitrap	Commercial	Trent Northen	JGI	M-H	389.151	0	1	N/A	N/A	CCc1ccc(-c2cc(-c3cc(OC)c(OC)c(OC)c3)nc(O)c2C#N)cc1	"InChI=1S/C23H22N2O4/c1-5-14-6-8-15(9-7-14)17-12-19(25-23(26)18(17)13-24)16-10-20(27-2)22(29-4)21(11-16)28-3/h6-12H,5H2,1-4H3,(H,25,26)"	N/A	3	Negative	UPDATE-SINGLE-ANNOTATED-BRONZE	Bronze	2148	temp/spec-00017.mzML	lib-00011.mgf	0.780732	BERKELEY-LAB	26408.3	430.798	5044.27	5	1.96298	389.151	387.188	0	temp/spec-00017.mzML2148	5	Creilly12/Vasaka_New_+ESI_NoDyn_UZ_Concave.mzML		0	0	MJDBAPUVKYHXJW-UHFFFAOYSA-N	MJDBAPUVKYHXJW	Organoheterocyclic compounds	Pyridines and derivatives	Phenylpyridines	N/A	N/A	N/A
CCMSLIB00005679773	"4,4'-Biphenyldiyl diacetate"	EI	Ion Trap	Other	N/A	"SDBSWeb : https://sdbs.db.aist.go.jp (National Institute of Advanced Industrial Science and Technology, 2019)"	[M]+*	270	0	1	N/A	N/A	N/A	N/A	N/A	1	Positive	UPDATE-SINGLE-ANNOTATED-GOLD	Gold	7634	temp/spec-00014.mzML	lib-00051.mgf	0.729008	GC-BORISOV-COMPILATION	738071	1275.86	4473.54	4	1.20786	270	271.208	0	temp/spec-00014.mzML7634	1	Creilly12/Vasaka_ESI_TP_001.mzML		0	0	N/A	N/A	N/A	N/A	N/A	N/A	N/A	N/A
CCMSLIB00005679773	"4,4'-Biphenyldiyl diacetate"	EI	Ion Trap	Other	N/A	"SDBSWeb : https://sdbs.db.aist.go.jp (National Institute of Advanced Industrial Science and Technology, 2019)"	[M]+*	270	0	1	N/A	N/A	N/A	N/A	N/A	1	Positive	UPDATE-SINGLE-ANNOTATED-GOLD	Gold	7630	temp/spec-00021.mzML	lib-00051.mgf	0.777138	GC-BORISOV-COMPILATION	543043	1274.59	919.822	4	0.248352	270	270.248	0	temp/spec-00021.mzML7630	4	Creilly12/Vasaka_Positive_2pt5mgmL.mzML		0	0	N/A	N/A	N/A	N/A	N/A	N/A	N/A	N/A
CCMSLIB00005679773	"4,4'-Biphenyldiyl diacetate"	EI	Ion Trap	Other	N/A	"SDBSWeb : https://sdbs.db.aist.go.jp (National Institute of Advanced Industrial Science and Technology, 2019)"	[M]+*	270	0	1	N/A	N/A	N/A	N/A	N/A	1	Positive	UPDATE-SINGLE-ANNOTATED-GOLD	Gold	13987	temp/spec-00024.mzML	lib-00051.mgf	0.752837	GC-BORISOV-COMPILATION	54423200	2521.83	1065.18	4	0.287598	270	270.288	0	temp/spec-00024.mzML13987	5	Creilly12/Vasaka_SlowDDS_041123_003.mzML		0	0	N/A	N/A	N/A	N/A	N/A	N/A	N/A	N/A
CCMSLIB00005679773	"4,4'-Biphenyldiyl diacetate"	EI	Ion Trap	Other	N/A	"SDBSWeb : https://sdbs.db.aist.go.jp (National Institute of Advanced Industrial Science and Technology, 2019)"	[M]+*	270	0	1	N/A	N/A	N/A	N/A	N/A	1	Positive	UPDATE-SINGLE-ANNOTATED-GOLD	Gold	7650	temp/spec-00021.mzML	lib-00051.mgf	0.771235	GC-BORISOV-COMPILATION	250883	1277.82	890.209	4	0.240356	270	270.24	0	temp/spec-00021.mzML7650	3	Creilly12/Vasaka_Positive_2pt5mgmL.mzML		0	0	N/A	N/A	N/A	N/A	N/A	N/A	N/A	N/A
CCMSLIB00005679773	"4,4'-Biphenyldiyl diacetate"	EI	Ion Trap	Other	N/A	"SDBSWeb : https://sdbs.db.aist.go.jp (National Institute of Advanced Industrial Science and Technology, 2019)"	[M]+*	270	0	1	N/A	N/A	N/A	N/A	N/A	1	Positive	UPDATE-SINGLE-ANNOTATED-GOLD	Gold	14928	temp/spec-00022.mzML	lib-00051.mgf	0.7254	GC-BORISOV-COMPILATION	3421730	2534.61	4551.07	5	1.22879	270	271.229	0	temp/spec-00022.mzML14928	1	Creilly12/Vasaka_SlowDDS_041123_001.mzML		0	0	N/A	N/A	N/A	N/A	N/A	N/A	N/A	N/A
CCMSLIB00005679773	"4,4'-Biphenyldiyl diacetate"	EI	Ion Trap	Other	N/A	"SDBSWeb : https://sdbs.db.aist.go.jp (National Institute of Advanced Industrial Science and Technology, 2019)"	[M]+*	270	0	1	N/A	N/A	N/A	N/A	N/A	1	Positive	UPDATE-SINGLE-ANNOTATED-GOLD	Gold	7586	temp/spec-00014.mzML	lib-00051.mgf	0.720395	GC-BORISOV-COMPILATION	410784	1268.57	4445.73	5	1.20035	270	271.2	0	temp/spec-00014.mzML7586	2	Creilly12/Vasaka_ESI_TP_001.mzML		0	0	N/A	N/A	N/A	N/A	N/A	N/A	N/A	N/A
CCMSLIB00005679773	"4,4'-Biphenyldiyl diacetate"	EI	Ion Trap	Other	N/A	"SDBSWeb : https://sdbs.db.aist.go.jp (National Institute of Advanced Industrial Science and Technology, 2019)"	[M]+*	270	0	1	N/A	N/A	N/A	N/A	N/A	1	Positive	UPDATE-SINGLE-ANNOTATED-GOLD	Gold	15146	temp/spec-00023.mzML	lib-00051.mgf	0.765453	GC-BORISOV-COMPILATION	717646	2554.55	1035	4	0.279449	270	270.279	0	temp/spec-00023.mzML15146	4	Creilly12/Vasaka_SlowDDS_041123_002.mzML		0	0	N/A	N/A	N/A	N/A	N/A	N/A	N/A	N/A
CCMSLIB00005679773	"4,4'-Biphenyldiyl diacetate"	EI	Ion Trap	Other	N/A	"SDBSWeb : https://sdbs.db.aist.go.jp (National Institute of Advanced Industrial Science and Technology, 2019)"	[M]+*	270	0	1	N/A	N/A	N/A	N/A	N/A	1	Positive	UPDATE-SINGLE-ANNOTATED-GOLD	Gold	7651	temp/spec-00014.mzML	lib-00051.mgf	0.776329	GC-BORISOV-COMPILATION	1046060	1278.46	934.516	4	0.252319	270	270.252	0	temp/spec-00014.mzML7651	3	Creilly12/Vasaka_ESI_TP_001.mzML		0	0	N/A	N/A	N/A	N/A	N/A	N/A	N/A	N/A
CCMSLIB00005679773	"4,4'-Biphenyldiyl diacetate"	EI	Ion Trap	Other	N/A	"SDBSWeb : https://sdbs.db.aist.go.jp (National Institute of Advanced Industrial Science and Technology, 2019)"	[M]+*	270	0	1	N/A	N/A	N/A	N/A	N/A	1	Positive	UPDATE-SINGLE-ANNOTATED-GOLD	Gold	15326	temp/spec-00023.mzML	lib-00051.mgf	0.767177	GC-BORISOV-COMPILATION	239566	2584.46	941.072	4	0.254089	270	270.254	0	temp/spec-00023.mzML15326	3	Creilly12/Vasaka_SlowDDS_041123_002.mzML		0	0	N/A	N/A	N/A	N/A	N/A	N/A	N/A	N/A
CCMSLIB00005679773	"4,4'-Biphenyldiyl diacetate"	EI	Ion Trap	Other	N/A	"SDBSWeb : https://sdbs.db.aist.go.jp (National Institute of Advanced Industrial Science and Technology, 2019)"	[M]+*	270	0	1	N/A	N/A	N/A	N/A	N/A	1	Positive	UPDATE-SINGLE-ANNOTATED-GOLD	Gold	16096	temp/spec-00022.mzML	lib-00051.mgf	0.771975	GC-BORISOV-COMPILATION	53767.2	2730.39	854.04	4	0.230591	270	270.231	0	temp/spec-00022.mzML16096	3	Creilly12/Vasaka_SlowDDS_041123_001.mzML		0	0	N/A	N/A	N/A	N/A	N/A	N/A	N/A	N/A
CCMSLIB00005679773	"4,4'-Biphenyldiyl diacetate"	EI	Ion Trap	Other	N/A	"SDBSWeb : https://sdbs.db.aist.go.jp (National Institute of Advanced Industrial Science and Technology, 2019)"	[M]+*	270	0	1	N/A	N/A	N/A	N/A	N/A	1	Positive	UPDATE-SINGLE-ANNOTATED-GOLD	Gold	7638	temp/spec-00021.mzML	lib-00051.mgf	0.781694	GC-BORISOV-COMPILATION	379128	1275.87	951.357	4	0.256866	270	270.257	0	temp/spec-00021.mzML7638	2	Creilly12/Vasaka_Positive_2pt5mgmL.mzML		0	0	N/A	N/A	N/A	N/A	N/A	N/A	N/A	N/A
CCMSLIB00005679773	"4,4'-Biphenyldiyl diacetate"	EI	Ion Trap	Other	N/A	"SDBSWeb : https://sdbs.db.aist.go.jp (National Institute of Advanced Industrial Science and Technology, 2019)"	[M]+*	270	0	1	N/A	N/A	N/A	N/A	N/A	1	Positive	UPDATE-SINGLE-ANNOTATED-GOLD	Gold	7608	temp/spec-00021.mzML	lib-00051.mgf	0.775964	GC-BORISOV-COMPILATION	2668590	1271.15	908.407	4	0.24527	270	270.245	0	temp/spec-00021.mzML7608	3	Creilly12/Vasaka_Positive_2pt5mgmL.mzML		0	0	N/A	N/A	N/A	N/A	N/A	N/A	N/A	N/A
CCMSLIB00005679773	"4,4'-Biphenyldiyl diacetate"	EI	Ion Trap	Other	N/A	"SDBSWeb : https://sdbs.db.aist.go.jp (National Institute of Advanced Industrial Science and Technology, 2019)"	[M]+*	270	0	1	N/A	N/A	N/A	N/A	N/A	1	Positive	UPDATE-SINGLE-ANNOTATED-GOLD	Gold	7610	temp/spec-00014.mzML	lib-00051.mgf	0.724671	GC-BORISOV-COMPILATION	521245	1272.23	4527.23	4	1.22235	270	271.222	0	temp/spec-00014.mzML7610	1	Creilly12/Vasaka_ESI_TP_001.mzML		0	0	N/A	N/A	N/A	N/A	N/A	N/A	N/A	N/A
CCMSLIB00005679773	"4,4'-Biphenyldiyl diacetate"	EI	Ion Trap	Other	N/A	"SDBSWeb : https://sdbs.db.aist.go.jp (National Institute of Advanced Industrial Science and Technology, 2019)"	[M]+*	270	0	1	N/A	N/A	N/A	N/A	N/A	1	Positive	UPDATE-SINGLE-ANNOTATED-GOLD	Gold	7616	temp/spec-00014.mzML	lib-00051.mgf	0.719292	GC-BORISOV-COMPILATION	660301	1273.15	4438.39	4	1.19836	270	271.198	0	temp/spec-00014.mzML7616	2	Creilly12/Vasaka_ESI_TP_001.mzML		0	0	N/A	N/A	N/A	N/A	N/A	N/A	N/A	N/A
CCMSLIB00005679773	"4,4'-Biphenyldiyl diacetate"	EI	Ion Trap	Other	N/A	"SDBSWeb : https://sdbs.db.aist.go.jp (National Institute of Advanced Industrial Science and Technology, 2019)"	[M]+*	270	0	1	N/A	N/A	N/A	N/A	N/A	1	Positive	UPDATE-SINGLE-ANNOTATED-GOLD	Gold	7636	temp/spec-00021.mzML	lib-00051.mgf	0.776452	GC-BORISOV-COMPILATION	407067	1275.55	914.171	4	0.246826	270	270.247	0	temp/spec-00021.mzML7636	4	Creilly12/Vasaka_Positive_2pt5mgmL.mzML		0	0	N/A	N/A	N/A	N/A	N/A	N/A	N/A	N/A
CCMSLIB00005679773	"4,4'-Biphenyldiyl diacetate"	EI	Ion Trap	Other	N/A	"SDBSWeb : https://sdbs.db.aist.go.jp (National Institute of Advanced Industrial Science and Technology, 2019)"	[M]+*	270	0	1	N/A	N/A	N/A	N/A	N/A	1	Positive	UPDATE-SINGLE-ANNOTATED-GOLD	Gold	7646	temp/spec-00014.mzML	lib-00051.mgf	0.722862	GC-BORISOV-COMPILATION	327610	1277.68	4482.13	4	1.21017	270	271.21	0	temp/spec-00014.mzML7646	1	Creilly12/Vasaka_ESI_TP_001.mzML		0	0	N/A	N/A	N/A	N/A	N/A	N/A	N/A	N/A
CCMSLIB00005679773	"4,4'-Biphenyldiyl diacetate"	EI	Ion Trap	Other	N/A	"SDBSWeb : https://sdbs.db.aist.go.jp (National Institute of Advanced Industrial Science and Technology, 2019)"	[M]+*	270	0	1	N/A	N/A	N/A	N/A	N/A	1	Positive	UPDATE-SINGLE-ANNOTATED-GOLD	Gold	7643	temp/spec-00014.mzML	lib-00051.mgf	0.732091	GC-BORISOV-COMPILATION	408787	1277.22	4532.88	4	1.22388	270	271.224	0	temp/spec-00014.mzML7643	1	Creilly12/Vasaka_ESI_TP_001.mzML		0	0	N/A	N/A	N/A	N/A	N/A	N/A	N/A	N/A
CCMSLIB00005679773	"4,4'-Biphenyldiyl diacetate"	EI	Ion Trap	Other	N/A	"SDBSWeb : https://sdbs.db.aist.go.jp (National Institute of Advanced Industrial Science and Technology, 2019)"	[M]+*	270	0	1	N/A	N/A	N/A	N/A	N/A	1	Positive	UPDATE-SINGLE-ANNOTATED-GOLD	Gold	8318	temp/spec-00018.mzML	lib-00051.mgf	0.772542	GC-BORISOV-COMPILATION	3772670	1286.31	811.315	4	0.219055	270	270.219	0	temp/spec-00018.mzML8318	4	Creilly12/Vasaka_PAPER_1.mzML		0	0	N/A	N/A	N/A	N/A	N/A	N/A	N/A	N/A
CCMSLIB00005679773	"4,4'-Biphenyldiyl diacetate"	EI	Ion Trap	Other	N/A	"SDBSWeb : https://sdbs.db.aist.go.jp (National Institute of Advanced Industrial Science and Technology, 2019)"	[M]+*	270	0	1	N/A	N/A	N/A	N/A	N/A	1	Positive	UPDATE-SINGLE-ANNOTATED-GOLD	Gold	14473	temp/spec-00022.mzML	lib-00051.mgf	0.731994	GC-BORISOV-COMPILATION	192499	2457.54	4405.49	4	1.18948	270	271.189	0	temp/spec-00022.mzML14473	2	Creilly12/Vasaka_SlowDDS_041123_001.mzML		0	0	N/A	N/A	N/A	N/A	N/A	N/A	N/A	N/A
CCMSLIB00005679773	"4,4'-Biphenyldiyl diacetate"	EI	Ion Trap	Other	N/A	"SDBSWeb : https://sdbs.db.aist.go.jp (National Institute of Advanced Industrial Science and Technology, 2019)"	[M]+*	270	0	1	N/A	N/A	N/A	N/A	N/A	1	Positive	UPDATE-SINGLE-ANNOTATED-GOLD	Gold	16167	temp/spec-00023.mzML	lib-00051.mgf	0.749684	GC-BORISOV-COMPILATION	69415.4	2725.94	926.83	4	0.250244	270	270.25	0	temp/spec-00023.mzML16167	5	Creilly12/Vasaka_SlowDDS_041123_002.mzML		0	0	N/A	N/A	N/A	N/A	N/A	N/A	N/A	N/A
CCMSLIB00005679773	"4,4'-Biphenyldiyl diacetate"	EI	Ion Trap	Other	N/A	"SDBSWeb : https://sdbs.db.aist.go.jp (National Institute of Advanced Industrial Science and Technology, 2019)"	[M]+*	270	0	1	N/A	N/A	N/A	N/A	N/A	1	Positive	UPDATE-SINGLE-ANNOTATED-GOLD	Gold	7634	temp/spec-00021.mzML	lib-00051.mgf	0.780018	GC-BORISOV-COMPILATION	457753	1275.23	850.649	5	0.229675	270	270.23	0	temp/spec-00021.mzML7634	2	Creilly12/Vasaka_Positive_2pt5mgmL.mzML		0	0	N/A	N/A	N/A	N/A	N/A	N/A	N/A	N/A
CCMSLIB00005679773	"4,4'-Biphenyldiyl diacetate"	EI	Ion Trap	Other	N/A	"SDBSWeb : https://sdbs.db.aist.go.jp (National Institute of Advanced Industrial Science and Technology, 2019)"	[M]+*	270	0	1	N/A	N/A	N/A	N/A	N/A	1	Positive	UPDATE-SINGLE-ANNOTATED-GOLD	Gold	7600	temp/spec-00021.mzML	lib-00051.mgf	0.768513	GC-BORISOV-COMPILATION	4052330	1269.92	991.369	5	0.26767	270	270.268	0	temp/spec-00021.mzML7600	4	Creilly12/Vasaka_Positive_2pt5mgmL.mzML		0	0	N/A	N/A	N/A	N/A	N/A	N/A	N/A	N/A
CCMSLIB00005679773	"4,4'-Biphenyldiyl diacetate"	EI	Ion Trap	Other	N/A	"SDBSWeb : https://sdbs.db.aist.go.jp (National Institute of Advanced Industrial Science and Technology, 2019)"	[M]+*	270	0	1	N/A	N/A	N/A	N/A	N/A	1	Positive	UPDATE-SINGLE-ANNOTATED-GOLD	Gold	14021	temp/spec-00024.mzML	lib-00051.mgf	0.755879	GC-BORISOV-COMPILATION	30889100	2527.75	1029.46	4	0.277954	270	270.278	0	temp/spec-00024.mzML14021	3	Creilly12/Vasaka_SlowDDS_041123_003.mzML		0	0	N/A	N/A	N/A	N/A	N/A	N/A	N/A	N/A
CCMSLIB00005679773	"4,4'-Biphenyldiyl diacetate"	EI	Ion Trap	Other	N/A	"SDBSWeb : https://sdbs.db.aist.go.jp (National Institute of Advanced Industrial Science and Technology, 2019)"	[M]+*	270	0	1	N/A	N/A	N/A	N/A	N/A	1	Positive	UPDATE-SINGLE-ANNOTATED-GOLD	Gold	8298	temp/spec-00018.mzML	lib-00051.mgf	0.768421	GC-BORISOV-COMPILATION	4600240	1283.31	879.019	4	0.237335	270	270.237	0	temp/spec-00018.mzML8298	5	Creilly12/Vasaka_PAPER_1.mzML		0	0	N/A	N/A	N/A	N/A	N/A	N/A	N/A	N/A
CCMSLIB00005679773	"4,4'-Biphenyldiyl diacetate"	EI	Ion Trap	Other	N/A	"SDBSWeb : https://sdbs.db.aist.go.jp (National Institute of Advanced Industrial Science and Technology, 2019)"	[M]+*	270	0	1	N/A	N/A	N/A	N/A	N/A	1	Positive	UPDATE-SINGLE-ANNOTATED-GOLD	Gold	14437	temp/spec-00022.mzML	lib-00051.mgf	0.732676	GC-BORISOV-COMPILATION	141433	2451.56	4500.44	4	1.21512	270	271.215	0	temp/spec-00022.mzML14437	1	Creilly12/Vasaka_SlowDDS_041123_001.mzML		0	0	N/A	N/A	N/A	N/A	N/A	N/A	N/A	N/A
CCMSLIB00005679773	"4,4'-Biphenyldiyl diacetate"	EI	Ion Trap	Other	N/A	"SDBSWeb : https://sdbs.db.aist.go.jp (National Institute of Advanced Industrial Science and Technology, 2019)"	[M]+*	270	0	1	N/A	N/A	N/A	N/A	N/A	1	Positive	UPDATE-SINGLE-ANNOTATED-GOLD	Gold	8306	temp/spec-00018.mzML	lib-00051.mgf	0.774324	GC-BORISOV-COMPILATION	4951590	1284.51	987.074	4	0.26651	270	270.267	0	temp/spec-00018.mzML8306	4	Creilly12/Vasaka_PAPER_1.mzML		0	0	N/A	N/A	N/A	N/A	N/A	N/A	N/A	N/A
CCMSLIB00005679773	"4,4'-Biphenyldiyl diacetate"	EI	Ion Trap	Other	N/A	"SDBSWeb : https://sdbs.db.aist.go.jp (National Institute of Advanced Industrial Science and Technology, 2019)"	[M]+*	270	0	1	N/A	N/A	N/A	N/A	N/A	1	Positive	UPDATE-SINGLE-ANNOTATED-GOLD	Gold	16271	temp/spec-00023.mzML	lib-00051.mgf	0.766829	GC-BORISOV-COMPILATION	67780.8	2743.28	798.43	4	0.215576	270	270.216	0	temp/spec-00023.mzML16271	4	Creilly12/Vasaka_SlowDDS_041123_002.mzML		0	0	N/A	N/A	N/A	N/A	N/A	N/A	N/A	N/A
[truncated: 97,831 more rows]

## Sheet: Octadecanoids
SpectrumID	Compound_Name	Ion_Source	Instrument	Compound_Source	PI	Data_Collector	Adduct	Precursor_MZ	ExactMass	Charge	CAS_Number	Pubmed_ID	Smiles	INCHI	INCHI_AUX	Library_Class	IonMode	UpdateWorkflowName	LibraryQualityString	#Scan#	SpectrumFile	LibraryName	MQScore	Organism	TIC_Query	RT_Query	MZErrorPPM	SharedPeaks	MassDiff	LibMZ	SpecMZ	SpecCharge	FileScanUniqueID	NumberHits	full_CCMS_path	tags	MoleculeExplorerDatasets	MoleculeExplorerFiles	InChIKey	InChIKey-Planar	superclass	class	subclass	npclassifier_superclass	npclassifier_class	npclassifier_pathway
[truncated: 98,515 more rows]

[truncated: 1 more sheets: Flavonoids, etc]
